# Supplementary material for: PRAP: Pan Resistome analysis pipeline
Source: BMC Bioinformatics. 2020 Jan 15;21:20. doi: 10.1186/s12859-019-3335-y (PMC6964052; doi:10.1186/s12859-019-3335-y)
Supplement: Supplementary file 1 — Additional file 1. Information for 26 S. enterica genomes. [file 12859_2019_3335_MOESM1_ESM.xlsx]

## Sheet: 26株沙门氏菌耐药表型
Strain	GenBank assembly accession	serotype	aminoglycoside antibiotic	cephalosporin	cephamycin	fluoroquinolone antibiotic	fosfomycin	penam	phenicol antibiotic	sulfonamide antibiotic	tetracycline antibiotic
SJTUF10057	GCA_004324145.1	Typhimurium	GEN,STR					AMP,AMC	CHL	SXT,SX	TET
SJTUF10112	GCA_004324315.1	Typhimurium	KAN,GEN,STR					AMP,AMC	CHL	SXT,SX	TET
SJTUF10169	GCA_004324275.1	Typhimurium	KAN,GEN			NAL		AMP,AMC	CHL	SXT,SX	TET
SJTUF10231	GCA_004324135.1	Typhimurium	STR					AMP,AMC		SXT,SX	TET
SJTUF10236	GCA_004324125.1	Typhimurium	KAN			CIP,NAL		AMP,AMC	CHL	SXT,SX	TET
SJTUF10250	GCA_004324115.1	Typhimurium	STR			CIP,NAL		AMP,AMC	CHL	SXT,SX	TET
SJTUF10330	GCA_004324095.1	Typhimurium	GEN,STR			NAL		AMP,AMC	CHL	SXT,SX	TET
SJTUF10359	GCA_004324045.1	Typhimurium				NAL		AMP,AMC	CHL	SXT,SX
SJTUF10405	GCA_004337745.1	Typhimurium	STR	TIO,AXO		CIP,NAL		AMP,AMC	CHL	SXT,SX	TET
SJTUF10452	GCA_004324035.1	Typhimurium	KAN,GEN					AMP,AMC	CHL	SXT,SX	TET
SJTUF10484	GCA_004324025.1	Typhimurium						AMP,AMC		SXT,SX	TET
SJTUF10640	GCA_004324015.1	Typhimurium	GEN			NAL		AMP	CHL	SXT,SX
SJTUF10648	GCA_004324245.1	Typhimurium	KAN,GEN,STR			CIP,NAL		AMP,AMC	CHL	SXT,SX	TET
SJTUF10855	GCA_004324235.1	Typhimurium	KAN,STR	TIO,CTX		OFX		AMP		SX	TET,DOX
SJTUF10960	GCA_004337755.1	Enteritidis								SX	TET,DOX
SJTUF11077	GCA_004323995.1	Typhimurium	KAN,GEN,STR			CIP,NAL		AMP,AMC	CHL	SXT,SX	TET
SJTUF11216	GCA_004337735.1	Typhimurium	KAN	TIO,AXO		CIP,NAL		AMP,AMC	CHL	SXT,SX	TET
SJTUF11435	GCA_004323935.1	Enteritidis	STR					AMP		SX	TET,DOX
SJTUF11561	GCA_004323945.1	Enteritidis		CTX				AMP		SX
SJTUF11565	GCA_004324225.1	Enteritidis	STR	CTX				AMP		SX
SJTUF11653	GCA_004323925.1	Enteritidis						AMP		SX
SJTUF12367	GCA_004323915.1	Enteritidis	KAN,STR	CRO,TIO,CTX,CAZ		NAL	FOS	AMP	CHL	SXT	TET
SJTUF12519	GCA_004323815.1	Enteritidis	KAN,STR	CRO,TIO,CTX		NAL		AMP	CHL	SXT	TET
SJTUF13500	GCA_004324215.1	Indiana	GEN,STR	TIO,CRO		CIP,NAL	FOS	AMP,AMC	CHL	SXT	TET
SJTUF13520	GCA_004323855.1	Indiana	KAN,STR,AMK,GEN	TIO,CRO		CIP,NAL,NOR	FOS	AMC	CHL	SXT	TET
SJTUF87912	GCA_004324195.1	Indiana	KAN,GEN,AMK,STR	TIO,CRO,CFP	FOX	CIP,NAL,LVX,GAT		AMP,AMC	CHL	SXT,SX	TET
