# Supplementary material for: PRAP: Pan Resistome analysis pipeline
Source: BMC Bioinformatics. 2020 Jan 15;21:20. doi: 10.1186/s12859-019-3335-y (PMC6964052; doi:10.1186/s12859-019-3335-y)
Supplement: Supplementary file 2 — Additional file 2. Archive containing files for evaluation k-mer performance and scoring generated by the k-mer method. [file 12859_2019_3335_MOESM2_ESM.zip]

Archive with 826 entries (773 files):
- kmer/
- kmer/SJTUF10057_Typhimurium/
- kmer/SJTUF10057_Typhimurium/ar_nucl_25/
- kmer/SJTUF10057_Typhimurium/ar_nucl_25/AAC(3)_25mer.png
- kmer/SJTUF10057_Typhimurium/ar_nucl_25/AAC(6')-Ib-cr_25mer.png
- kmer/SJTUF10057_Typhimurium/ar_nucl_25/AAC(6')_25mer.png
- kmer/SJTUF10057_Typhimurium/ar_nucl_25/aadA_25mer.png
- kmer/SJTUF10057_Typhimurium/ar_nucl_25/APH(3'')_25mer.png
- kmer/SJTUF10057_Typhimurium/ar_nucl_25/APH(4)_25mer.png
- kmer/SJTUF10057_Typhimurium/ar_nucl_25/APH(6)_25mer.png
- kmer/SJTUF10057_Typhimurium/ar_nucl_25/arr_25mer.png
- kmer/SJTUF10057_Typhimurium/ar_nucl_25/catB_25mer.png
- kmer/SJTUF10057_Typhimurium/ar_nucl_25/cmlA_25mer.png
- kmer/SJTUF10057_Typhimurium/ar_nucl_25/dfrA_25mer.png
- kmer/SJTUF10057_Typhimurium/ar_nucl_25/EF-Tu_25mer.png
- kmer/SJTUF10057_Typhimurium/ar_nucl_25/floR_25mer.png
- kmer/SJTUF10057_Typhimurium/ar_nucl_25/golS_25mer.png
- kmer/SJTUF10057_Typhimurium/ar_nucl_25/gyrA_25mer.png
- kmer/SJTUF10057_Typhimurium/ar_nucl_25/gyrB_25mer.png
- kmer/SJTUF10057_Typhimurium/ar_nucl_25/mdsA_25mer.png
- kmer/SJTUF10057_Typhimurium/ar_nucl_25/mdsB_25mer.png
- kmer/SJTUF10057_Typhimurium/ar_nucl_25/mdsC_25mer.png
- kmer/SJTUF10057_Typhimurium/ar_nucl_25/MdtK_25mer.png
- kmer/SJTUF10057_Typhimurium/ar_nucl_25/OXA_25mer.png
- kmer/SJTUF10057_Typhimurium/ar_nucl_25/parC_25mer.png
- kmer/SJTUF10057_Typhimurium/ar_nucl_25/parE_25mer.png
- kmer/SJTUF10057_Typhimurium/ar_nucl_25/ramR_25mer.png
- kmer/SJTUF10057_Typhimurium/ar_nucl_25/sdiA_25mer.png
- kmer/SJTUF10057_Typhimurium/ar_nucl_25/soxR_25mer.png
- kmer/SJTUF10057_Typhimurium/ar_nucl_25/soxS_25mer.png
- kmer/SJTUF10057_Typhimurium/ar_nucl_25/sul1_25mer.png
- kmer/SJTUF10057_Typhimurium/ar_nucl_25/sul2_25mer.png
- kmer/SJTUF10057_Typhimurium/ar_nucl_25/sul3_25mer.png
- kmer/SJTUF10057_Typhimurium/ar_nucl_25/TEM_25mer.png
- kmer/SJTUF10057_Typhimurium/ar_nucl_25/tetR_25mer.png
- kmer/SJTUF10057_Typhimurium/ar_nucl_25/tet_25mer.png
- kmer/SJTUF10057_Typhimurium_25mer_countVSar_nucl.csv
- kmer/SJTUF10112_Typhimurium/
- kmer/SJTUF10112_Typhimurium/ar_nucl_25/
- kmer/SJTUF10112_Typhimurium/ar_nucl_25/AAC(3)_25mer.png
- kmer/SJTUF10112_Typhimurium/ar_nucl_25/AAC(6')-Ib-cr_25mer.png
- kmer/SJTUF10112_Typhimurium/ar_nucl_25/AAC(6')_25mer.png
- kmer/SJTUF10112_Typhimurium/ar_nucl_25/aadA_25mer.png
- kmer/SJTUF10112_Typhimurium/ar_nucl_25/APH(3'')_25mer.png
- kmer/SJTUF10112_Typhimurium/ar_nucl_25/APH(3')_25mer.png
- kmer/SJTUF10112_Typhimurium/ar_nucl_25/APH(4)_25mer.png
- kmer/SJTUF10112_Typhimurium/ar_nucl_25/APH(6)_25mer.png
- kmer/SJTUF10112_Typhimurium/ar_nucl_25/arr_25mer.png
- kmer/SJTUF10112_Typhimurium/ar_nucl_25/catB_25mer.png
- kmer/SJTUF10112_Typhimurium/ar_nucl_25/cmlA_25mer.png
- kmer/SJTUF10112_Typhimurium/ar_nucl_25/dfrA_25mer.png
- kmer/SJTUF10112_Typhimurium/ar_nucl_25/EF-Tu_25mer.png
- kmer/SJTUF10112_Typhimurium/ar_nucl_25/floR_25mer.png
- kmer/SJTUF10112_Typhimurium/ar_nucl_25/golS_25mer.png
- kmer/SJTUF10112_Typhimurium/ar_nucl_25/gyrA_25mer.png
- kmer/SJTUF10112_Typhimurium/ar_nucl_25/gyrB_25mer.png
- kmer/SJTUF10112_Typhimurium/ar_nucl_25/mdsA_25mer.png
- kmer/SJTUF10112_Typhimurium/ar_nucl_25/mdsB_25mer.png
- kmer/SJTUF10112_Typhimurium/ar_nucl_25/mdsC_25mer.png
- kmer/SJTUF10112_Typhimurium/ar_nucl_25/MdtK_25mer.png
- kmer/SJTUF10112_Typhimurium/ar_nucl_25/oqxA_25mer.png
- kmer/SJTUF10112_Typhimurium/ar_nucl_25/oqxB_25mer.png
- kmer/SJTUF10112_Typhimurium/ar_nucl_25/OXA_25mer.png
- kmer/SJTUF10112_Typhimurium/ar_nucl_25/parC_25mer.png
- kmer/SJTUF10112_Typhimurium/ar_nucl_25/parE_25mer.png
- kmer/SJTUF10112_Typhimurium/ar_nucl_25/ramR_25mer.png
- kmer/SJTUF10112_Typhimurium/ar_nucl_25/sdiA_25mer.png
- kmer/SJTUF10112_Typhimurium/ar_nucl_25/soxR_25mer.png
- kmer/SJTUF10112_Typhimurium/ar_nucl_25/soxS_25mer.png
- kmer/SJTUF10112_Typhimurium/ar_nucl_25/sul1_25mer.png
- kmer/SJTUF10112_Typhimurium/ar_nucl_25/sul2_25mer.png
- kmer/SJTUF10112_Typhimurium/ar_nucl_25/sul3_25mer.png
- kmer/SJTUF10112_Typhimurium/ar_nucl_25/TEM_25mer.png
- kmer/SJTUF10112_Typhimurium/ar_nucl_25/tetR_25mer.png
- kmer/SJTUF10112_Typhimurium/ar_nucl_25/tet_25mer.png
- kmer/SJTUF10112_Typhimurium_25mer_countVSar_nucl.csv
- kmer/SJTUF10169_Typhimurium/
- kmer/SJTUF10169_Typhimurium/ar_nucl_25/
- kmer/SJTUF10169_Typhimurium/ar_nucl_25/AAC(3)_25mer.png
- kmer/SJTUF10169_Typhimurium/ar_nucl_25/AAC(6')-Ib-cr_25mer.png
- kmer/SJTUF10169_Typhimurium/ar_nucl_25/AAC(6')_25mer.png
- kmer/SJTUF10169_Typhimurium/ar_nucl_25/aadA_25mer.png
- kmer/SJTUF10169_Typhimurium/ar_nucl_25/APH(3')_25mer.png
- kmer/SJTUF10169_Typhimurium/ar_nucl_25/APH(4)_25mer.png
- kmer/SJTUF10169_Typhimurium/ar_nucl_25/arr_25mer.png
- kmer/SJTUF10169_Typhimurium/ar_nucl_25/catB_25mer.png
- kmer/SJTUF10169_Typhimurium/ar_nucl_25/cmlA_25mer.png
- kmer/SJTUF10169_Typhimurium/ar_nucl_25/dfrA_25mer.png
- kmer/SJTUF10169_Typhimurium/ar_nucl_25/EF-Tu_25mer.png
- kmer/SJTUF10169_Typhimurium/ar_nucl_25/floR_25mer.png
- kmer/SJTUF10169_Typhimurium/ar_nucl_25/golS_25mer.png
- kmer/SJTUF10169_Typhimurium/ar_nucl_25/gyrA_25mer.png
- kmer/SJTUF10169_Typhimurium/ar_nucl_25/gyrB_25mer.png
- kmer/SJTUF10169_Typhimurium/ar_nucl_25/mdsA_25mer.png
- kmer/SJTUF10169_Typhimurium/ar_nucl_25/mdsB_25mer.png
- kmer/SJTUF10169_Typhimurium/ar_nucl_25/mdsC_25mer.png
- kmer/SJTUF10169_Typhimurium/ar_nucl_25/MdtK_25mer.png
- kmer/SJTUF10169_Typhimurium/ar_nucl_25/oqxA_25mer.png
- kmer/SJTUF10169_Typhimurium/ar_nucl_25/oqxB_25mer.png
- kmer/SJTUF10169_Typhimurium/ar_nucl_25/OXA_25mer.png
- kmer/SJTUF10169_Typhimurium/ar_nucl_25/parC_25mer.png
- kmer/SJTUF10169_Typhimurium/ar_nucl_25/parE_25mer.png
- kmer/SJTUF10169_Typhimurium/ar_nucl_25/ramR_25mer.png
- kmer/SJTUF10169_Typhimurium/ar_nucl_25/sdiA_25mer.png
- kmer/SJTUF10169_Typhimurium/ar_nucl_25/soxR_25mer.png
- kmer/SJTUF10169_Typhimurium/ar_nucl_25/soxS_25mer.png
- kmer/SJTUF10169_Typhimurium/ar_nucl_25/sul1_25mer.png
- kmer/SJTUF10169_Typhimurium/ar_nucl_25/sul2_25mer.png
- kmer/SJTUF10169_Typhimurium/ar_nucl_25/sul3_25mer.png
- kmer/SJTUF10169_Typhimurium/ar_nucl_25/tetR_25mer.png
- kmer/SJTUF10169_Typhimurium/ar_nucl_25/tet_25mer.png
- kmer/SJTUF10169_Typhimurium_25mer_countVSar_nucl.csv
- kmer/SJTUF10231_Typhimurium/
- kmer/SJTUF10231_Typhimurium/ar_nucl_25/
- kmer/SJTUF10231_Typhimurium/ar_nucl_25/AAC(6')-Ib-cr_25mer.png
- kmer/SJTUF10231_Typhimurium/ar_nucl_25/AAC(6')_25mer.png
- kmer/SJTUF10231_Typhimurium/ar_nucl_25/APH(3'')_25mer.png
- kmer/SJTUF10231_Typhimurium/ar_nucl_25/APH(6)_25mer.png
- kmer/SJTUF10231_Typhimurium/ar_nucl_25/arr_25mer.png
- kmer/SJTUF10231_Typhimurium/ar_nucl_25/catB_25mer.png
- kmer/SJTUF10231_Typhimurium/ar_nucl_25/EF-Tu_25mer.png
- kmer/SJTUF10231_Typhimurium/ar_nucl_25/golS_25mer.png
- kmer/SJTUF10231_Typhimurium/ar_nucl_25/gyrA_25mer.png
- kmer/SJTUF10231_Typhimurium/ar_nucl_25/gyrB_25mer.png
- kmer/SJTUF10231_Typhimurium/ar_nucl_25/mdsA_25mer.png
- kmer/SJTUF10231_Typhimurium/ar_nucl_25/mdsB_25mer.png
- kmer/SJTUF10231_Typhimurium/ar_nucl_25/mdsC_25mer.png
- kmer/SJTUF10231_Typhimurium/ar_nucl_25/MdtK_25mer.png
- kmer/SJTUF10231_Typhimurium/ar_nucl_25/oqxA_25mer.png
- kmer/SJTUF10231_Typhimurium/ar_nucl_25/oqxB_25mer.png
- kmer/SJTUF10231_Typhimurium/ar_nucl_25/OXA_25mer.png
- kmer/SJTUF10231_Typhimurium/ar_nucl_25/parC_25mer.png
- kmer/SJTUF10231_Typhimurium/ar_nucl_25/parE_25mer.png
- kmer/SJTUF10231_Typhimurium/ar_nucl_25/ramR_25mer.png
- kmer/SJTUF10231_Typhimurium/ar_nucl_25/sdiA_25mer.png
- kmer/SJTUF10231_Typhimurium/ar_nucl_25/soxR_25mer.png
- kmer/SJTUF10231_Typhimurium/ar_nucl_25/soxS_25mer.png
- kmer/SJTUF10231_Typhimurium/ar_nucl_25/sul1_25mer.png
- kmer/SJTUF10231_Typhimurium/ar_nucl_25/sul2_25mer.png
- kmer/SJTUF10231_Typhimurium/ar_nucl_25/TEM_25mer.png
- kmer/SJTUF10231_Typhimurium/ar_nucl_25/tetR_25mer.png
- kmer/SJTUF10231_Typhimurium/ar_nucl_25/tet_25mer.png
- kmer/SJTUF10231_Typhimurium_25mer_countVSar_nucl.csv
- kmer/SJTUF10236_Typhimurium/
- kmer/SJTUF10236_Typhimurium/ar_nucl_25/
- kmer/SJTUF10236_Typhimurium/ar_nucl_25/AAC(3)_25mer.png
- kmer/SJTUF10236_Typhimurium/ar_nucl_25/AAC(6')-Ib-cr_25mer.png
- kmer/SJTUF10236_Typhimurium/ar_nucl_25/AAC(6')_25mer.png
- kmer/SJTUF10236_Typhimurium/ar_nucl_25/aadA_25mer.png
- kmer/SJTUF10236_Typhimurium/ar_nucl_25/APH(3')_25mer.png
- kmer/SJTUF10236_Typhimurium/ar_nucl_25/APH(4)_25mer.png
- kmer/SJTUF10236_Typhimurium/ar_nucl_25/arr_25mer.png
- kmer/SJTUF10236_Typhimurium/ar_nucl_25/catB_25mer.png
- kmer/SJTUF10236_Typhimurium/ar_nucl_25/cmlA_25mer.png
- kmer/SJTUF10236_Typhimurium/ar_nucl_25/dfrA_25mer.png
- kmer/SJTUF10236_Typhimurium/ar_nucl_25/EF-Tu_25mer.png
- kmer/SJTUF10236_Typhimurium/ar_nucl_25/floR_25mer.png
- kmer/SJTUF10236_Typhimurium/ar_nucl_25/golS_25mer.png
- kmer/SJTUF10236_Typhimurium/ar_nucl_25/gyrA_25mer.png
- kmer/SJTUF10236_Typhimurium/ar_nucl_25/gyrB_25mer.png
- kmer/SJTUF10236_Typhimurium/ar_nucl_25/mdsA_25mer.png
- kmer/SJTUF10236_Typhimurium/ar_nucl_25/mdsB_25mer.png
- kmer/SJTUF10236_Typhimurium/ar_nucl_25/mdsC_25mer.png
- kmer/SJTUF10236_Typhimurium/ar_nucl_25/MdtK_25mer.png
- kmer/SJTUF10236_Typhimurium/ar_nucl_25/oqxA_25mer.png
- kmer/SJTUF10236_Typhimurium/ar_nucl_25/oqxB_25mer.png
- kmer/SJTUF10236_Typhimurium/ar_nucl_25/OXA_25mer.png
- kmer/SJTUF10236_Typhimurium/ar_nucl_25/parC_25mer.png
- kmer/SJTUF10236_Typhimurium/ar_nucl_25/parE_25mer.png
- kmer/SJTUF10236_Typhimurium/ar_nucl_25/ramR_25mer.png
- kmer/SJTUF10236_Typhimurium/ar_nucl_25/sdiA_25mer.png
- kmer/SJTUF10236_Typhimurium/ar_nucl_25/soxR_25mer.png
- kmer/SJTUF10236_Typhimurium/ar_nucl_25/soxS_25mer.png
- kmer/SJTUF10236_Typhimurium/ar_nucl_25/sul1_25mer.png
- kmer/SJTUF10236_Typhimurium/ar_nucl_25/sul2_25mer.png
- kmer/SJTUF10236_Typhimurium/ar_nucl_25/sul3_25mer.png
- kmer/SJTUF10236_Typhimurium/ar_nucl_25/tetR_25mer.png
- kmer/SJTUF10236_Typhimurium/ar_nucl_25/tet_25mer.png
- kmer/SJTUF10236_Typhimurium_25mer_countVSar_nucl.csv
- kmer/SJTUF10250_Typhimurium/
- kmer/SJTUF10250_Typhimurium/ar_nucl_25/
- kmer/SJTUF10250_Typhimurium/ar_nucl_25/AAC(6')-Ib-cr_25mer.png
- kmer/SJTUF10250_Typhimurium/ar_nucl_25/AAC(6')_25mer.png
- kmer/SJTUF10250_Typhimurium/ar_nucl_25/aadA_25mer.png
- kmer/SJTUF10250_Typhimurium/ar_nucl_25/APH(3'')_25mer.png
- kmer/SJTUF10250_Typhimurium/ar_nucl_25/APH(6)_25mer.png
- kmer/SJTUF10250_Typhimurium/ar_nucl_25/arr_25mer.png
- kmer/SJTUF10250_Typhimurium/ar_nucl_25/catB_25mer.png
- kmer/SJTUF10250_Typhimurium/ar_nucl_25/cmlA_25mer.png
- kmer/SJTUF10250_Typhimurium/ar_nucl_25/EF-Tu_25mer.png
- kmer/SJTUF10250_Typhimurium/ar_nucl_25/floR_25mer.png
- kmer/SJTUF10250_Typhimurium/ar_nucl_25/golS_25mer.png
- kmer/SJTUF10250_Typhimurium/ar_nucl_25/gyrA_25mer.png
- kmer/SJTUF10250_Typhimurium/ar_nucl_25/gyrB_25mer.png
- kmer/SJTUF10250_Typhimurium/ar_nucl_25/mdsA_25mer.png
- kmer/SJTUF10250_Typhimurium/ar_nucl_25/mdsB_25mer.png
- kmer/SJTUF10250_Typhimurium/ar_nucl_25/mdsC_25mer.png
- kmer/SJTUF10250_Typhimurium/ar_nucl_25/MdtK_25mer.png
- kmer/SJTUF10250_Typhimurium/ar_nucl_25/oqxA_25mer.png
- kmer/SJTUF10250_Typhimurium/ar_nucl_25/oqxB_25mer.png
- kmer/SJTUF10250_Typhimurium/ar_nucl_25/OXA_25mer.png
- kmer/SJTUF10250_Typhimurium/ar_nucl_25/parC_25mer.png
- kmer/SJTUF10250_Typhimurium/ar_nucl_25/parE_25mer.png
- kmer/SJTUF10250_Typhimurium/ar_nucl_25/ramR_25mer.png
- kmer/SJTUF10250_Typhimurium/ar_nucl_25/sdiA_25mer.png
- kmer/SJTUF10250_Typhimurium/ar_nucl_25/soxR_25mer.png
- kmer/SJTUF10250_Typhimurium/ar_nucl_25/soxS_25mer.png
- kmer/SJTUF10250_Typhimurium/ar_nucl_25/sul1_25mer.png
- kmer/SJTUF10250_Typhimurium/ar_nucl_25/sul2_25mer.png
- kmer/SJTUF10250_Typhimurium/ar_nucl_25/sul3_25mer.png
- kmer/SJTUF10250_Typhimurium/ar_nucl_25/TEM_25mer.png
- kmer/SJTUF10250_Typhimurium/ar_nucl_25/tetR_25mer.png
- kmer/SJTUF10250_Typhimurium/ar_nucl_25/tet_25mer.png
- kmer/SJTUF10250_Typhimurium_25mer_countVSar_nucl.csv
- kmer/SJTUF10330_Typhimurium/
- kmer/SJTUF10330_Typhimurium/ar_nucl_25/
- kmer/SJTUF10330_Typhimurium/ar_nucl_25/AAC(3)_25mer.png
- kmer/SJTUF10330_Typhimurium/ar_nucl_25/AAC(6')-Ib-cr_25mer.png
- kmer/SJTUF10330_Typhimurium/ar_nucl_25/AAC(6')_25mer.png
- kmer/SJTUF10330_Typhimurium/ar_nucl_25/APH(3'')_25mer.png
- kmer/SJTUF10330_Typhimurium/ar_nucl_25/APH(4)_25mer.png
- kmer/SJTUF10330_Typhimurium/ar_nucl_25/APH(6)_25mer.png
- kmer/SJTUF10330_Typhimurium/ar_nucl_25/arr_25mer.png
- kmer/SJTUF10330_Typhimurium/ar_nucl_25/catB_25mer.png
- kmer/SJTUF10330_Typhimurium/ar_nucl_25/EF-Tu_25mer.png
- kmer/SJTUF10330_Typhimurium/ar_nucl_25/floR_25mer.png
- kmer/SJTUF10330_Typhimurium/ar_nucl_25/golS_25mer.png
- kmer/SJTUF10330_Typhimurium/ar_nucl_25/gyrA_25mer.png
- kmer/SJTUF10330_Typhimurium/ar_nucl_25/gyrB_25mer.png
- kmer/SJTUF10330_Typhimurium/ar_nucl_25/mdsA_25mer.png
- kmer/SJTUF10330_Typhimurium/ar_nucl_25/mdsB_25mer.png
- kmer/SJTUF10330_Typhimurium/ar_nucl_25/mdsC_25mer.png
- kmer/SJTUF10330_Typhimurium/ar_nucl_25/MdtK_25mer.png
- kmer/SJTUF10330_Typhimurium/ar_nucl_25/OXA_25mer.png
- kmer/SJTUF10330_Typhimurium/ar_nucl_25/parC_25mer.png
- kmer/SJTUF10330_Typhimurium/ar_nucl_25/parE_25mer.png
- kmer/SJTUF10330_Typhimurium/ar_nucl_25/ramR_25mer.png
- kmer/SJTUF10330_Typhimurium/ar_nucl_25/sdiA_25mer.png
- kmer/SJTUF10330_Typhimurium/ar_nucl_25/soxR_25mer.png
- kmer/SJTUF10330_Typhimurium/ar_nucl_25/soxS_25mer.png
- kmer/SJTUF10330_Typhimurium/ar_nucl_25/sul1_25mer.png
- kmer/SJTUF10330_Typhimurium/ar_nucl_25/sul2_25mer.png
- kmer/SJTUF10330_Typhimurium/ar_nucl_25/TEM_25mer.png
- kmer/SJTUF10330_Typhimurium/ar_nucl_25/tetR_25mer.png
- kmer/SJTUF10330_Typhimurium/ar_nucl_25/tet_25mer.png
- kmer/SJTUF10330_Typhimurium_25mer_countVSar_nucl.csv
- kmer/SJTUF10359_Typhimurium/
- kmer/SJTUF10359_Typhimurium/ar_nucl_25/
- kmer/SJTUF10359_Typhimurium/ar_nucl_25/AAC(3)_25mer.png
- kmer/SJTUF10359_Typhimurium/ar_nucl_25/AAC(6')-Ib-cr_25mer.png
- kmer/SJTUF10359_Typhimurium/ar_nucl_25/AAC(6')_25mer.png
- kmer/SJTUF10359_Typhimurium/ar_nucl_25/aadA_25mer.png
- kmer/SJTUF10359_Typhimurium/ar_nucl_25/APH(4)_25mer.png
- kmer/SJTUF10359_Typhimurium/ar_nucl_25/arr_25mer.png
- kmer/SJTUF10359_Typhimurium/ar_nucl_25/catB_25mer.png
- kmer/SJTUF10359_Typhimurium/ar_nucl_25/cmlA_25mer.png
- kmer/SJTUF10359_Typhimurium/ar_nucl_25/EF-Tu_25mer.png
- kmer/SJTUF10359_Typhimurium/ar_nucl_25/floR_25mer.png
- kmer/SJTUF10359_Typhimurium/ar_nucl_25/golS_25mer.png
- kmer/SJTUF10359_Typhimurium/ar_nucl_25/gyrA_25mer.png
- kmer/SJTUF10359_Typhimurium/ar_nucl_25/gyrB_25mer.png
- kmer/SJTUF10359_Typhimurium/ar_nucl_25/mdsA_25mer.png
- kmer/SJTUF10359_Typhimurium/ar_nucl_25/mdsB_25mer.png
- kmer/SJTUF10359_Typhimurium/ar_nucl_25/mdsC_25mer.png
- kmer/SJTUF10359_Typhimurium/ar_nucl_25/MdtK_25mer.png
- kmer/SJTUF10359_Typhimurium/ar_nucl_25/OXA_25mer.png
- kmer/SJTUF10359_Typhimurium/ar_nucl_25/parC_25mer.png
- kmer/SJTUF10359_Typhimurium/ar_nucl_25/parE_25mer.png
- kmer/SJTUF10359_Typhimurium/ar_nucl_25/ramR_25mer.png
- kmer/SJTUF10359_Typhimurium/ar_nucl_25/sdiA_25mer.png
- kmer/SJTUF10359_Typhimurium/ar_nucl_25/soxR_25mer.png
- kmer/SJTUF10359_Typhimurium/ar_nucl_25/soxS_25mer.png
- kmer/SJTUF10359_Typhimurium/ar_nucl_25/sul1_25mer.png
- kmer/SJTUF10359_Typhimurium/ar_nucl_25/sul2_25mer.png
- kmer/SJTUF10359_Typhimurium/ar_nucl_25/sul3_25mer.png
- kmer/SJTUF10359_Typhimurium/ar_nucl_25/tetR_25mer.png
- kmer/SJTUF10359_Typhimurium_25mer_countVSar_nucl.csv
- kmer/SJTUF10405_Typhimurium/
- kmer/SJTUF10405_Typhimurium/ar_nucl_25/
- kmer/SJTUF10405_Typhimurium/ar_nucl_25/AAC(3)_25mer.png
- kmer/SJTUF10405_Typhimurium/ar_nucl_25/AAC(6')-Ib-cr_25mer.png
- kmer/SJTUF10405_Typhimurium/ar_nucl_25/AAC(6')_25mer.png
- kmer/SJTUF10405_Typhimurium/ar_nucl_25/aadA_25mer.png
- kmer/SJTUF10405_Typhimurium/ar_nucl_25/APH(3'')_25mer.png
- kmer/SJTUF10405_Typhimurium/ar_nucl_25/APH(4)_25mer.png
- kmer/SJTUF10405_Typhimurium/ar_nucl_25/APH(6)_25mer.png
- kmer/SJTUF10405_Typhimurium/ar_nucl_25/arr_25mer.png
- kmer/SJTUF10405_Typhimurium/ar_nucl_25/catB_25mer.png
- kmer/SJTUF10405_Typhimurium/ar_nucl_25/cmlA_25mer.png
- kmer/SJTUF10405_Typhimurium/ar_nucl_25/CTX-M_25mer.png
- kmer/SJTUF10405_Typhimurium/ar_nucl_25/dfrA_25mer.png
- kmer/SJTUF10405_Typhimurium/ar_nucl_25/EF-Tu_25mer.png
- kmer/SJTUF10405_Typhimurium/ar_nucl_25/floR_25mer.png
- kmer/SJTUF10405_Typhimurium/ar_nucl_25/golS_25mer.png
- kmer/SJTUF10405_Typhimurium/ar_nucl_25/gyrA_25mer.png
- kmer/SJTUF10405_Typhimurium/ar_nucl_25/gyrB_25mer.png
- kmer/SJTUF10405_Typhimurium/ar_nucl_25/mdsA_25mer.png
- kmer/SJTUF10405_Typhimurium/ar_nucl_25/mdsB_25mer.png
- kmer/SJTUF10405_Typhimurium/ar_nucl_25/mdsC_25mer.png
- kmer/SJTUF10405_Typhimurium/ar_nucl_25/MdtK_25mer.png
[truncated: 526 more entries]
