# Supplementary material for: PRAP: Pan Resistome analysis pipeline
Source: BMC Bioinformatics. 2020 Jan 15;21:20. doi: 10.1186/s12859-019-3335-y (PMC6964052; doi:10.1186/s12859-019-3335-y)
Supplement: Supplementary file 2 — Additional file 2. Archive containing files for evaluation k-mer performance and scoring generated by the k-mer method. [file 12859_2019_3335_MOESM2_ESM.zip › kmer/SJTUF10057_Typhimurium_25mer_countVSar_nucl.csv]

gb|AY628199|+|203-1064|ARO:3000988|TEM-126	165.80286738351253	100.0%
gb|AF157553|+|147-1008|ARO:3000938|TEM-72	136.3811230585424	91.63679808841098%
gb|AF062386|+|30-862|ARO:3000928|TEM-59	141.18215613382898	94.54770755885997%
gb|KC292503|+|4334-5195|ARO:3000904|TEM-34	167.8088410991637	100.0%
gb|AF527798.1|+|0-785|ARO:3000879|TEM-7	144.78186596583444	90.80157687253615%
gb|AY491682|+|0-861|ARO:3000996|TEM-132	158.10274790919954	100.0%
gb|Y10279|+|0-861|ARO:3000916|TEM-47	151.4109916367981	95.9378733572282%
gb|X65254|+|175-1036|ARO:3000887|TEM-16	135.90561529271207	91.63679808841098%
gb|AY040093|+|68-929|ARO:3000965|TEM-102	142.67861409796893	100.0%
gb|NC_002156|+|1429-2290|ARO:3000979|TEM-116	150.90681003584228	100.0%
gb|AY628175|+|210-1071|ARO:3000972|TEM-109	151.59139784946237	98.56630824372759%
gb|U95363|+|0-861|ARO:3000912|TEM-43	153.726403823178	98.56630824372759%
gb|AF250872|+|0-861|ARO:3000954|TEM-87	136.4647550776583	90.20310633213859%
gb|HQ529916|+|110-971|ARO:3001045|TEM-183	154.68697729988054	100.0%
gb|AB700703|+|161-1022|ARO:3001057|TEM-198	168.26762246117084	100.0%
gb|AF190693|+|208-1069|ARO:3000944|TEM-78	137.37992831541217	91.63679808841098%
gb|AY271267|+|0-861|ARO:3000983|TEM-121	132.65710872162484	90.68100358422939%
gb|AY853593|+|214-1075|ARO:3001002|TEM-138	136.59139784946237	91.63679808841098%
gb|KC783461|+|0-861|ARO:3001383|TEM-206	168.5973715651135	100.0%
gb|AF143804|+|0-861|ARO:3000959|TEM-92	136.33452807646356	90.20310633213859%
gb|EF534736|+|213-1074|ARO:3001024|TEM-158	158.24253285543608	100.0%
gb|AB049569|+|0-861|ARO:3000958|TEM-91	149.43966547192355	98.32735961768219%
gb|AY874537|+|177-1038|ARO:3000883|TEM-11	141.76224611708483	91.63679808841098%
gb|AF091113|+|450-1311|ARO:3000934|TEM-67	137.73954599761052	90.68100358422939%
gb|Y14574|+|0-861|ARO:3000888|TEM-17	134.07765830346474	94.98207885304659%
gb|KC818234|+|0-861|ARO:3001384|TEM-207	168.23775388291517	100.0%
gb|GU550123|+|144-1005|ARO:3001041|TEM-176	167.83034647550775	100.0%
gb|AM087454|+|208-1069|ARO:3001015|TEM-148	167.3273596176822	100.0%
gb|FJ197316|+|0-861|ARO:3001032|TEM-166	167.1194743130227	100.0%
gb|AL513383|+|161910-162771|ARO:3000873|TEM-1	167.53046594982078	100.0%
gb|AY589493|+|166-1027|ARO:3000975|TEM-112	150.0227001194743	97.37156511350061%
gb|DQ679961|+|114-975|ARO:3001021|TEM-155	143.857825567503	95.9378733572282%
gb|AY307100|+|0-861|ARO:3000984|TEM-122	165.29988052568697	100.0%
gb|KP050491|+|0-861|ARO:3001391|TEM-214	168.310633213859	100.0%
gb|AF203816|+|210-1071|ARO:3000937|TEM-71	147.67741935483872	91.63679808841098%
gb|GU371926|-|50304-51165|ARO:3000903|TEM-33	167.8088410991637	100.0%
gb|X54606|+|214-1075|ARO:3000874|TEM-2	143.98446833930706	91.63679808841098%
gb|HQ317449|+|0-861|ARO:3001373|TEM-182	158.16606929510155	100.0%
gb|Y17583|+|213-1071|ARO:3000893|TEM-22	135.68345323741008	91.60671462829735%
gb|AY368237|+|0-861|ARO:3000990|TEM-128	167.98805256869773	100.0%
gb|JF949916|+|0-757|ARO:3001051|TEM-191	171.2513661202186	100.0%
gb|JN211012|+|213-1074|ARO:3001048|TEM-188	142.1672640382318	91.63679808841098%
gb|AF427130|+|208-1069|ARO:3000951|TEM-84	145.17084826762246	91.63679808841098%
gb|Y13612|+|0-861|ARO:3000921|TEM-52	143.59617682198328	98.56630824372759%
gb|AJ308558|+|181-1042|ARO:3000962|TEM-95	168.1672640382318	97.9689366786141%
gb|AY528425|+|0-861|ARO:3000997|TEM-133	141.06929510155317	95.9378733572282%
gb|AY101578|+|214-1075|ARO:3000969|TEM-106	161.63679808841098	98.56630824372759%
gb|AY101764|+|206-1067|ARO:3000970|TEM-107	151.93070489844683	98.56630824372759%
gb|HM246246|+|211-1069|ARO:3001047|TEM-187	132.0347721822542	90.64748201438849%
gb|AY072920|+|0-861|ARO:3000973|TEM-110	139.857825567503	91.63679808841098%
gb|AJ012256|+|208-1069|ARO:3000939|TEM-73	154.81123058542414	100.0%
gb|DQ105528|+|0-861|ARO:3001012|TEM-145	149.973715651135	100.0%
gb|JX310327|+|0-861|ARO:3001378|TEM-201	162.80047789725208	96.415770609319%
gb|AY039040|+|188-1022|ARO:3000956|TEM-89	132.94938271604937	91.11111111111111%
gb|EF468463|+|66-927|ARO:3001028|TEM-162	121.93548387096774	98.56630824372759%
gb|AF093512|+|197-1058|ARO:3000882|TEM-10	163.30107526881721	100.0%
gb|AY243512|+|208-1069|ARO:3000982|TEM-120	144.1672640382318	94.26523297491039%
gb|EF136376|+|0-861|ARO:3001025|TEM-159	138.3488649940263	95.9378733572282%
gb|KC900516|+|0-858|ARO:3001382|TEM-205	131.69424460431654	93.04556354916068%
gb|KF663615|+|0-858|ARO:3001390|TEM-213	143.88968824940048	96.64268585131894%
gb|JF949915|+|0-754|ARO:3001052|TEM-192	170.87379972565157	100.0%
gb|AJ437107|+|208-1069|ARO:3000900|TEM-30	168.3584229390681	100.0%
gb|HG934763|+|0-861|ARO:3001394|TEM-217	168.59259259259258	100.0%
gb|X57972|+|339-1200|ARO:3000878|TEM-6	148.8936678614098	98.56630824372759%
gb|DQ286729|+|0-861|ARO:3000924|TEM-55	164.3763440860215	100.0%
gb|GQ149347|+|5269-6130|ARO:3001037|TEM-171	156.43010752688173	100.0%
gb|L19940|+|197-1006|ARO:3000896|TEM-26	141.81783439490445	98.34394904458598%
gb|AY589494|+|193-1054|ARO:3000976|TEM-113	125.82915173237754	90.20310633213859%
gb|AF427129|+|208-1069|ARO:3000950|TEM-83	136.93189964157705	91.63679808841098%
gb|AJ239002|+|0-861|ARO:3000935|TEM-68	146.7299880525687	95.9378733572282%
gb|EU815939|+|0-861|ARO:3001029|TEM-163	164.14934289127837	98.08841099163679%
gb|DQ388882|+|0-861|ARO:3001005|TEM-142	137.37037037037038	91.63679808841098%
gb|X98047|+|0-844|ARO:3000911|TEM-42	138.2148962148962	91.45299145299145%
gb|JF795538|+|0-861|ARO:3001374|TEM-185	146.65710872162484	95.9378733572282%
gb|AF332513|+|103-964|ARO:3000931|TEM-63	130.05973715651135	94.50418160095579%
gb|DQ834728|+|205-1066|ARO:3001019|TEM-152	136.24014336917563	91.63679808841098%
gb|AY027590|+|112-973|ARO:3000955|TEM-88	151.26403823178018	98.08841099163679%
gb|AM286274|+|0-861|ARO:3001001|TEM-137	146.24492234169654	91.63679808841098%
gb|AY092401|+|0-861|ARO:3000963|TEM-96	155.7120669056153	93.54838709677419%
gb|KC149518|+|0-861|ARO:3001369|TEM-153	148.7299880525687	98.56630824372759%
gb|KF240808|+|0-861|ARO:3001386|TEM-209	164.36798088410993	100.0%
gb|Y17584|+|0-858|ARO:3000899|TEM-29	165.2314148681055	100.0%
gb|U37195|+|75-936|ARO:3000898|TEM-28	163.28434886499403	100.0%
gb|AY826417|+|0-861|ARO:3001000|TEM-136	154.62604540023895	100.0%
gb|AY130285|+|0-785|ARO:3000981|TEM-118	146.07227332457293	90.80157687253615%
gb|Y17581|+|78-936|ARO:3000891|TEM-20	142.32254196642685	91.60671462829735%
gb|FJ873740|+|0-858|ARO:3001035|TEM-169	160.03117505995203	100.0%
gb|AF190692|+|208-1069|ARO:3000946|TEM-79	163.48864994026283	100.0%
gb|JN227084|+|308-1169|ARO:3001046|TEM-186	167.70967741935485	100.0%
gb|AF351241|+|89-950|ARO:3000957|TEM-90	153.94145758661887	100.0%
gb|AM941159|+|208-1069|ARO:3001022|TEM-156	154.71326164874552	95.6989247311828%
gb|DQ105529|+|0-861|ARO:3001013|TEM-146	149.4109916367981	100.0%
gb|AJ746225|+|0-861|ARO:3000993|TEM-129	139.09080047789726	91.63679808841098%
gb|AF104442|+|193-1054|ARO:3000923|TEM-54	155.09438470728793	100.0%
gb|AY574271|+|0-861|ARO:3000998|TEM-134	133.76463560334528	91.63679808841098%
gb|KM114268|+|0-861|ARO:3003157|TEM-219	158.36798088410993	100.0%
gb|AM049399|+|0-861|ARO:3001007|TEM-144	163.30227001194743	100.0%
gb|AY589495|+|181-1042|ARO:3000977|TEM-114	139.2485065710872	91.63679808841098%
gb|X95401|+|208-1069|ARO:3000914|TEM-45	139.99044205495818	91.63679808841098%
gb|AF516719|+|214-1075|ARO:3000967|TEM-104	168.51612903225808	100.0%
gb|AY956335|+|38-899|ARO:3001004|TEM-141	164.13739545997612	100.0%
gb|FN652295|+|0-861|ARO:3001042|TEM-177	129.36081242532856	92.1146953405018%
gb|AJ318093|+|0-861|ARO:3000960|TEM-93	148.90800477897253	100.0%
gb|DQ369751|+|0-861|ARO:3001016|TEM-149	135.1194743130227	90.20310633213859%
gb|AY327540|+|0-858|ARO:3000986|TEM-124	151.26618705035972	97.84172661870504%
gb|AJ277414|+|0-861|ARO:3000952|TEM-85	136.28434886499403	91.63679808841098%
gb|AM849805|+|262-1123|ARO:3000886|TEM-15	162.32855436081243	100.0%
gb|FR717535|+|0-861|ARO:3000910|TEM-40	159.42891278375149	100.0%
gb|KF944358|+|0-861|ARO:3001393|TEM-216	163.16606929510155	100.0%
gb|DQ909059|+|0-861|ARO:3001023|TEM-157	144.52329749103941	99.7610513739546%
gb|JX050178|+|0-852|ARO:3001058|TEM-199	134.29227053140096	91.30434782608695%
gb|EF136377|+|0-861|ARO:3001026|TEM-160	138.83751493428912	91.63679808841098%
gb|FJ919776|+|208-1069|ARO:3001034|TEM-168	155.23536439665472	100.0%
gb|AJ866988|+|0-861|ARO:3000994|TEM-130	136.142174432497	94.98207885304659%
gb|AF427127|+|208-1069|ARO:3000948|TEM-81	149.41218637992833	100.0%
gb|HQ877606|+|0-861|ARO:3001056|TEM-197	143.53285543608123	97.1326164874552%
gb|DQ072853|+|0-861|ARO:3001003|TEM-139	138.7562724014337	91.39784946236558%
gb|AY130282|+|0-764|ARO:3000980|TEM-117	159.29324324324324	100.0%
gb|AF347054|+|208-1069|ARO:3000947|TEM-80	144.76463560334528	100.0%
gb|DQ075245|+|217-1078|ARO:3001006|TEM-143	168.03823178016725	100.0%
gb|AJ634602.1|-|7839-8700|ARO:3000999|TEM-135	167.49342891278374	100.0%
gb|AF535127|+|208-1069|ARO:3000978|TEM-115	146.71565113500597	95.9378733572282%
gb|FR848831|+|0-861|ARO:3001375|TEM-184	135.96654719235363	90.20310633213859%
gb|AF104441|+|193-1054|ARO:3000922|TEM-53	142.2962962962963	91.63679808841098%
gb|AY368236|+|0-861|ARO:3000989|TEM-127	168.00955794504182	100.0%
gb|JX042489|+|141-1002|ARO:3000890|TEM-19	147.67741935483872	91.63679808841098%
gb|M88143|+|367-1228|ARO:3000884|TEM-12	147.80645161290323	91.63679808841098%
gb|Y10280|+|0-861|ARO:3000917|TEM-48	137.7168458781362	91.63679808841098%
gb|EU274580|+|214-1075|ARO:3001030|TEM-164	162.80286738351253	100.0%
gb|DQ279850|+|0-861|ARO:3001014|TEM-147	159.9199522102748	100.0%
gb|AY436361|+|131-992|ARO:3000995|TEM-131	125.84109916367981	93.54838709677419%
gb|X65252|+|175-1036|ARO:3000880|TEM-8	133.97491039426524	91.63679808841098%
gb|X64523.1|-|476-1337|ARO:3000875|TEM-3	135.9868578255675	91.63679808841098%
gb|AJ318094|+|0-861|ARO:3000961|TEM-94	126.39784946236558	90.20310633213859%
gb|AF427128|+|208-1069|ARO:3000949|TEM-82	149.857825567503	100.0%
gb|AF188199|+|214-1075|ARO:3000936|TEM-70	167.20071684587813	100.0%
gb|AJ277415|+|0-861|ARO:3000953|TEM-86	135.12186379928315	91.63679808841098%
gb|KC865667|+|183-1044|ARO:3001385|TEM-208	167.13381123058542	100.0%
gb|AM183304|+|208-1069|ARO:3001017|TEM-150	154.09438470728793	100.0%
gb|FJ360884|+|213-1074|ARO:3001033|TEM-167	126.73476702508961	91.63679808841098%
gb|AF190694|+|208-1069|ARO:3000942|TEM-76	167.40382317801672	100.0%
gb|FJ807656|+|0-861|ARO:3001020|TEM-154	149.62007168458783	98.32735961768219%
gb|AF516720|+|214-1075|ARO:3000968|TEM-105	167.26403823178018	100.0%
gb|JN416112|+|0-861|ARO:3001050|TEM-190	137.37992831541217	91.63679808841098%
gb|AF468003|+|0-861|ARO:3000974|TEM-111	137.5615292712067	91.63679808841098%
gb|KP050492|+|0-861|ARO:3001392|TEM-215	168.07646356033453	100.0%
gb|X65253|+|175-1036|ARO:3000894|TEM-24	136.83870967741936	95.9378733572282%
gb|JN254627|+|0-861|ARO:3001049|TEM-189	149.80286738351253	100.0%
gb|FJ405211|+|0-861|ARO:3000926|TEM-57	164.752688172043	100.0%
gb|AY327539|+|0-858|ARO:3000985|TEM-123	138.97242206235012	94.00479616306954%
gb|AF506748|+|38-899|ARO:3000971|TEM-108	149.9772998805257	100.0%
gb|JQ034306|+|0-861|ARO:3001376|TEM-196	162.8721624850657	100.0%
gb|NG_050265|+|100-961|ARO:3000876|TEM-4	131.86021505376345	91.63679808841098%
gb|KM998962.1|+|0-861|ARO:3003158|TEM-220	165.67383512544802	100.0%
gb|AF294653|+|753-1584|ARO:3001425|OXA-31	190.09913258983892	96.03469640644362%
gb|JN129451|+|1036-1867|ARO:3001399|OXA-4	196.4708798017348	100.0%
gb|KF151169|+|0-831|ARO:3001793|OXA-320	202.70384138785624	100.0%
gb|JN596991|+|2280-3111|ARO:3001806|OXA-224	193.56753407682777	100.0%
gb|AY008291|+|0-769|ARO:3001427|OXA-33	198.1048387096774	100.0%
gb|JN420336.1|-|1399-2230|ARO:3001396|OXA-1	208.86864931846344	100.0%
gb|DQ241380.1|+|0-777|ARO:3002539|AAC(3)-IV	191.00531208499336	100.0%
gb|NC_003197|+|400859-401324|ARO:3000504|golS	168.77551020408163	100.0%
gb|JQ808129|+|633-1188|ARO:3002546|AAC(6')-Ib	125.45762711864407	93.5969868173258%
gb|AF144880|+|3541-3979|ARO:3002569|AAC(6')-Iy	146.28985507246378	100.0%
gb|EU085533|+|0-519|ARO:3002591|AAC(6')-Ib-Suzhou	142.6848484848485	100.0%
gb|AF043381|+|251-863|ARO:3002580|AAC(6')-Ib9	136.18367346938774	98.9795918367347%
gb|FJ503047|+|0-519|ARO:3002592|AAC(6')-Ib-Hangzhou	131.33131313131312	98.58585858585859%
gb|AF445082|+|2788-3343|ARO:3002577|AAC(6')-Ib4	140.65536723163842	93.5969868173258%
gb|FJ854362|+|1702-2257|ARO:3002576|AAC(6')-Ib3	140.83239171374765	99.62335216572504%
gb|AY660529.1|+|121-676|ARO:3003676|AAC(6')-Ib'	138.54990583804144	93.5969868173258%
gb|U59183|+|247-859|ARO:3002581|AAC(6')-Ib10	142.77551020408163	98.9795918367347%
gb|NC_003197|+|1707357-1707795|ARO:3002571|AAC(6')-Iaa	157.02898550724638	100.0%
gb|AY136758|+|377-947|ARO:3002582|AAC(6')-Ib11	134.3937728937729	97.8021978021978%
gb|NC_025003.1|+|4171-4849|ARO:3002579|AAC(6')-Ib8	114.42507645259938	92.35474006116208%
gb|Y11946.1|+|0-980|ARO:3002578|AAC(6')-Ib7	198.01255230125523	98.9539748953975%
gb|KC543497.1|+|404932-405451|ARO:3002548|AAC(6')-IId	137.9939393939394	98.58585858585859%
gb|AJ809407|+|118-898|ARO:3002620|aadA23	228.1706349206349	100.0%
gb|FJ381668|+|56-848|ARO:3002612|aadA12	252.9921875	100.0%
gb|FJ460181|+|1790-2582|ARO:3002617|aadA17	264.98046875	100.0%
gb|AY171244|+|46-838|ARO:3002618|aadA21	229.30859375	100.0%
gb|CP003022|+|336788-337580|ARO:3003197|aadA25	297.9453125	100.0%
gb|NC_004998.1|-|80976-81768|ARO:3002601|aadA	211.72005208333334	100.0%
gb|DQ393783|+|1799-2591|ARO:3002615|aadA15	219.17447916666666	100.0%
gb|AF156486|+|5012-5792|ARO:3002602|aadA2	352.84656084656086	100.0%
gb|AM261837|+|73-865|ARO:3002619|aadA22	237.0078125	100.0%
gb|AF047479|+|1295-2087|ARO:3002603|aadA3	345.3151041666667	100.0%
gb|DQ677333|+|0-780|ARO:3002621|aadA24	232.5899470899471	100.0%
gb|AY139603|+|106-898|ARO:3002608|aadA8	330.41796875	97.65625%
gb|NC_019368.1|+|58200-58833|ARO:3002676|catB3	174.07881773399015	100.0%
gb|KJ363320|+|72-570|ARO:3002858|dfrA12	179.81856540084388	100.0%
gb|EU675686|+|1956-2409|ARO:3002848|arr-3	183.03729603729604	100.0%
gb|AF078527|+|4387-4840|ARO:3002847|arr-2	162.93473193473193	100.0%
gb|AB089595|+|0-1206|ARO:3000166|tet(B)	162.73857868020303	100.0%
gb|NC_002134.1|+|41537-42743|ARO:3000165|tet(A)	169.31218274111674	100.0%
gb|V01499|+|230-1256|ARO:3002655|APH(4)-Ia	172.51696606786427	100.0%
gb|NC_003197.2|-|2039654-2040377|ARO:3000826|sdiA	172.4692417739628	100.0%
gb|AY115475|+|3337-4597|ARO:3002695|cmlA5	174.14320388349515	100.0%
gb|AF156486|+|3648-4908|ARO:3002694|cmlA4	107.56796116504854	91.10032362459548%
gb|AF458080|+|1504-2764|ARO:3002693|cmlA1	150.57686084142395	96.60194174757282%
gb|AF294653|+|2749-4009|ARO:3002696|cmlA6	177.66504854368932	100.0%
gb|AJ487033|+|1685-2858|ARO:3002691|Salmonella_enterica_cmlA	175.7319408181027	100.0%
gb|FJ196385|-|8531-9323|ARO:3000413|sul3	180.40234375	100.0%
gb|NC_003197.2|-|397057-398284|ARO:3000789|mdsA	188.58437240232752	100.0%
gb|AF024602|+|3155-3992|ARO:3002660|APH(6)-Id	147.14145141451414	100.0%
gb|AY055428.1|-|20268-21084|ARO:3000412|sul2	338.0681818181818	100.0%
gb|JF969163|+|1053-1893|ARO:3000410|sul1	326.4779411764706	100.0%
gb|NC_003197.2|-|392419-393931|ARO:3000791|mdsC	196.50873655913978	100.0%
gb|NC_003197.2|-|393893-397061|ARO:3000790|mdsB	190.16762086513995	100.0%
gb|DQ303918|+|0-600|ARO:3002547|AAC(6')-Ib-cr	162.07465277777777	100.0%
gb|CP014358.1|-|2161325-2162750|ARO:3001327|mdtK	177.2291220556745	100.0%
gb|AF313472|+|15593-16397|ARO:3002639|APH(3'')-Ib	157.69230769230768	100.0%
gb|D37826|+|1070-2195|ARO:3002812|pp-flo	146.7856494096276	96.00363306085377%
gb|AF231986|+|3307-4522|ARO:3002705|floR	171.69689336691854	100.0%
gb|NC_003198.1|+|4349504-4349963|ARO:3003382|Salmonella_enterica_soxR_with_mutation_conferring_antibiotic_resistance	115.13563218390804	93.5632183908046%
gb|AL513383|+|179218-179845|ARO:3003479|tetR	185.03814262023218	100.0%
gb|NC_003197.2|-|4503985-4504309|ARO:3003383|Salmonella_serovars_soxS_with_mutation_conferring_antibiotic_resistance	154.95	100.0%
gb|NC_003197.2|-|4038867-4041282|ARO:3003307|Salmonella_serovars_gyrB_conferring_resistance_to_fluoroquinolone	178.55374320368045	100.0%
gb|NC_003197.2|-|3343968-3345861|ARO:3003317|Salmonella_serovars_parE_conferring_resistance_to_fluoroquinolones	185.84002140181914	100.0%
gb|CP001138.1|-|613435-614017|ARO:3003379|Salmonella_enterica_ramR_mutants	169.82258064516128	98.2078853046595%
gb|NC_003197.2|-|2373709-2376346|ARO:3003926|Salmonella_enterica_gyrA_conferring_resistance_to_fluoroquinolones	188.83275928052046	100.0%
gb|NC_003197.2|-|2373709-2376346|ARO:3004334|Salmonella_enterica_gyrA_with_mutation_conferring_resistance_to_triclosan	188.83275928052046	100.0%
gb|AH002539.2|+|1760-2945|ARO:3003368|Escherichia_coli_EF-Tu_mutants_conferring_resistance_to_kirromycin	215.06804478897502	100.0%
gb|AE014075.1|-|3901532-3902762|ARO:3003369|Escherichia_coli_EF-Tu_mutants_conferring_resistance_to_Pulvomycin	196.56716417910448	93.20066334991708%
gb|NC_000913.3|-|3470144-3471329|ARO:3003370|Escherichia_coli_EF-Tu_mutants_conferring_resistance_to_Enacyloxin_IIa	215.06804478897502	100.0%
gb|NC_003197.2|-|3336953-3339212|ARO:3003939|Salmonella_enterica_parC_conferring_resistance_to_fluoroquinolones	178.62997762863534	100.0%
