# Supplementary material for: PRAP: Pan Resistome analysis pipeline
Source: BMC Bioinformatics. 2020 Jan 15;21:20. doi: 10.1186/s12859-019-3335-y (PMC6964052; doi:10.1186/s12859-019-3335-y)
Supplement: Supplementary file 2 — Additional file 2. Archive containing files for evaluation k-mer performance and scoring generated by the k-mer method. [file 12859_2019_3335_MOESM2_ESM.zip › kmer/SJTUF10112_Typhimurium_25mer_countVSar_nucl.csv]

gb|AY628199|+|203-1064|ARO:3000988|TEM-126	129.71326164874552	100.0%
gb|AF157553|+|147-1008|ARO:3000938|TEM-72	106.83273596176822	91.63679808841098%
gb|AF062386|+|30-862|ARO:3000928|TEM-59	110.62329615861215	94.54770755885997%
gb|KC292503|+|4334-5195|ARO:3000904|TEM-34	131.32497013142174	100.0%
gb|AF527798.1|+|0-785|ARO:3000879|TEM-7	113.14454664914587	90.80157687253615%
gb|AY491682|+|0-861|ARO:3000996|TEM-132	123.05256869772998	100.0%
gb|Y10279|+|0-861|ARO:3000916|TEM-47	117.60812425328554	95.9378733572282%
gb|X65254|+|175-1036|ARO:3000887|TEM-16	106.03345280764636	91.63679808841098%
gb|AY040093|+|68-929|ARO:3000965|TEM-102	111.41816009557945	100.0%
gb|NC_002156|+|1429-2290|ARO:3000979|TEM-116	116.94623655913979	100.0%
gb|AY628175|+|210-1071|ARO:3000972|TEM-109	117.89247311827957	98.56630824372759%
gb|U95363|+|0-861|ARO:3000912|TEM-43	119.39545997610514	98.56630824372759%
gb|AF250872|+|0-861|ARO:3000954|TEM-87	105.72162485065711	90.20310633213859%
gb|HQ529916|+|110-971|ARO:3001045|TEM-183	120.66547192353644	100.0%
gb|AB700703|+|161-1022|ARO:3001057|TEM-198	131.25448028673836	100.0%
gb|AF190693|+|208-1069|ARO:3000944|TEM-78	106.48267622461171	91.63679808841098%
gb|AY271267|+|0-861|ARO:3000983|TEM-121	103.59139784946237	90.68100358422939%
gb|AY853593|+|214-1075|ARO:3001002|TEM-138	106.16129032258064	91.63679808841098%
gb|KC783461|+|0-861|ARO:3001383|TEM-206	131.90442054958183	100.0%
gb|AF143804|+|0-861|ARO:3000959|TEM-92	105.89605734767025	90.20310633213859%
gb|EF534736|+|213-1074|ARO:3001024|TEM-158	123.10035842293907	100.0%
gb|AB049569|+|0-861|ARO:3000958|TEM-91	116.221027479092	98.32735961768219%
gb|AY874537|+|177-1038|ARO:3000883|TEM-11	110.80406212664278	91.63679808841098%
gb|AF091113|+|450-1311|ARO:3000934|TEM-67	107.94265232974911	90.68100358422939%
gb|Y14574|+|0-861|ARO:3000888|TEM-17	102.90322580645162	94.98207885304659%
gb|KC818234|+|0-861|ARO:3001384|TEM-207	131.61648745519713	100.0%
gb|GU550123|+|144-1005|ARO:3001041|TEM-176	131.5448028673835	100.0%
gb|AM087454|+|208-1069|ARO:3001015|TEM-148	131.0836320191159	100.0%
gb|FJ197316|+|0-861|ARO:3001032|TEM-166	131.11469534050178	100.0%
gb|AL513383|+|161910-162771|ARO:3000873|TEM-1	131.09677419354838	100.0%
gb|AY589493|+|166-1027|ARO:3000975|TEM-112	116.2915173237754	97.37156511350061%
gb|DQ679961|+|114-975|ARO:3001021|TEM-155	112.72162485065711	95.9378733572282%
gb|AY307100|+|0-861|ARO:3000984|TEM-122	129.07287933094383	100.0%
gb|KP050491|+|0-861|ARO:3001391|TEM-214	131.74193548387098	100.0%
gb|AF203816|+|210-1071|ARO:3000937|TEM-71	114.99044205495818	91.63679808841098%
gb|GU371926|-|50304-51165|ARO:3000903|TEM-33	131.32855436081243	100.0%
gb|X54606|+|214-1075|ARO:3000874|TEM-2	112.7741935483871	91.63679808841098%
gb|HQ317449|+|0-861|ARO:3001373|TEM-182	123.01672640382318	100.0%
gb|Y17583|+|213-1071|ARO:3000893|TEM-22	106.13549160671462	91.60671462829735%
gb|AY368237|+|0-861|ARO:3000990|TEM-128	131.09557945041817	100.0%
gb|JF949916|+|0-757|ARO:3001051|TEM-191	133.2636612021858	100.0%
gb|JN211012|+|213-1074|ARO:3001048|TEM-188	110.73118279569893	91.63679808841098%
gb|AF427130|+|208-1069|ARO:3000951|TEM-84	112.81242532855435	91.63679808841098%
gb|Y13612|+|0-861|ARO:3000921|TEM-52	111.43727598566308	98.56630824372759%
gb|AJ308558|+|181-1042|ARO:3000962|TEM-95	131.32138590203107	97.9689366786141%
gb|AY528425|+|0-861|ARO:3000997|TEM-133	109.50418160095579	95.9378733572282%
gb|AY101578|+|214-1075|ARO:3000969|TEM-106	126.23297491039426	98.56630824372759%
gb|AY101764|+|206-1067|ARO:3000970|TEM-107	118.07646356033453	98.56630824372759%
gb|HM246246|+|211-1069|ARO:3001047|TEM-187	102.15947242206235	90.64748201438849%
gb|AY072920|+|0-861|ARO:3000973|TEM-110	108.57467144563918	91.63679808841098%
gb|AJ012256|+|208-1069|ARO:3000939|TEM-73	121.01194743130227	100.0%
gb|DQ105528|+|0-861|ARO:3001012|TEM-145	117.11111111111111	100.0%
gb|JX310327|+|0-861|ARO:3001378|TEM-201	127.38231780167264	96.415770609319%
gb|AY039040|+|188-1022|ARO:3000956|TEM-89	104.05679012345679	91.11111111111111%
gb|AF093512|+|197-1058|ARO:3000882|TEM-10	127.17801672640383	100.0%
gb|AY243512|+|208-1069|ARO:3000982|TEM-120	112.3452807646356	94.26523297491039%
gb|EF136376|+|0-861|ARO:3001025|TEM-159	107.72879330943847	95.9378733572282%
gb|KC900516|+|0-858|ARO:3001382|TEM-205	101.03597122302158	93.04556354916068%
gb|KF663615|+|0-858|ARO:3001390|TEM-213	111.21702637889689	96.64268585131894%
gb|JF949915|+|0-754|ARO:3001052|TEM-192	132.99725651577504	100.0%
gb|AJ437107|+|208-1069|ARO:3000900|TEM-30	131.64396654719235	100.0%
gb|HG934763|+|0-861|ARO:3001394|TEM-217	131.62724014336916	100.0%
gb|X57972|+|339-1200|ARO:3000878|TEM-6	115.04778972520909	98.56630824372759%
gb|DQ286729|+|0-861|ARO:3000924|TEM-55	129.0394265232975	100.0%
gb|GQ149347|+|5269-6130|ARO:3001037|TEM-171	121.29749103942652	100.0%
gb|L19940|+|197-1006|ARO:3000896|TEM-26	109.5312101910828	98.34394904458598%
gb|AF427129|+|208-1069|ARO:3000950|TEM-83	106.07407407407408	91.63679808841098%
gb|AJ239002|+|0-861|ARO:3000935|TEM-68	113.75627240143369	95.9378733572282%
gb|EU815939|+|0-861|ARO:3001029|TEM-163	128.142174432497	98.08841099163679%
gb|DQ388882|+|0-861|ARO:3001005|TEM-142	106.44563918757467	91.63679808841098%
gb|X98047|+|0-844|ARO:3000911|TEM-42	108.05006105006105	91.45299145299145%
gb|JF795538|+|0-861|ARO:3001374|TEM-185	114.0	95.9378733572282%
gb|AF332513|+|103-964|ARO:3000931|TEM-63	101.2831541218638	94.50418160095579%
gb|DQ834728|+|205-1066|ARO:3001019|TEM-152	105.66547192353644	91.63679808841098%
gb|AY027590|+|112-973|ARO:3000955|TEM-88	118.73954599761052	98.08841099163679%
gb|AM286274|+|0-861|ARO:3001001|TEM-137	113.6415770609319	91.63679808841098%
gb|AY092401|+|0-861|ARO:3000963|TEM-96	121.13620071684588	93.54838709677419%
gb|KC149518|+|0-861|ARO:3001369|TEM-153	115.69653524492234	98.56630824372759%
gb|KF240808|+|0-861|ARO:3001386|TEM-209	129.07765830346474	100.0%
gb|Y17584|+|0-858|ARO:3000899|TEM-29	128.60671462829737	100.0%
gb|U37195|+|75-936|ARO:3000898|TEM-28	127.17562724014337	100.0%
gb|AY826417|+|0-861|ARO:3001000|TEM-136	119.96774193548387	100.0%
gb|AY130285|+|0-785|ARO:3000981|TEM-118	113.01445466491458	90.80157687253615%
gb|Y17581|+|78-936|ARO:3000891|TEM-20	110.71942446043165	91.60671462829735%
gb|FJ873740|+|0-858|ARO:3001035|TEM-169	124.5863309352518	100.0%
gb|AF190692|+|208-1069|ARO:3000946|TEM-79	127.20310633213859	100.0%
gb|JN227084|+|308-1169|ARO:3001046|TEM-186	131.27120669056154	100.0%
gb|AF351241|+|89-950|ARO:3000957|TEM-90	119.62126642771804	100.0%
gb|AM941159|+|208-1069|ARO:3001022|TEM-156	119.98327359617682	95.6989247311828%
gb|DQ105529|+|0-861|ARO:3001013|TEM-146	115.86977299880526	100.0%
gb|AJ746225|+|0-861|ARO:3000993|TEM-129	108.61409796893668	91.63679808841098%
gb|AF104442|+|193-1054|ARO:3000923|TEM-54	120.58183990442055	100.0%
gb|AY574271|+|0-861|ARO:3000998|TEM-134	104.415770609319	91.63679808841098%
gb|KM114268|+|0-861|ARO:3003157|TEM-219	122.96296296296296	100.0%
gb|AM049399|+|0-861|ARO:3001007|TEM-144	127.17801672640383	100.0%
gb|AY589495|+|181-1042|ARO:3000977|TEM-114	108.93428912783752	91.63679808841098%
gb|X95401|+|208-1069|ARO:3000914|TEM-45	108.75388291517324	91.63679808841098%
gb|AF516719|+|214-1075|ARO:3000967|TEM-104	131.79808841099162	100.0%
gb|AY956335|+|38-899|ARO:3001004|TEM-141	129.00358422939067	100.0%
gb|FN652295|+|0-861|ARO:3001042|TEM-177	101.01553166069296	92.1146953405018%
gb|AJ318093|+|0-861|ARO:3000960|TEM-93	115.7694145758662	100.0%
gb|DQ369751|+|0-861|ARO:3001016|TEM-149	104.68936678614098	90.20310633213859%
gb|AY327540|+|0-858|ARO:3000986|TEM-124	117.85851318944844	97.84172661870504%
gb|AJ277414|+|0-861|ARO:3000952|TEM-85	105.60812425328554	91.63679808841098%
gb|AM849805|+|262-1123|ARO:3000886|TEM-15	126.83512544802868	100.0%
gb|FR717535|+|0-861|ARO:3000910|TEM-40	124.67980884109916	100.0%
gb|KF944358|+|0-861|ARO:3001393|TEM-216	128.08960573476702	100.0%
gb|DQ909059|+|0-861|ARO:3001023|TEM-157	111.64277180406212	99.7610513739546%
gb|JX050178|+|0-852|ARO:3001058|TEM-199	104.8671497584541	91.30434782608695%
gb|EF136377|+|0-861|ARO:3001026|TEM-160	108.77180406212665	91.63679808841098%
gb|FJ919776|+|208-1069|ARO:3001034|TEM-168	120.47909199522103	100.0%
gb|AJ866988|+|0-861|ARO:3000994|TEM-130	106.71923536439665	94.98207885304659%
gb|AF427127|+|208-1069|ARO:3000948|TEM-81	116.52927120669057	100.0%
gb|HQ877606|+|0-861|ARO:3001056|TEM-197	111.40979689366786	97.1326164874552%
gb|DQ072853|+|0-861|ARO:3001003|TEM-139	108.62126642771804	91.39784946236558%
gb|AY130282|+|0-764|ARO:3000980|TEM-117	124.25675675675676	100.0%
gb|AF347054|+|208-1069|ARO:3000947|TEM-80	112.73357228195938	100.0%
gb|DQ075245|+|217-1078|ARO:3001006|TEM-143	130.89486260454004	100.0%
gb|AJ634602.1|-|7839-8700|ARO:3000999|TEM-135	131.00358422939067	100.0%
gb|AF535127|+|208-1069|ARO:3000978|TEM-115	114.09677419354838	95.9378733572282%
gb|FR848831|+|0-861|ARO:3001375|TEM-184	105.71445639187574	90.20310633213859%
gb|AF104441|+|193-1054|ARO:3000922|TEM-53	110.55675029868578	91.63679808841098%
gb|AY368236|+|0-861|ARO:3000989|TEM-127	131.0227001194743	100.0%
gb|JX042489|+|141-1002|ARO:3000890|TEM-19	114.99044205495818	91.63679808841098%
gb|M88143|+|367-1228|ARO:3000884|TEM-12	114.81600955794504	91.63679808841098%
gb|Y10280|+|0-861|ARO:3000917|TEM-48	106.95698924731182	91.63679808841098%
gb|EU274580|+|214-1075|ARO:3001030|TEM-164	128.0131421744325	100.0%
gb|DQ279850|+|0-861|ARO:3001014|TEM-147	124.70728793309438	100.0%
gb|X65252|+|175-1036|ARO:3000880|TEM-8	104.59378733572282	91.63679808841098%
gb|X64523.1|-|476-1337|ARO:3000875|TEM-3	106.38590203106332	91.63679808841098%
gb|AF427128|+|208-1069|ARO:3000949|TEM-82	116.39904420549581	100.0%
gb|AF188199|+|214-1075|ARO:3000936|TEM-70	131.6642771804062	100.0%
gb|AJ277415|+|0-861|ARO:3000953|TEM-86	104.73476702508961	91.63679808841098%
gb|KC865667|+|183-1044|ARO:3001385|TEM-208	130.5185185185185	100.0%
gb|AM183304|+|208-1069|ARO:3001017|TEM-150	120.194743130227	100.0%
gb|AF190694|+|208-1069|ARO:3000942|TEM-76	131.1457586618877	100.0%
gb|FJ807656|+|0-861|ARO:3001020|TEM-154	115.82198327359617	98.32735961768219%
gb|AF516720|+|214-1075|ARO:3000968|TEM-105	131.26403823178018	100.0%
gb|JN416112|+|0-861|ARO:3001050|TEM-190	106.48626045400239	91.63679808841098%
gb|AF468003|+|0-861|ARO:3000974|TEM-111	106.59378733572282	91.63679808841098%
gb|KP050492|+|0-861|ARO:3001392|TEM-215	131.08721624850656	100.0%
gb|X65253|+|175-1036|ARO:3000894|TEM-24	107.07765830346476	95.9378733572282%
gb|JN254627|+|0-861|ARO:3001049|TEM-189	116.53763440860214	100.0%
gb|FJ405211|+|0-861|ARO:3000926|TEM-57	128.32497013142174	100.0%
gb|AY327539|+|0-858|ARO:3000985|TEM-123	108.36570743405275	94.00479616306954%
gb|AF506748|+|38-899|ARO:3000971|TEM-108	117.1995221027479	100.0%
gb|JQ034306|+|0-861|ARO:3001376|TEM-196	126.77777777777777	100.0%
gb|NG_050265|+|100-961|ARO:3000876|TEM-4	102.18637992831542	91.63679808841098%
gb|KM998962.1|+|0-861|ARO:3003158|TEM-220	129.63799283154123	100.0%
gb|AF294653|+|753-1584|ARO:3001425|OXA-31	134.80669144981414	96.03469640644362%
gb|JN129451|+|1036-1867|ARO:3001399|OXA-4	139.0830235439901	100.0%
gb|KF151169|+|0-831|ARO:3001793|OXA-320	144.63197026022306	100.0%
gb|JN596991|+|2280-3111|ARO:3001806|OXA-224	136.90706319702602	100.0%
gb|AY008291|+|0-769|ARO:3001427|OXA-33	139.88306451612902	100.0%
gb|JN420336.1|-|1399-2230|ARO:3001396|OXA-1	148.63940520446096	100.0%
gb|BX664015.1|-|103017-103833|ARO:3002641|APH(3')-Ia	129.89772727272728	100.0%
gb|DQ241380.1|+|0-777|ARO:3002539|AAC(3)-IV	136.7543160690571	100.0%
gb|NC_003197|+|400859-401324|ARO:3000504|golS	141.0952380952381	100.0%
gb|AF144880|+|3541-3979|ARO:3002569|AAC(6')-Iy	138.53623188405797	100.0%
gb|EU085533|+|0-519|ARO:3002591|AAC(6')-Ib-Suzhou	109.73131313131313	100.0%
gb|AF043381|+|251-863|ARO:3002580|AAC(6')-Ib9	104.06972789115646	98.9795918367347%
gb|FJ503047|+|0-519|ARO:3002592|AAC(6')-Ib-Hangzhou	101.80606060606061	98.58585858585859%
gb|AF445082|+|2788-3343|ARO:3002577|AAC(6')-Ib4	107.94726930320151	93.5969868173258%
gb|FJ854362|+|1702-2257|ARO:3002576|AAC(6')-Ib3	107.68926553672317	99.62335216572504%
gb|AY660529.1|+|121-676|ARO:3003676|AAC(6')-Ib'	106.00564971751412	93.5969868173258%
gb|U59183|+|247-859|ARO:3002581|AAC(6')-Ib10	109.22448979591837	98.9795918367347%
gb|NC_003197|+|1707357-1707795|ARO:3002571|AAC(6')-Iaa	149.43478260869566	100.0%
gb|AY136758|+|377-947|ARO:3002582|AAC(6')-Ib11	103.08974358974359	97.8021978021978%
gb|Y11946.1|+|0-980|ARO:3002578|AAC(6')-Ib7	147.9560669456067	98.9539748953975%
gb|KC543497.1|+|404932-405451|ARO:3002548|AAC(6')-IId	106.51717171717172	98.58585858585859%
gb|AJ809407|+|118-898|ARO:3002620|aadA23	182.67328042328043	100.0%
gb|FJ381668|+|56-848|ARO:3002612|aadA12	200.30729166666666	100.0%
gb|FJ460181|+|1790-2582|ARO:3002617|aadA17	205.94661458333334	100.0%
gb|AY171244|+|46-838|ARO:3002618|aadA21	183.97526041666666	100.0%
gb|CP003022|+|336788-337580|ARO:3003197|aadA25	243.17708333333334	100.0%
gb|NC_004998.1|-|80976-81768|ARO:3002601|aadA	169.01041666666666	100.0%
gb|DQ393783|+|1799-2591|ARO:3002615|aadA15	173.70442708333334	100.0%
gb|AF156486|+|5012-5792|ARO:3002602|aadA2	281.1957671957672	100.0%
gb|AM261837|+|73-865|ARO:3002619|aadA22	190.27083333333334	100.0%
gb|AF047479|+|1295-2087|ARO:3002603|aadA3	275.8763020833333	100.0%
gb|DQ677333|+|0-780|ARO:3002621|aadA24	186.3531746031746	100.0%
gb|AY139603|+|106-898|ARO:3002608|aadA8	266.0325520833333	97.65625%
gb|NC_019368.1|+|58200-58833|ARO:3002676|catB3	148.26272577996716	100.0%
gb|KJ363320|+|72-570|ARO:3002858|dfrA12	144.74472573839662	100.0%
gb|EU675686|+|1956-2409|ARO:3002848|arr-3	158.2051282051282	100.0%
gb|AF078527|+|4387-4840|ARO:3002847|arr-2	139.83449883449885	100.0%
gb|AB089595|+|0-1206|ARO:3000166|tet(B)	159.96023688663283	100.0%
gb|NC_002134.1|+|41537-42743|ARO:3000165|tet(A)	166.8223350253807	100.0%
gb|V01499|+|230-1256|ARO:3002655|APH(4)-Ia	139.85928143712576	100.0%
gb|NC_003197.2|-|2039654-2040377|ARO:3000826|sdiA	154.52217453505008	100.0%
gb|AY115475|+|3337-4597|ARO:3002695|cmlA5	135.90129449838187	100.0%
gb|AF458080|+|1504-2764|ARO:3002693|cmlA1	116.70388349514563	96.60194174757282%
gb|AF294653|+|2749-4009|ARO:3002696|cmlA6	138.4765372168285	100.0%
gb|AJ487033|+|1685-2858|ARO:3002691|Salmonella_enterica_cmlA	136.8059181897302	100.0%
gb|FJ196385|-|8531-9323|ARO:3000413|sul3	172.17578125	100.0%
gb|NC_003197.2|-|397057-398284|ARO:3000789|mdsA	159.03657522859518	100.0%
gb|AF024602|+|3155-3992|ARO:3002660|APH(6)-Id	125.0750307503075	100.0%
gb|AY055428.1|-|20268-21084|ARO:3000412|sul2	284.83838383838383	100.0%
gb|JF969163|+|1053-1893|ARO:3000410|sul1	286.15441176470586	100.0%
gb|NC_003197.2|-|392419-393931|ARO:3000791|mdsC	143.21908602150538	100.0%
gb|NC_003197.2|-|393893-397061|ARO:3000790|mdsB	155.4230279898219	100.0%
gb|DQ303918|+|0-600|ARO:3002547|AAC(6')-Ib-cr	124.96354166666667	100.0%
gb|CP014358.1|-|2161325-2162750|ARO:3001327|mdtK	141.45895788722342	100.0%
gb|AF313472|+|15593-16397|ARO:3002639|APH(3'')-Ib	132.61282051282052	100.0%
gb|D37826|+|1070-2195|ARO:3002812|pp-flo	120.03723887375114	96.00363306085377%
gb|AF231986|+|3307-4522|ARO:3002705|floR	140.20906801007555	100.0%
gb|NC_010378.1|+|46651-47827|ARO:3003922|oqxA	137.03472222222223	100.0%
gb|NC_010378.1|+|47850-51003|ARO:3003923|oqxB	143.92585490572068	100.0%
gb|NC_003198.1|+|4349504-4349963|ARO:3003382|Salmonella_enterica_soxR_with_mutation_conferring_antibiotic_resistance	108.62988505747127	93.5632183908046%
gb|AL513383|+|179218-179845|ARO:3003479|tetR	167.14593698175787	100.0%
gb|NC_003197.2|-|4503985-4504309|ARO:3003383|Salmonella_serovars_soxS_with_mutation_conferring_antibiotic_resistance	133.69333333333333	100.0%
gb|NC_003197.2|-|4038867-4041282|ARO:3003307|Salmonella_serovars_gyrB_conferring_resistance_to_fluoroquinolone	143.76495190296947	100.0%
gb|NC_003197.2|-|3343968-3345861|ARO:3003317|Salmonella_serovars_parE_conferring_resistance_to_fluoroquinolones	153.07276618512574	100.0%
gb|CP001138.1|-|613435-614017|ARO:3003379|Salmonella_enterica_ramR_mutants	146.03405017921148	100.0%
gb|NC_003197.2|-|2373709-2376346|ARO:3003926|Salmonella_enterica_gyrA_conferring_resistance_to_fluoroquinolones	149.3788748564868	100.0%
gb|NC_003197.2|-|2373709-2376346|ARO:3004334|Salmonella_enterica_gyrA_with_mutation_conferring_resistance_to_triclosan	149.3788748564868	100.0%
gb|AH002539.2|+|1760-2945|ARO:3003368|Escherichia_coli_EF-Tu_mutants_conferring_resistance_to_kirromycin	177.4814814814815	100.0%
gb|AE014075.1|-|3901532-3902762|ARO:3003369|Escherichia_coli_EF-Tu_mutants_conferring_resistance_to_Pulvomycin	161.65008291873963	93.20066334991708%
gb|NC_000913.3|-|3470144-3471329|ARO:3003370|Escherichia_coli_EF-Tu_mutants_conferring_resistance_to_Enacyloxin_IIa	177.4814814814815	100.0%
gb|NC_003197.2|-|3336953-3339212|ARO:3003939|Salmonella_enterica_parC_conferring_resistance_to_fluoroquinolones	150.64787472035795	100.0%
