# Supplementary material for: PRAP: Pan Resistome analysis pipeline
Source: BMC Bioinformatics. 2020 Jan 15;21:20. doi: 10.1186/s12859-019-3335-y (PMC6964052; doi:10.1186/s12859-019-3335-y)
Supplement: Supplementary file 2 — Additional file 2. Archive containing files for evaluation k-mer performance and scoring generated by the k-mer method. [file 12859_2019_3335_MOESM2_ESM.zip › kmer/SJTUF10169_Typhimurium_25mer_countVSar_nucl.csv]

gb|AF294653|+|753-1584|ARO:3001425|OXA-31	151.23915737298637	96.03469640644362%
gb|JN129451|+|1036-1867|ARO:3001399|OXA-4	156.57620817843866	100.0%
gb|KF151169|+|0-831|ARO:3001793|OXA-320	161.4745972738538	100.0%
gb|JN596991|+|2280-3111|ARO:3001806|OXA-224	154.4733581164808	100.0%
gb|AY008291|+|0-769|ARO:3001427|OXA-33	158.79569892473117	100.0%
gb|JN420336.1|-|1399-2230|ARO:3001396|OXA-1	166.86864931846344	100.0%
gb|BX664015.1|-|103017-103833|ARO:3002641|APH(3')-Ia	152.04671717171718	100.0%
gb|DQ241380.1|+|0-777|ARO:3002539|AAC(3)-IV	179.0239043824701	100.0%
gb|NC_003197|+|400859-401324|ARO:3000504|golS	184.54195011337868	100.0%
gb|JQ808129|+|633-1188|ARO:3002546|AAC(6')-Ib	126.71374764595103	93.5969868173258%
gb|AF144880|+|3541-3979|ARO:3002569|AAC(6')-Iy	156.12077294685992	100.0%
gb|EU085533|+|0-519|ARO:3002591|AAC(6')-Ib-Suzhou	143.7050505050505	100.0%
gb|AF043381|+|251-863|ARO:3002580|AAC(6')-Ib9	135.9608843537415	98.9795918367347%
gb|FJ503047|+|0-519|ARO:3002592|AAC(6')-Ib-Hangzhou	130.6848484848485	98.58585858585859%
gb|AF445082|+|2788-3343|ARO:3002577|AAC(6')-Ib4	140.4915254237288	93.5969868173258%
gb|FJ854362|+|1702-2257|ARO:3002576|AAC(6')-Ib3	140.34651600753295	99.62335216572504%
gb|AY660529.1|+|121-676|ARO:3003676|AAC(6')-Ib'	138.60075329566854	93.5969868173258%
gb|U59183|+|247-859|ARO:3002581|AAC(6')-Ib10	143.35544217687075	98.9795918367347%
gb|NC_003197|+|1707357-1707795|ARO:3002571|AAC(6')-Iaa	169.04347826086956	100.0%
gb|AY136758|+|377-947|ARO:3002582|AAC(6')-Ib11	134.04212454212455	97.8021978021978%
gb|NC_025003.1|+|4171-4849|ARO:3002579|AAC(6')-Ib8	114.13302752293578	92.35474006116208%
gb|Y11946.1|+|0-980|ARO:3002578|AAC(6')-Ib7	192.48953974895397	98.9539748953975%
gb|KC543497.1|+|404932-405451|ARO:3002548|AAC(6')-IId	137.7131313131313	98.58585858585859%
gb|AJ809407|+|118-898|ARO:3002620|aadA23	213.41931216931218	100.0%
gb|FJ381668|+|56-848|ARO:3002612|aadA12	235.78515625	100.0%
gb|FJ460181|+|1790-2582|ARO:3002617|aadA17	241.87630208333334	100.0%
gb|AY171244|+|46-838|ARO:3002618|aadA21	214.02083333333334	100.0%
gb|CP003022|+|336788-337580|ARO:3003197|aadA25	290.03125	100.0%
gb|NC_004998.1|-|80976-81768|ARO:3002601|aadA	193.59505208333334	100.0%
gb|DQ393783|+|1799-2591|ARO:3002615|aadA15	200.09635416666666	100.0%
gb|AF156486|+|5012-5792|ARO:3002602|aadA2	336.9642857142857	100.0%
gb|AM261837|+|73-865|ARO:3002619|aadA22	220.94140625	100.0%
gb|AF047479|+|1295-2087|ARO:3002603|aadA3	330.8567708333333	100.0%
gb|DQ677333|+|0-780|ARO:3002621|aadA24	213.65079365079364	100.0%
gb|AY139603|+|106-898|ARO:3002608|aadA8	315.7161458333333	97.65625%
gb|NC_019368.1|+|58200-58833|ARO:3002676|catB3	163.54187192118226	100.0%
gb|KJ363320|+|72-570|ARO:3002858|dfrA12	162.5548523206751	100.0%
gb|EU675686|+|1956-2409|ARO:3002848|arr-3	187.23076923076923	100.0%
gb|AF078527|+|4387-4840|ARO:3002847|arr-2	164.4801864801865	100.0%
gb|AB089595|+|0-1206|ARO:3000166|tet(B)	154.97631133671743	100.0%
gb|NC_002134.1|+|41537-42743|ARO:3000165|tet(A)	162.03976311336717	100.0%
gb|V01499|+|230-1256|ARO:3002655|APH(4)-Ia	175.55389221556885	100.0%
gb|NC_003197.2|-|2039654-2040377|ARO:3000826|sdiA	179.64520743919886	100.0%
gb|AY115475|+|3337-4597|ARO:3002695|cmlA5	159.37459546925567	100.0%
gb|AF458080|+|1504-2764|ARO:3002693|cmlA1	136.34789644012946	96.60194174757282%
gb|AF294653|+|2749-4009|ARO:3002696|cmlA6	163.06148867313917	100.0%
gb|AJ487033|+|1685-2858|ARO:3002691|Salmonella_enterica_cmlA	159.93211488250654	100.0%
gb|FJ196385|-|8531-9323|ARO:3000413|sul3	188.25260416666666	100.0%
gb|NC_003197.2|-|397057-398284|ARO:3000789|mdsA	187.20365752285952	100.0%
gb|AY055428.1|-|20268-21084|ARO:3000412|sul2	173.58585858585857	100.0%
gb|JF969163|+|1053-1893|ARO:3000410|sul1	347.9019607843137	100.0%
gb|NC_003197.2|-|392419-393931|ARO:3000791|mdsC	187.24193548387098	100.0%
gb|NC_003197.2|-|393893-397061|ARO:3000790|mdsB	186.97868956743002	100.0%
gb|DQ303918|+|0-600|ARO:3002547|AAC(6')-Ib-cr	160.78993055555554	100.0%
gb|CP014358.1|-|2161325-2162750|ARO:3001327|mdtK	177.47323340471092	100.0%
gb|D37826|+|1070-2195|ARO:3002812|pp-flo	137.77111716621255	96.00363306085377%
gb|AF231986|+|3307-4522|ARO:3002705|floR	161.5793450881612	100.0%
gb|NC_010378.1|+|46651-47827|ARO:3003922|oqxA	178.99392361111111	100.0%
gb|NC_010378.1|+|47850-51003|ARO:3003923|oqxB	168.31224033237456	100.0%
gb|NC_003198.1|+|4349504-4349963|ARO:3003382|Salmonella_enterica_soxR_with_mutation_conferring_antibiotic_resistance	120.73103448275862	93.5632183908046%
gb|AL513383|+|179218-179845|ARO:3003479|tetR	170.21227197346602	100.0%
gb|NC_003197.2|-|4503985-4504309|ARO:3003383|Salmonella_serovars_soxS_with_mutation_conferring_antibiotic_resistance	155.53333333333333	100.0%
gb|NC_003197.2|-|4038867-4041282|ARO:3003307|Salmonella_serovars_gyrB_conferring_resistance_to_fluoroquinolone	184.4257632789628	100.0%
gb|NC_003197.2|-|3343968-3345861|ARO:3003317|Salmonella_serovars_parE_conferring_resistance_to_fluoroquinolones	184.8967362225789	100.0%
gb|CP001138.1|-|613435-614017|ARO:3003379|Salmonella_enterica_ramR_mutants	176.09856630824373	100.0%
gb|NC_003197.2|-|2373709-2376346|ARO:3003926|Salmonella_enterica_gyrA_conferring_resistance_to_fluoroquinolones	188.49253731343285	100.0%
gb|NC_003197.2|-|2373709-2376346|ARO:3004334|Salmonella_enterica_gyrA_with_mutation_conferring_resistance_to_triclosan	188.49253731343285	100.0%
gb|AH002539.2|+|1760-2945|ARO:3003368|Escherichia_coli_EF-Tu_mutants_conferring_resistance_to_kirromycin	222.91042204995694	100.0%
gb|AE014075.1|-|3901532-3902762|ARO:3003369|Escherichia_coli_EF-Tu_mutants_conferring_resistance_to_Pulvomycin	203.52985074626866	93.20066334991708%
gb|NC_000913.3|-|3470144-3471329|ARO:3003370|Escherichia_coli_EF-Tu_mutants_conferring_resistance_to_Enacyloxin_IIa	222.91042204995694	100.0%
gb|NC_003197.2|-|3336953-3339212|ARO:3003939|Salmonella_enterica_parC_conferring_resistance_to_fluoroquinolones	185.81879194630872	100.0%
