# Supplementary material for: PRAP: Pan Resistome analysis pipeline
Source: BMC Bioinformatics. 2020 Jan 15;21:20. doi: 10.1186/s12859-019-3335-y (PMC6964052; doi:10.1186/s12859-019-3335-y)
Supplement: Supplementary file 2 — Additional file 2. Archive containing files for evaluation k-mer performance and scoring generated by the k-mer method. [file 12859_2019_3335_MOESM2_ESM.zip › kmer/SJTUF10231_Typhimurium_25mer_countVSar_nucl.csv]

gb|AY628199|+|203-1064|ARO:3000988|TEM-126	159.47550776583034	100.0%
gb|AF157553|+|147-1008|ARO:3000938|TEM-72	130.00238948626045	91.63679808841098%
gb|AF062386|+|30-862|ARO:3000928|TEM-59	134.81412639405204	94.54770755885997%
gb|KC292503|+|4334-5195|ARO:3000904|TEM-34	161.96893667861409	100.0%
gb|AF527798.1|+|0-785|ARO:3000879|TEM-7	137.7017082785808	90.80157687253615%
gb|AY491682|+|0-861|ARO:3000996|TEM-132	151.078853046595	100.0%
gb|Y10279|+|0-861|ARO:3000916|TEM-47	144.82198327359617	95.9378733572282%
gb|X65254|+|175-1036|ARO:3000887|TEM-16	130.54719235364396	91.63679808841098%
gb|AY040093|+|68-929|ARO:3000965|TEM-102	137.6547192353644	100.0%
gb|NC_002156|+|1429-2290|ARO:3000979|TEM-116	145.4994026284349	100.0%
gb|AY628175|+|210-1071|ARO:3000972|TEM-109	146.30346475507767	98.56630824372759%
gb|U95363|+|0-861|ARO:3000912|TEM-43	148.48626045400238	98.56630824372759%
gb|AF250872|+|0-861|ARO:3000954|TEM-87	130.80406212664278	90.20310633213859%
gb|HQ529916|+|110-971|ARO:3001045|TEM-183	149.97491039426524	100.0%
gb|AB700703|+|161-1022|ARO:3001057|TEM-198	161.94623655913978	100.0%
gb|AF190693|+|208-1069|ARO:3000944|TEM-78	130.4468339307049	91.63679808841098%
gb|AY271267|+|0-861|ARO:3000983|TEM-121	127.4778972520908	90.68100358422939%
gb|AY853593|+|214-1075|ARO:3001002|TEM-138	131.1863799283154	91.63679808841098%
gb|KC783461|+|0-861|ARO:3001383|TEM-206	163.31780167264037	100.0%
gb|AF143804|+|0-861|ARO:3000959|TEM-92	131.14814814814815	90.20310633213859%
gb|EF534736|+|213-1074|ARO:3001024|TEM-158	151.40382317801672	100.0%
gb|AB049569|+|0-861|ARO:3000958|TEM-91	143.09677419354838	98.32735961768219%
gb|AY874537|+|177-1038|ARO:3000883|TEM-11	135.15651135005973	91.63679808841098%
gb|AF091113|+|450-1311|ARO:3000934|TEM-67	131.79808841099162	90.68100358422939%
gb|Y14574|+|0-861|ARO:3000888|TEM-17	130.61290322580646	94.98207885304659%
gb|KC818234|+|0-861|ARO:3001384|TEM-207	162.43966547192355	100.0%
gb|GU550123|+|144-1005|ARO:3001041|TEM-176	162.65591397849462	100.0%
gb|AM087454|+|208-1069|ARO:3001015|TEM-148	161.24133811230587	100.0%
gb|FJ197316|+|0-861|ARO:3001032|TEM-166	161.83393070489845	100.0%
gb|AL513383|+|161910-162771|ARO:3000873|TEM-1	161.64755077658305	100.0%
gb|AY589493|+|166-1027|ARO:3000975|TEM-112	144.78614097968938	97.37156511350061%
gb|DQ679961|+|114-975|ARO:3001021|TEM-155	137.4551971326165	95.9378733572282%
gb|AY307100|+|0-861|ARO:3000984|TEM-122	159.45280764635604	100.0%
gb|KP050491|+|0-861|ARO:3001391|TEM-214	162.94743130227002	100.0%
gb|AF203816|+|210-1071|ARO:3000937|TEM-71	141.48984468339307	91.63679808841098%
gb|GU371926|-|50304-51165|ARO:3000903|TEM-33	161.96893667861409	100.0%
gb|X54606|+|214-1075|ARO:3000874|TEM-2	137.72043010752688	91.63679808841098%
gb|HQ317449|+|0-861|ARO:3001373|TEM-182	151.2485065710872	100.0%
gb|Y17583|+|213-1071|ARO:3000893|TEM-22	130.8189448441247	91.60671462829735%
gb|AY368237|+|0-861|ARO:3000990|TEM-128	162.0848267622461	100.0%
gb|JF949916|+|0-757|ARO:3001051|TEM-191	164.4931693989071	100.0%
gb|JN211012|+|213-1074|ARO:3001048|TEM-188	136.34169653524492	91.63679808841098%
gb|AF427130|+|208-1069|ARO:3000951|TEM-84	138.5400238948626	91.63679808841098%
gb|Y13612|+|0-861|ARO:3000921|TEM-52	139.38590203106332	98.56630824372759%
gb|AJ308558|+|181-1042|ARO:3000962|TEM-95	162.01553166069294	97.9689366786141%
gb|AY528425|+|0-861|ARO:3000997|TEM-133	136.11230585424133	95.9378733572282%
gb|AY101578|+|214-1075|ARO:3000969|TEM-106	156.69892473118279	98.56630824372759%
gb|AY101764|+|206-1067|ARO:3000970|TEM-107	146.45878136200716	98.56630824372759%
gb|HM246246|+|211-1069|ARO:3001047|TEM-187	125.0599520383693	90.64748201438849%
gb|AY072920|+|0-861|ARO:3000973|TEM-110	133.4814814814815	91.63679808841098%
gb|AJ012256|+|208-1069|ARO:3000939|TEM-73	149.247311827957	100.0%
gb|DQ105528|+|0-861|ARO:3001012|TEM-145	144.6463560334528	100.0%
gb|JX310327|+|0-861|ARO:3001378|TEM-201	156.65352449223417	96.415770609319%
gb|AY039040|+|188-1022|ARO:3000956|TEM-89	128.08395061728396	91.11111111111111%
gb|EF468463|+|66-927|ARO:3001028|TEM-162	118.76821983273597	98.56630824372759%
gb|AF093512|+|197-1058|ARO:3000882|TEM-10	156.78972520908005	100.0%
gb|AY243512|+|208-1069|ARO:3000982|TEM-120	138.4647550776583	94.26523297491039%
gb|EF136376|+|0-861|ARO:3001025|TEM-159	132.24014336917563	95.9378733572282%
gb|KC900516|+|0-858|ARO:3001382|TEM-205	126.35131894484412	93.04556354916068%
gb|KF663615|+|0-858|ARO:3001390|TEM-213	138.93285371702638	96.64268585131894%
gb|JF949915|+|0-754|ARO:3001052|TEM-192	164.0096021947874	100.0%
gb|AJ437107|+|208-1069|ARO:3000900|TEM-30	162.27120669056154	100.0%
gb|HG934763|+|0-861|ARO:3001394|TEM-217	162.2485065710872	100.0%
gb|X57972|+|339-1200|ARO:3000878|TEM-6	144.04181600955795	98.56630824372759%
gb|DQ286729|+|0-861|ARO:3000924|TEM-55	159.80764635603344	100.0%
gb|GQ149347|+|5269-6130|ARO:3001037|TEM-171	151.2485065710872	100.0%
gb|L19940|+|197-1006|ARO:3000896|TEM-26	135.58216560509555	98.34394904458598%
gb|AY589494|+|193-1054|ARO:3000976|TEM-113	120.29032258064517	90.20310633213859%
gb|AF427129|+|208-1069|ARO:3000950|TEM-83	129.90203106332137	91.63679808841098%
gb|AJ239002|+|0-861|ARO:3000935|TEM-68	139.79330943847071	95.9378733572282%
gb|EU815939|+|0-861|ARO:3001029|TEM-163	158.30465949820788	98.08841099163679%
gb|DQ388882|+|0-861|ARO:3001005|TEM-142	132.03464755077658	91.63679808841098%
gb|X98047|+|0-844|ARO:3000911|TEM-42	131.55433455433456	91.45299145299145%
gb|JF795538|+|0-861|ARO:3001374|TEM-185	140.1063321385902	95.9378733572282%
gb|AF332513|+|103-964|ARO:3000931|TEM-63	125.71565113500597	94.50418160095579%
gb|DQ834728|+|205-1066|ARO:3001019|TEM-152	129.4551971326165	91.63679808841098%
gb|AY027590|+|112-973|ARO:3000955|TEM-88	146.41338112305854	98.08841099163679%
gb|AM286274|+|0-861|ARO:3001001|TEM-137	139.6905615292712	91.63679808841098%
gb|AY092401|+|0-861|ARO:3000963|TEM-96	149.57108721624851	93.54838709677419%
gb|KC149518|+|0-861|ARO:3001369|TEM-153	143.8542413381123	98.56630824372759%
gb|KF240808|+|0-861|ARO:3001386|TEM-209	158.82676224611708	100.0%
gb|Y17584|+|0-858|ARO:3000899|TEM-29	158.97961630695443	100.0%
gb|U37195|+|75-936|ARO:3000898|TEM-28	156.7658303464755	100.0%
gb|AY826417|+|0-861|ARO:3001000|TEM-136	148.18399044205495	100.0%
gb|AY130285|+|0-785|ARO:3000981|TEM-118	138.44415243101182	90.80157687253615%
gb|Y17581|+|78-936|ARO:3000891|TEM-20	135.82973621103116	91.60671462829735%
gb|FJ873740|+|0-858|ARO:3001035|TEM-169	153.8357314148681	100.0%
gb|AF190692|+|208-1069|ARO:3000946|TEM-79	157.49701314217444	100.0%
gb|JN227084|+|308-1169|ARO:3001046|TEM-186	161.33811230585425	100.0%
gb|AF351241|+|89-950|ARO:3000957|TEM-90	149.17682198327358	100.0%
gb|AM941159|+|208-1069|ARO:3001022|TEM-156	149.4336917562724	95.6989247311828%
gb|DQ105529|+|0-861|ARO:3001013|TEM-146	144.48745519713262	100.0%
gb|AJ746225|+|0-861|ARO:3000993|TEM-129	133.3405017921147	91.63679808841098%
gb|AF104442|+|193-1054|ARO:3000923|TEM-54	149.53046594982078	100.0%
gb|AY574271|+|0-861|ARO:3000998|TEM-134	128.5615292712067	91.63679808841098%
gb|KM114268|+|0-861|ARO:3003157|TEM-219	152.1636798088411	100.0%
gb|AM049399|+|0-861|ARO:3001007|TEM-144	156.78972520908005	100.0%
gb|AY589495|+|181-1042|ARO:3000977|TEM-114	132.86140979689367	91.63679808841098%
gb|X95401|+|208-1069|ARO:3000914|TEM-45	133.3751493428913	91.63679808841098%
gb|AF516719|+|214-1075|ARO:3000967|TEM-104	162.48387096774192	100.0%
gb|AY956335|+|38-899|ARO:3001004|TEM-141	158.84109916367981	100.0%
gb|FN652295|+|0-861|ARO:3001042|TEM-177	124.07168458781362	92.1146953405018%
gb|AJ318093|+|0-861|ARO:3000960|TEM-93	143.42413381123058	100.0%
gb|DQ369751|+|0-861|ARO:3001016|TEM-149	129.53046594982078	90.20310633213859%
gb|AY327540|+|0-858|ARO:3000986|TEM-124	146.0791366906475	97.84172661870504%
gb|AJ277414|+|0-861|ARO:3000952|TEM-85	129.70250896057348	91.63679808841098%
gb|AM849805|+|262-1123|ARO:3000886|TEM-15	157.84468339307048	100.0%
gb|FR717535|+|0-861|ARO:3000910|TEM-40	154.00955794504182	100.0%
gb|KF944358|+|0-861|ARO:3001393|TEM-216	157.74074074074073	100.0%
gb|DQ909059|+|0-861|ARO:3001023|TEM-157	140.31660692951016	99.7610513739546%
gb|JX050178|+|0-852|ARO:3001058|TEM-199	129.47222222222223	91.30434782608695%
gb|EF136377|+|0-861|ARO:3001026|TEM-160	132.64874551971326	91.63679808841098%
gb|FJ919776|+|208-1069|ARO:3001034|TEM-168	149.46833930704898	100.0%
gb|AJ866988|+|0-861|ARO:3000994|TEM-130	130.83512544802866	94.98207885304659%
gb|AF427127|+|208-1069|ARO:3000948|TEM-81	144.55675029868578	100.0%
gb|HQ877606|+|0-861|ARO:3001056|TEM-197	139.36917562724014	97.1326164874552%
gb|DQ072853|+|0-861|ARO:3001003|TEM-139	133.47072879330943	91.39784946236558%
gb|AY130282|+|0-764|ARO:3000980|TEM-117	152.75675675675674	100.0%
gb|AF347054|+|208-1069|ARO:3000947|TEM-80	139.62126642771804	100.0%
gb|DQ075245|+|217-1078|ARO:3001006|TEM-143	161.4109916367981	100.0%
gb|AJ634602.1|-|7839-8700|ARO:3000999|TEM-135	161.30824372759858	100.0%
gb|AF535127|+|208-1069|ARO:3000978|TEM-115	140.48745519713262	95.9378733572282%
gb|FR848831|+|0-861|ARO:3001375|TEM-184	130.84468339307048	90.20310633213859%
gb|AF104441|+|193-1054|ARO:3000922|TEM-53	135.99761051373955	91.63679808841098%
gb|AY368236|+|0-861|ARO:3000989|TEM-127	162.06451612903226	100.0%
gb|JX042489|+|141-1002|ARO:3000890|TEM-19	141.48984468339307	91.63679808841098%
gb|M88143|+|367-1228|ARO:3000884|TEM-12	141.1457586618877	91.63679808841098%
gb|Y10280|+|0-861|ARO:3000917|TEM-48	131.4958183990442	91.63679808841098%
gb|EU274580|+|214-1075|ARO:3001030|TEM-164	156.80764635603344	100.0%
gb|DQ279850|+|0-861|ARO:3001014|TEM-147	154.44324970131422	100.0%
gb|AY436361|+|131-992|ARO:3000995|TEM-131	120.79808841099164	93.54838709677419%
gb|X65252|+|175-1036|ARO:3000880|TEM-8	128.79569892473117	91.63679808841098%
gb|X64523.1|-|476-1337|ARO:3000875|TEM-3	131.12544802867384	91.63679808841098%
gb|AJ318094|+|0-861|ARO:3000961|TEM-94	121.15412186379929	90.20310633213859%
gb|AF427128|+|208-1069|ARO:3000949|TEM-82	144.21385902031062	100.0%
gb|AF188199|+|214-1075|ARO:3000936|TEM-70	162.1863799283154	100.0%
gb|AJ277415|+|0-861|ARO:3000953|TEM-86	128.62246117084825	91.63679808841098%
gb|KC865667|+|183-1044|ARO:3001385|TEM-208	162.3763440860215	100.0%
gb|AM183304|+|208-1069|ARO:3001017|TEM-150	148.95698924731184	100.0%
gb|FJ360884|+|213-1074|ARO:3001033|TEM-167	122.50179211469533	91.63679808841098%
gb|AF190694|+|208-1069|ARO:3000942|TEM-76	161.8709677419355	100.0%
gb|FJ807656|+|0-861|ARO:3001020|TEM-154	143.60454002389486	98.32735961768219%
gb|AF516720|+|214-1075|ARO:3000968|TEM-105	161.9163679808841	100.0%
gb|JN416112|+|0-861|ARO:3001050|TEM-190	130.4468339307049	91.63679808841098%
gb|AF468003|+|0-861|ARO:3000974|TEM-111	132.2090800477897	91.63679808841098%
gb|KP050492|+|0-861|ARO:3001392|TEM-215	162.12186379928315	100.0%
gb|X65253|+|175-1036|ARO:3000894|TEM-24	131.7658303464755	95.9378733572282%
gb|JN254627|+|0-861|ARO:3001049|TEM-189	144.62126642771804	100.0%
gb|FJ405211|+|0-861|ARO:3000926|TEM-57	160.15292712066906	100.0%
gb|AY327539|+|0-858|ARO:3000985|TEM-123	134.00599520383693	94.00479616306954%
gb|AF506748|+|38-899|ARO:3000971|TEM-108	144.58064516129033	100.0%
gb|JQ034306|+|0-861|ARO:3001376|TEM-196	156.47072879330943	100.0%
gb|NG_050265|+|100-961|ARO:3000876|TEM-4	126.88649940262843	91.63679808841098%
gb|KM998962.1|+|0-861|ARO:3003158|TEM-220	159.46833930704898	100.0%
gb|AF294653|+|753-1584|ARO:3001425|OXA-31	174.6109045848823	96.03469640644362%
gb|JN129451|+|1036-1867|ARO:3001399|OXA-4	180.98017348203223	100.0%
gb|KF151169|+|0-831|ARO:3001793|OXA-320	187.15117719950433	100.0%
gb|JN596991|+|2280-3111|ARO:3001806|OXA-224	178.29615861214376	100.0%
gb|AY008291|+|0-769|ARO:3001427|OXA-33	183.86424731182797	100.0%
gb|JN420336.1|-|1399-2230|ARO:3001396|OXA-1	192.69764560099134	100.0%
gb|NC_003197|+|400859-401324|ARO:3000504|golS	189.2925170068027	100.0%
gb|JQ808129|+|633-1188|ARO:3002546|AAC(6')-Ib	116.3954802259887	93.5969868173258%
gb|AF144880|+|3541-3979|ARO:3002569|AAC(6')-Iy	157.46376811594203	100.0%
gb|EU085533|+|0-519|ARO:3002591|AAC(6')-Ib-Suzhou	131.15151515151516	100.0%
gb|AF043381|+|251-863|ARO:3002580|AAC(6')-Ib9	127.50510204081633	98.9795918367347%
gb|FJ503047|+|0-519|ARO:3002592|AAC(6')-Ib-Hangzhou	120.77979797979798	98.58585858585859%
gb|AF445082|+|2788-3343|ARO:3002577|AAC(6')-Ib4	130.8964218455744	93.5969868173258%
gb|FJ854362|+|1702-2257|ARO:3002576|AAC(6')-Ib3	129.82297551789077	99.62335216572504%
gb|AY660529.1|+|121-676|ARO:3003676|AAC(6')-Ib'	128.84557438794727	93.5969868173258%
gb|U59183|+|247-859|ARO:3002581|AAC(6')-Ib10	133.15136054421768	98.9795918367347%
gb|NC_003197|+|1707357-1707795|ARO:3002571|AAC(6')-Iaa	170.44444444444446	100.0%
gb|AY136758|+|377-947|ARO:3002582|AAC(6')-Ib11	124.90293040293041	97.8021978021978%
gb|NC_025003.1|+|4171-4849|ARO:3002579|AAC(6')-Ib8	106.2691131498471	92.35474006116208%
gb|KC543497.1|+|404932-405451|ARO:3002548|AAC(6')-IId	127.4949494949495	98.58585858585859%
gb|NC_019368.1|+|58200-58833|ARO:3002676|catB3	211.29720853858785	100.0%
gb|EU675686|+|1956-2409|ARO:3002848|arr-3	200.03030303030303	100.0%
gb|AF078527|+|4387-4840|ARO:3002847|arr-2	176.995337995338	100.0%
gb|AB089595|+|0-1206|ARO:3000166|tet(B)	170.5414551607445	100.0%
gb|NC_002134.1|+|41537-42743|ARO:3000165|tet(A)	178.1751269035533	100.0%
gb|NC_003197.2|-|2039654-2040377|ARO:3000826|sdiA	174.90844062947068	100.0%
gb|NC_003197.2|-|397057-398284|ARO:3000789|mdsA	184.12468827930175	100.0%
gb|AF024602|+|3155-3992|ARO:3002660|APH(6)-Id	157.10209102091022	100.0%
gb|AY055428.1|-|20268-21084|ARO:3000412|sul2	160.78914141414143	100.0%
gb|JF969163|+|1053-1893|ARO:3000410|sul1	198.33700980392157	100.0%
gb|NC_003197.2|-|392419-393931|ARO:3000791|mdsC	185.90120967741936	100.0%
gb|NC_003197.2|-|393893-397061|ARO:3000790|mdsB	191.74427480916032	100.0%
gb|DQ303918|+|0-600|ARO:3002547|AAC(6')-Ib-cr	150.69097222222223	100.0%
gb|CP014358.1|-|2161325-2162750|ARO:3001327|mdtK	181.9650249821556	100.0%
gb|AF313472|+|15593-16397|ARO:3002639|APH(3'')-Ib	188.2846153846154	100.0%
gb|NC_010378.1|+|46651-47827|ARO:3003922|oqxA	191.37586805555554	100.0%
gb|NC_010378.1|+|47850-51003|ARO:3003923|oqxB	191.66698625759028	100.0%
gb|NC_003198.1|+|4349504-4349963|ARO:3003382|Salmonella_enterica_soxR_with_mutation_conferring_antibiotic_resistance	120.59310344827587	93.5632183908046%
gb|AL513383|+|179218-179845|ARO:3003479|tetR	168.19071310116087	100.0%
gb|NC_003197.2|-|4503985-4504309|ARO:3003383|Salmonella_serovars_soxS_with_mutation_conferring_antibiotic_resistance	171.52666666666667	100.0%
gb|NC_003197.2|-|4038867-4041282|ARO:3003307|Salmonella_serovars_gyrB_conferring_resistance_to_fluoroquinolone	189.31409452112086	100.0%
gb|NC_003197.2|-|3343968-3345861|ARO:3003317|Salmonella_serovars_parE_conferring_resistance_to_fluoroquinolones	180.97164258962013	100.0%
gb|CP001138.1|-|613435-614017|ARO:3003379|Salmonella_enterica_ramR_mutants	170.5609318996416	100.0%
gb|NC_003197.2|-|2373709-2376346|ARO:3003926|Salmonella_enterica_gyrA_conferring_resistance_to_fluoroquinolones	193.15996938384998	100.0%
gb|NC_003197.2|-|2373709-2376346|ARO:3004334|Salmonella_enterica_gyrA_with_mutation_conferring_resistance_to_triclosan	193.15996938384998	100.0%
gb|AH002539.2|+|1760-2945|ARO:3003368|Escherichia_coli_EF-Tu_mutants_conferring_resistance_to_kirromycin	229.52627045650303	100.0%
gb|AE014075.1|-|3901532-3902762|ARO:3003369|Escherichia_coli_EF-Tu_mutants_conferring_resistance_to_Pulvomycin	208.98424543946933	93.20066334991708%
gb|NC_000913.3|-|3470144-3471329|ARO:3003370|Escherichia_coli_EF-Tu_mutants_conferring_resistance_to_Enacyloxin_IIa	229.52627045650303	100.0%
gb|NC_003197.2|-|3336953-3339212|ARO:3003939|Salmonella_enterica_parC_conferring_resistance_to_fluoroquinolones	189.0152125279642	100.0%
