# Supplementary material for: PRAP: Pan Resistome analysis pipeline
Source: BMC Bioinformatics. 2020 Jan 15;21:20. doi: 10.1186/s12859-019-3335-y (PMC6964052; doi:10.1186/s12859-019-3335-y)
Supplement: Supplementary file 2 — Additional file 2. Archive containing files for evaluation k-mer performance and scoring generated by the k-mer method. [file 12859_2019_3335_MOESM2_ESM.zip › kmer/SJTUF10236_Typhimurium_25mer_countVSar_nucl.csv]

gb|AF294653|+|753-1584|ARO:3001425|OXA-31	179.6988847583643	96.03469640644362%
gb|JN129451|+|1036-1867|ARO:3001399|OXA-4	185.65923172242876	100.0%
gb|KF151169|+|0-831|ARO:3001793|OXA-320	191.73605947955392	100.0%
gb|JN596991|+|2280-3111|ARO:3001806|OXA-224	183.0532837670384	100.0%
gb|AY008291|+|0-769|ARO:3001427|OXA-33	187.46370967741936	100.0%
gb|JN420336.1|-|1399-2230|ARO:3001396|OXA-1	197.60594795539035	100.0%
gb|BX664015.1|-|103017-103833|ARO:3002641|APH(3')-Ia	161.93813131313132	100.0%
gb|DQ241380.1|+|0-777|ARO:3002539|AAC(3)-IV	189.18990703851262	100.0%
gb|NC_003197|+|400859-401324|ARO:3000504|golS	187.5124716553288	100.0%
gb|JQ808129|+|633-1188|ARO:3002546|AAC(6')-Ib	129.32203389830508	93.5969868173258%
gb|AF144880|+|3541-3979|ARO:3002569|AAC(6')-Iy	153.3502415458937	100.0%
gb|EU085533|+|0-519|ARO:3002591|AAC(6')-Ib-Suzhou	148.12121212121212	100.0%
gb|AF043381|+|251-863|ARO:3002580|AAC(6')-Ib9	139.0765306122449	98.9795918367347%
gb|FJ503047|+|0-519|ARO:3002592|AAC(6')-Ib-Hangzhou	135.74747474747474	98.58585858585859%
gb|AF445082|+|2788-3343|ARO:3002577|AAC(6')-Ib4	144.02824858757063	93.5969868173258%
gb|FJ854362|+|1702-2257|ARO:3002576|AAC(6')-Ib3	144.95856873822976	99.62335216572504%
gb|AY660529.1|+|121-676|ARO:3003676|AAC(6')-Ib'	141.89077212806026	93.5969868173258%
gb|U59183|+|247-859|ARO:3002581|AAC(6')-Ib10	146.72278911564626	98.9795918367347%
gb|NC_003197|+|1707357-1707795|ARO:3002571|AAC(6')-Iaa	165.68115942028984	100.0%
gb|AY136758|+|377-947|ARO:3002582|AAC(6')-Ib11	137.57692307692307	97.8021978021978%
gb|NC_025003.1|+|4171-4849|ARO:3002579|AAC(6')-Ib8	117.23241590214067	92.35474006116208%
gb|Y11946.1|+|0-980|ARO:3002578|AAC(6')-Ib7	196.5460251046025	98.9539748953975%
gb|KC543497.1|+|404932-405451|ARO:3002548|AAC(6')-IId	142.27272727272728	98.58585858585859%
gb|AJ809407|+|118-898|ARO:3002620|aadA23	231.99338624338625	100.0%
gb|FJ381668|+|56-848|ARO:3002612|aadA12	258.3658854166667	100.0%
gb|FJ460181|+|1790-2582|ARO:3002617|aadA17	271.6796875	100.0%
gb|AY171244|+|46-838|ARO:3002618|aadA21	232.14453125	100.0%
gb|CP003022|+|336788-337580|ARO:3003197|aadA25	301.6614583333333	100.0%
gb|NC_004998.1|-|80976-81768|ARO:3002601|aadA	215.63541666666666	100.0%
gb|DQ393783|+|1799-2591|ARO:3002615|aadA15	225.77083333333334	100.0%
gb|AF156486|+|5012-5792|ARO:3002602|aadA2	356.787037037037	100.0%
gb|AM261837|+|73-865|ARO:3002619|aadA22	239.67317708333334	100.0%
gb|AF047479|+|1295-2087|ARO:3002603|aadA3	349.1705729166667	100.0%
gb|DQ677333|+|0-780|ARO:3002621|aadA24	237.8478835978836	100.0%
gb|AY139603|+|106-898|ARO:3002608|aadA8	333.2044270833333	97.65625%
gb|NC_019368.1|+|58200-58833|ARO:3002676|catB3	195.28735632183907	100.0%
gb|KJ363320|+|72-570|ARO:3002858|dfrA12	196.09493670886076	100.0%
gb|EU675686|+|1956-2409|ARO:3002848|arr-3	194.3123543123543	100.0%
gb|AF078527|+|4387-4840|ARO:3002847|arr-2	170.3916083916084	100.0%
gb|AB089595|+|0-1206|ARO:3000166|tet(B)	176.60744500846025	100.0%
gb|NC_002134.1|+|41537-42743|ARO:3000165|tet(A)	183.81725888324874	100.0%
gb|V01499|+|230-1256|ARO:3002655|APH(4)-Ia	181.65768463073852	100.0%
gb|NC_003197.2|-|2039654-2040377|ARO:3000826|sdiA	199.90128755364807	100.0%
gb|AY115475|+|3337-4597|ARO:3002695|cmlA5	175.76132686084142	100.0%
gb|AF156486|+|3648-4908|ARO:3002694|cmlA4	108.33252427184466	91.10032362459548%
gb|AF458080|+|1504-2764|ARO:3002693|cmlA1	151.084142394822	96.60194174757282%
gb|AF294653|+|2749-4009|ARO:3002696|cmlA6	178.3098705501618	100.0%
gb|AJ487033|+|1685-2858|ARO:3002691|Salmonella_enterica_cmlA	174.60313315926894	100.0%
gb|FJ196385|-|8531-9323|ARO:3000413|sul3	205.51171875	100.0%
gb|NC_003197.2|-|397057-398284|ARO:3000789|mdsA	195.8113050706567	100.0%
gb|AY055428.1|-|20268-21084|ARO:3000412|sul2	190.11111111111111	100.0%
gb|JF969163|+|1053-1893|ARO:3000410|sul1	364.9227941176471	100.0%
gb|NC_003197.2|-|392419-393931|ARO:3000791|mdsC	200.30712365591398	100.0%
gb|NC_003197.2|-|393893-397061|ARO:3000790|mdsB	203.13804071246818	100.0%
gb|DQ303918|+|0-600|ARO:3002547|AAC(6')-Ib-cr	166.765625	100.0%
gb|CP014358.1|-|2161325-2162750|ARO:3001327|mdtK	173.3918629550321	100.0%
gb|D37826|+|1070-2195|ARO:3002812|pp-flo	158.73932788374205	96.00363306085377%
gb|AF231986|+|3307-4522|ARO:3002705|floR	189.21998320738874	100.0%
gb|NC_010378.1|+|46651-47827|ARO:3003922|oqxA	195.47569444444446	100.0%
gb|NC_010378.1|+|47850-51003|ARO:3003923|oqxB	194.35123042505592	100.0%
gb|NC_003198.1|+|4349504-4349963|ARO:3003382|Salmonella_enterica_soxR_with_mutation_conferring_antibiotic_resistance	124.38390804597701	93.5632183908046%
gb|AL513383|+|179218-179845|ARO:3003479|tetR	179.28524046434495	100.0%
gb|NC_003197.2|-|4503985-4504309|ARO:3003383|Salmonella_serovars_soxS_with_mutation_conferring_antibiotic_resistance	180.96333333333334	100.0%
gb|NC_003197.2|-|4038867-4041282|ARO:3003307|Salmonella_serovars_gyrB_conferring_resistance_to_fluoroquinolone	210.30280217482226	100.0%
gb|NC_003197.2|-|3343968-3345861|ARO:3003317|Salmonella_serovars_parE_conferring_resistance_to_fluoroquinolones	200.7035848047084	100.0%
gb|CP001138.1|-|613435-614017|ARO:3003379|Salmonella_enterica_ramR_mutants	193.51254480286738	100.0%
gb|NC_003197.2|-|2373709-2376346|ARO:3003926|Salmonella_enterica_gyrA_conferring_resistance_to_fluoroquinolones	197.3222349789514	100.0%
gb|NC_003197.2|-|2373709-2376346|ARO:3004334|Salmonella_enterica_gyrA_with_mutation_conferring_resistance_to_triclosan	197.3222349789514	100.0%
gb|AH002539.2|+|1760-2945|ARO:3003368|Escherichia_coli_EF-Tu_mutants_conferring_resistance_to_kirromycin	246.6373815676141	100.0%
gb|AE014075.1|-|3901532-3902762|ARO:3003369|Escherichia_coli_EF-Tu_mutants_conferring_resistance_to_Pulvomycin	225.3474295190713	93.20066334991708%
gb|NC_000913.3|-|3470144-3471329|ARO:3003370|Escherichia_coli_EF-Tu_mutants_conferring_resistance_to_Enacyloxin_IIa	246.6373815676141	100.0%
gb|NC_003197.2|-|3336953-3339212|ARO:3003939|Salmonella_enterica_parC_conferring_resistance_to_fluoroquinolones	199.0930648769575	100.0%
