# Supplementary material for: PRAP: Pan Resistome analysis pipeline
Source: BMC Bioinformatics. 2020 Jan 15;21:20. doi: 10.1186/s12859-019-3335-y (PMC6964052; doi:10.1186/s12859-019-3335-y)
Supplement: Supplementary file 3 — Additional file 3. Archive containing results of annotation of different formats of genome files for 26 S. enterica genomes based on both the CARD and ResFinder databases. [file 12859_2019_3335_MOESM3_ESM.zip]

Archive with 216 entries (208 files):
- nucl_res/
- nucl_res/SJTUF10057_Typhimurium_ar.csv
- nucl_res/SJTUF10112_Typhimurium_ar.csv
- nucl_res/SJTUF10169_Typhimurium_ar.csv
- nucl_res/SJTUF10231_Typhimurium_ar.csv
- nucl_res/SJTUF10236_Typhimurium_ar.csv
- nucl_res/SJTUF10250_Typhimurium_ar.csv
- nucl_res/SJTUF10330_Typhimurium_ar.csv
- nucl_res/SJTUF10359_Typhimurium_ar.csv
- nucl_res/SJTUF10405_Typhimurium_ar.csv
- nucl_res/SJTUF10452_Typhimurium_ar.csv
- nucl_res/SJTUF10484_Typhimurium_ar.csv
- nucl_res/SJTUF10640_Typhimurium_ar.csv
- nucl_res/SJTUF10648_Typhimurium_ar.csv
- nucl_res/SJTUF10855_Typhimurium_ar.csv
- nucl_res/SJTUF10960_Enteritidis_ar.csv
- nucl_res/SJTUF11077_Typhimurium_ar.csv
- nucl_res/SJTUF11216_Typhimurium_ar.csv
- nucl_res/SJTUF11435_Enteritidis_ar.csv
- nucl_res/SJTUF11561_Enteritidis_ar.csv
- nucl_res/SJTUF11565_Enteritidis_ar.csv
- nucl_res/SJTUF11653_Enteritidis_ar.csv
- nucl_res/SJTUF12367_Enteritidis_ar.csv
- nucl_res/SJTUF12519_Enteritidis_ar.csv
- nucl_res/SJTUF13500_Indiana_ar.csv
- nucl_res/SJTUF13520_Indiana_ar.csv
- nucl_res/SJTUF87912_Indiana_ar.csv
- prot_card/
- prot_card/SJTUF10057_Typhimurium_ar.csv
- prot_card/SJTUF10112_Typhimurium_ar.csv
- prot_card/SJTUF10169_Typhimurium_ar.csv
- prot_card/SJTUF10231_Typhimurium_ar.csv
- prot_card/SJTUF10236_Typhimurium_ar.csv
- prot_card/SJTUF10250_Typhimurium_ar.csv
- prot_card/SJTUF10330_Typhimurium_ar.csv
- prot_card/SJTUF10359_Typhimurium_ar.csv
- prot_card/SJTUF10405_Typhimurium_ar.csv
- prot_card/SJTUF10452_Typhimurium_ar.csv
- prot_card/SJTUF10484_Typhimurium_ar.csv
- prot_card/SJTUF10640_Typhimurium_ar.csv
- prot_card/SJTUF10648_Typhimurium_ar.csv
- prot_card/SJTUF10855_Typhimurium_ar.csv
- prot_card/SJTUF10960_Enteritidis_ar.csv
- prot_card/SJTUF11077_Typhimurium_ar.csv
- prot_card/SJTUF11216_Typhimurium_ar.csv
- prot_card/SJTUF11435_Enteritidis_ar.csv
- prot_card/SJTUF11561_Enteritidis_ar.csv
- prot_card/SJTUF11565_Enteritidis_ar.csv
- prot_card/SJTUF11653_Enteritidis_ar.csv
- prot_card/SJTUF12367_Enteritidis_ar.csv
- prot_card/SJTUF12519_Enteritidis_ar.csv
- prot_card/SJTUF13500_Indiana_ar.csv
- prot_card/SJTUF13520_Indiana_ar.csv
- prot_card/SJTUF87912_Indiana_ar.csv
- prot_res/
- prot_res/SJTUF10057_Typhimurium_ar.csv
- prot_res/SJTUF10112_Typhimurium_ar.csv
- prot_res/SJTUF10169_Typhimurium_ar.csv
- prot_res/SJTUF10231_Typhimurium_ar.csv
- prot_res/SJTUF10236_Typhimurium_ar.csv
- prot_res/SJTUF10250_Typhimurium_ar.csv
- prot_res/SJTUF10330_Typhimurium_ar.csv
- prot_res/SJTUF10359_Typhimurium_ar.csv
- prot_res/SJTUF10405_Typhimurium_ar.csv
- prot_res/SJTUF10452_Typhimurium_ar.csv
- prot_res/SJTUF10484_Typhimurium_ar.csv
- prot_res/SJTUF10640_Typhimurium_ar.csv
- prot_res/SJTUF10648_Typhimurium_ar.csv
- prot_res/SJTUF10855_Typhimurium_ar.csv
- prot_res/SJTUF10960_Enteritidis_ar.csv
- prot_res/SJTUF11077_Typhimurium_ar.csv
- prot_res/SJTUF11216_Typhimurium_ar.csv
- prot_res/SJTUF11435_Enteritidis_ar.csv
- prot_res/SJTUF11561_Enteritidis_ar.csv
- prot_res/SJTUF11565_Enteritidis_ar.csv
- prot_res/SJTUF11653_Enteritidis_ar.csv
- prot_res/SJTUF12367_Enteritidis_ar.csv
- prot_res/SJTUF12519_Enteritidis_ar.csv
- prot_res/SJTUF13500_Indiana_ar.csv
- prot_res/SJTUF13520_Indiana_ar.csv
- prot_res/SJTUF87912_Indiana_ar.csv
- scaf_card/
- scaf_card/SJTUF10057_Typhimurium_ar.csv
- scaf_card/SJTUF10112_Typhimurium_ar.csv
- scaf_card/SJTUF10169_Typhimurium_ar.csv
- scaf_card/SJTUF10231_Typhimurium_ar.csv
- scaf_card/SJTUF10236_Typhimurium_ar.csv
- scaf_card/SJTUF10250_Typhimurium_ar.csv
- scaf_card/SJTUF10330_Typhimurium_ar.csv
- scaf_card/SJTUF10359_Typhimurium_ar.csv
- scaf_card/SJTUF10405_Typhimurium_ar.csv
- scaf_card/SJTUF10452_Typhimurium_ar.csv
- scaf_card/SJTUF10484_Typhimurium_ar.csv
- scaf_card/SJTUF10640_Typhimurium_ar.csv
- scaf_card/SJTUF10648_Typhimurium_ar.csv
- scaf_card/SJTUF10855_Typhimurium_ar.csv
- scaf_card/SJTUF10960_Enteritidis_ar.csv
- scaf_card/SJTUF11077_Typhimurium_ar.csv
- scaf_card/SJTUF11216_Typhimurium_ar.csv
- scaf_card/SJTUF11435_Enteritidis_ar.csv
- scaf_card/SJTUF11561_Enteritidis_ar.csv
- scaf_card/SJTUF11565_Enteritidis_ar.csv
- scaf_card/SJTUF11653_Enteritidis_ar.csv
- scaf_card/SJTUF12367_Enteritidis_ar.csv
- scaf_card/SJTUF12519_Enteritidis_ar.csv
- scaf_card/SJTUF13500_Indiana_ar.csv
- scaf_card/SJTUF13520_Indiana_ar.csv
- scaf_card/SJTUF87912_Indiana_ar.csv
- scaf_res/
- scaf_res/SJTUF10057_Typhimurium_ar.csv
- scaf_res/SJTUF10112_Typhimurium_ar.csv
- scaf_res/SJTUF10169_Typhimurium_ar.csv
- scaf_res/SJTUF10231_Typhimurium_ar.csv
- scaf_res/SJTUF10236_Typhimurium_ar.csv
- scaf_res/SJTUF10250_Typhimurium_ar.csv
- scaf_res/SJTUF10330_Typhimurium_ar.csv
- scaf_res/SJTUF10359_Typhimurium_ar.csv
- scaf_res/SJTUF10405_Typhimurium_ar.csv
- scaf_res/SJTUF10452_Typhimurium_ar.csv
- scaf_res/SJTUF10484_Typhimurium_ar.csv
- scaf_res/SJTUF10640_Typhimurium_ar.csv
- scaf_res/SJTUF10648_Typhimurium_ar.csv
- scaf_res/SJTUF10855_Typhimurium_ar.csv
- scaf_res/SJTUF10960_Enteritidis_ar.csv
- scaf_res/SJTUF11077_Typhimurium_ar.csv
- scaf_res/SJTUF11216_Typhimurium_ar.csv
- scaf_res/SJTUF11435_Enteritidis_ar.csv
- scaf_res/SJTUF11561_Enteritidis_ar.csv
- scaf_res/SJTUF11565_Enteritidis_ar.csv
- scaf_res/SJTUF11653_Enteritidis_ar.csv
- scaf_res/SJTUF12367_Enteritidis_ar.csv
- scaf_res/SJTUF12519_Enteritidis_ar.csv
- scaf_res/SJTUF13500_Indiana_ar.csv
- scaf_res/SJTUF13520_Indiana_ar.csv
- scaf_res/SJTUF87912_Indiana_ar.csv
- kmer_card/
- kmer_card/SJTUF10057_Typhimurium_ar.csv
- kmer_card/SJTUF10112_Typhimurium_ar.csv
- kmer_card/SJTUF10169_Typhimurium_ar.csv
- kmer_card/SJTUF10231_Typhimurium_ar.csv
- kmer_card/SJTUF10236_Typhimurium_ar.csv
- kmer_card/SJTUF10250_Typhimurium_ar.csv
- kmer_card/SJTUF10330_Typhimurium_ar.csv
- kmer_card/SJTUF10359_Typhimurium_ar.csv
- kmer_card/SJTUF10405_Typhimurium_ar.csv
- kmer_card/SJTUF10452_Typhimurium_ar.csv
- kmer_card/SJTUF10484_Typhimurium_ar.csv
- kmer_card/SJTUF10640_Typhimurium_ar.csv
- kmer_card/SJTUF10648_Typhimurium_ar.csv
- kmer_card/SJTUF10855_Typhimurium_ar.csv
- kmer_card/SJTUF10960_Enteritidis_ar.csv
- kmer_card/SJTUF11077_Typhimurium_ar.csv
- kmer_card/SJTUF11216_Typhimurium_ar.csv
- kmer_card/SJTUF11435_Enteritidis_ar.csv
- kmer_card/SJTUF11561_Enteritidis_ar.csv
- kmer_card/SJTUF11565_Enteritidis_ar.csv
- kmer_card/SJTUF11653_Enteritidis_ar.csv
- kmer_card/SJTUF12367_Enteritidis_ar.csv
- kmer_card/SJTUF12519_Enteritidis_ar.csv
- kmer_card/SJTUF13500_Indiana_ar.csv
- kmer_card/SJTUF13520_Indiana_ar.csv
- kmer_card/SJTUF87912_Indiana_ar.csv
- kmer_res/
- kmer_res/SJTUF10057_Typhimurium_ar.csv
- kmer_res/SJTUF10112_Typhimurium_ar.csv
- kmer_res/SJTUF10169_Typhimurium_ar.csv
- kmer_res/SJTUF10231_Typhimurium_ar.csv
- kmer_res/SJTUF10236_Typhimurium_ar.csv
- kmer_res/SJTUF10250_Typhimurium_ar.csv
- kmer_res/SJTUF10330_Typhimurium_ar.csv
- kmer_res/SJTUF10359_Typhimurium_ar.csv
- kmer_res/SJTUF10405_Typhimurium_ar.csv
- kmer_res/SJTUF10452_Typhimurium_ar.csv
- kmer_res/SJTUF10484_Typhimurium_ar.csv
- kmer_res/SJTUF10640_Typhimurium_ar.csv
- kmer_res/SJTUF10648_Typhimurium_ar.csv
- kmer_res/SJTUF10855_Typhimurium_ar.csv
- kmer_res/SJTUF10960_Enteritidis_ar.csv
- kmer_res/SJTUF11077_Typhimurium_ar.csv
- kmer_res/SJTUF11216_Typhimurium_ar.csv
- kmer_res/SJTUF11435_Enteritidis_ar.csv
- kmer_res/SJTUF11561_Enteritidis_ar.csv
- kmer_res/SJTUF11565_Enteritidis_ar.csv
- kmer_res/SJTUF11653_Enteritidis_ar.csv
- kmer_res/SJTUF12367_Enteritidis_ar.csv
- kmer_res/SJTUF12519_Enteritidis_ar.csv
- kmer_res/SJTUF13500_Indiana_ar.csv
- kmer_res/SJTUF13520_Indiana_ar.csv
- kmer_res/SJTUF87912_Indiana_ar.csv
- nucl_card/
- nucl_card/SJTUF10057_Typhimurium_ar.csv
- nucl_card/SJTUF10112_Typhimurium_ar.csv
- nucl_card/SJTUF10169_Typhimurium_ar.csv
- nucl_card/SJTUF10231_Typhimurium_ar.csv
- nucl_card/SJTUF10236_Typhimurium_ar.csv
- nucl_card/SJTUF10250_Typhimurium_ar.csv
- nucl_card/SJTUF10330_Typhimurium_ar.csv
- nucl_card/SJTUF10359_Typhimurium_ar.csv
- nucl_card/SJTUF10405_Typhimurium_ar.csv
- nucl_card/SJTUF10452_Typhimurium_ar.csv
- nucl_card/SJTUF10484_Typhimurium_ar.csv
- nucl_card/SJTUF10640_Typhimurium_ar.csv
- nucl_card/SJTUF10648_Typhimurium_ar.csv
- nucl_card/SJTUF10855_Typhimurium_ar.csv
- nucl_card/SJTUF10960_Enteritidis_ar.csv
- nucl_card/SJTUF11077_Typhimurium_ar.csv
- nucl_card/SJTUF11216_Typhimurium_ar.csv
- nucl_card/SJTUF11435_Enteritidis_ar.csv
- nucl_card/SJTUF11561_Enteritidis_ar.csv
- nucl_card/SJTUF11565_Enteritidis_ar.csv
- nucl_card/SJTUF11653_Enteritidis_ar.csv
- nucl_card/SJTUF12367_Enteritidis_ar.csv
- nucl_card/SJTUF12519_Enteritidis_ar.csv
- nucl_card/SJTUF13500_Indiana_ar.csv
- nucl_card/SJTUF13520_Indiana_ar.csv
- nucl_card/SJTUF87912_Indiana_ar.csv
