# Supplementary material for: PRAP: Pan Resistome analysis pipeline
Source: BMC Bioinformatics. 2020 Jan 15;21:20. doi: 10.1186/s12859-019-3335-y (PMC6964052; doi:10.1186/s12859-019-3335-y)
Supplement: Supplementary file 3 — Additional file 3. Archive containing results of annotation of different formats of genome files for 26 S. enterica genomes based on both the CARD and ResFinder databases. [file 12859_2019_3335_MOESM3_ESM.zip › nucl_res/SJTUF10960_Enteritidis_ar.csv]

#gene_num	gene_name	identity	e_value	ARO_num	accession_num	ar_gene_allele	drug_class	ar_mechanism	origin	start	end
SJTUF10960_Enteritidis_AMRgene_1_from_gene_2349|SJTUF10960_Enteritidis	aac(6')-Iaa_1_NC_003197	96.347	0.0	/	/	aac(6')	Aminoglycoside	/	gene_2349|SJTUF10960_Enteritidis	1	438
SJTUF10960_Enteritidis_AMRgene_2_from_gene_4710|SJTUF10960_Enteritidis	tet(A)_4_AJ517790	99.917	0.0	/	/	tet	Tetracycline	/	gene_4710|SJTUF10960_Enteritidis	1	1200
