# Supplementary material for: PRAP: Pan Resistome analysis pipeline
Source: BMC Bioinformatics. 2020 Jan 15;21:20. doi: 10.1186/s12859-019-3335-y (PMC6964052; doi:10.1186/s12859-019-3335-y)
Supplement: Supplementary file 3 — Additional file 3. Archive containing results of annotation of different formats of genome files for 26 S. enterica genomes based on both the CARD and ResFinder databases. [file 12859_2019_3335_MOESM3_ESM.zip › nucl_res/SJTUF11077_Typhimurium_ar.csv]

#gene_num	gene_name	identity	e_value	ARO_num	accession_num	ar_gene_allele	drug_class	ar_mechanism	origin	start	end
SJTUF11077_Typhimurium_AMRgene_1_from_gene_611|SJTUF11077_Typhimurium	aac(6')-Iaa_1_NC_003197	100.000	0.0	/	/	aac(6')	Aminoglycoside	/	gene_611|SJTUF11077_Typhimurium	1	438
SJTUF11077_Typhimurium_AMRgene_2_from_gene_4883|SJTUF11077_Typhimurium	dfrA12_8_AM040708	100.000	0.0	/	/	dfrA	Trimethoprim	/	gene_4883|SJTUF11077_Typhimurium	1	498
SJTUF11077_Typhimurium_AMRgene_3_from_gene_4885|SJTUF11077_Typhimurium	aadA2_1_NC_010870	99.874	0.0	/	/	aadA	Aminoglycoside	/	gene_4885|SJTUF11077_Typhimurium	1	792
SJTUF11077_Typhimurium_AMRgene_4_from_gene_4886|SJTUF11077_Typhimurium	cmlA1_1_M64556	99.921	0.0	/	/	cmlA	Phenicol	/	gene_4886|SJTUF11077_Typhimurium	1	1260
SJTUF11077_Typhimurium_AMRgene_5_from_gene_4889|SJTUF11077_Typhimurium	sul3_2_AJ459418	100.000	0.0	/	/	sul3	Sulphonamide	/	gene_4889|SJTUF11077_Typhimurium	1	792
SJTUF11077_Typhimurium_AMRgene_6_from_gene_4933|SJTUF11077_Typhimurium	tet(B)_2_AF326777	100.000	0.0	/	/	tet	Tetracycline	/	gene_4933|SJTUF11077_Typhimurium	1	1206
SJTUF11077_Typhimurium_AMRgene_7_from_gene_5008|SJTUF11077_Typhimurium	aph(4)-Ia_1_V01499	100.000	0.0	/	/	aph(4)	Aminoglycoside	/	gene_5008|SJTUF11077_Typhimurium	1	1026
SJTUF11077_Typhimurium_AMRgene_8_from_gene_5010|SJTUF11077_Typhimurium	aac(3)-IV_1_DQ241380	99.871	0.0	/	/	aac(3)	Aminoglycoside	/	gene_5010|SJTUF11077_Typhimurium	1	777
SJTUF11077_Typhimurium_AMRgene_9_from_gene_5019|SJTUF11077_Typhimurium	oqxB_1_EU370913	100.000	0.0	/	/	oqxB	Quinolone	/	gene_5019|SJTUF11077_Typhimurium	1	3153
SJTUF11077_Typhimurium_AMRgene_10_from_gene_5020|SJTUF11077_Typhimurium	oqxA_1_EU370913	100.000	0.0	/	/	oqxA	Quinolone	/	gene_5020|SJTUF11077_Typhimurium	1	1176
SJTUF11077_Typhimurium_AMRgene_11_from_gene_5038|SJTUF11077_Typhimurium	ARR-3_1_JF806499	100.000	0.0	/	/	ARR	Rifampicin	/	gene_5038|SJTUF11077_Typhimurium	1	453
SJTUF11077_Typhimurium_AMRgene_12_from_gene_5039|SJTUF11077_Typhimurium	catB3_2_U13880	100.000	0.0	/	/	catB	Phenicol	/	gene_5039|SJTUF11077_Typhimurium	1	633
SJTUF11077_Typhimurium_AMRgene_13_from_gene_5040|SJTUF11077_Typhimurium	blaOXA-1_1_HQ170510	100.000	0.0	/	/	blaOXA	Beta-lactam	/	gene_5040|SJTUF11077_Typhimurium	1	831
SJTUF11077_Typhimurium_AMRgene_14_from_gene_5041|SJTUF11077_Typhimurium	aac(6')-Ib-cr_1_DQ303918	100.000	0.0	/	/	aac(6')-Ib-cr	Aminoglycoside	/	gene_5041|SJTUF11077_Typhimurium	1	555
SJTUF11077_Typhimurium_AMRgene_15_from_gene_5043|SJTUF11077_Typhimurium	floR_2_AF118107	98.188	0.0	/	/	floR	Phenicol	/	gene_5043|SJTUF11077_Typhimurium	2	1215
SJTUF11077_Typhimurium_AMRgene_16_from_gene_5064|SJTUF11077_Typhimurium	aph(3'')-Ib_5_AF321551	100.000	0.0	/	/	aph(3')	Aminoglycoside	/	gene_5064|SJTUF11077_Typhimurium	1	804
SJTUF11077_Typhimurium_AMRgene_17_from_gene_5065|SJTUF11077_Typhimurium	aph(6)-Id_1_M28829	100.000	0.0	/	/	aph(6)	Aminoglycoside	/	gene_5065|SJTUF11077_Typhimurium	1	837
SJTUF11077_Typhimurium_AMRgene_18_from_gene_5071|SJTUF11077_Typhimurium	sul1_2_U12338	100.000	0.0	/	/	sul1	Sulphonamide	/	gene_5071|SJTUF11077_Typhimurium	1	840
SJTUF11077_Typhimurium_AMRgene_19_from_gene_5079|SJTUF11077_Typhimurium	blaTEM-1B_1_AY458016	100.000	0.0	/	/	blaTEM	Beta-lactam	/	gene_5079|SJTUF11077_Typhimurium	1	861
SJTUF11077_Typhimurium_AMRgene_20_from_gene_5094|SJTUF11077_Typhimurium	aph(3')-Ia_1_V00359	100.000	0.0	/	/	aph(3')	Aminoglycoside	/	gene_5094|SJTUF11077_Typhimurium	1	816
SJTUF11077_Typhimurium_AMRgene_21_from_gene_5107|SJTUF11077_Typhimurium	sul2_2_AY034138	100.000	0.0	/	/	sul2	Sulphonamide	/	gene_5107|SJTUF11077_Typhimurium	1	816
