# Supplementary material for: PRAP: Pan Resistome analysis pipeline
Source: BMC Bioinformatics. 2020 Jan 15;21:20. doi: 10.1186/s12859-019-3335-y (PMC6964052; doi:10.1186/s12859-019-3335-y)
Supplement: Supplementary file 3 — Additional file 3. Archive containing results of annotation of different formats of genome files for 26 S. enterica genomes based on both the CARD and ResFinder databases. [file 12859_2019_3335_MOESM3_ESM.zip › nucl_res/SJTUF12519_Enteritidis_ar.csv]

#gene_num	gene_name	identity	e_value	ARO_num	accession_num	ar_gene_allele	drug_class	ar_mechanism	origin	start	end
SJTUF12519_Enteritidis_AMRgene_1_from_gene_888|SJTUF12519_Enteritidis	aac(6')-Iaa_1_NC_003197	96.347	0.0	/	/	aac(6')	Aminoglycoside	/	gene_888|SJTUF12519_Enteritidis	1	438
SJTUF12519_Enteritidis_AMRgene_2_from_gene_4697|SJTUF12519_Enteritidis	aph(4)-Ia_1_V01499	100.000	0.0	/	/	aph(4)	Aminoglycoside	/	gene_4697|SJTUF12519_Enteritidis	1	1026
SJTUF12519_Enteritidis_AMRgene_3_from_gene_4699|SJTUF12519_Enteritidis	aac(3)-IV_1_DQ241380	99.871	0.0	/	/	aac(3)	Aminoglycoside	/	gene_4699|SJTUF12519_Enteritidis	1	777
SJTUF12519_Enteritidis_AMRgene_4_from_gene_4701|SJTUF12519_Enteritidis	cmlA1_1_M64556	99.921	0.0	/	/	cmlA	Phenicol	/	gene_4701|SJTUF12519_Enteritidis	1	1260
SJTUF12519_Enteritidis_AMRgene_5_from_gene_4702|SJTUF12519_Enteritidis	aadA1_3_JQ414041	100.000	0.0	/	/	aadA	Aminoglycoside	/	gene_4702|SJTUF12519_Enteritidis	1	792
SJTUF12519_Enteritidis_AMRgene_6_from_gene_4705|SJTUF12519_Enteritidis	sul3_2_AJ459418	100.000	0.0	/	/	sul3	Sulphonamide	/	gene_4705|SJTUF12519_Enteritidis	1	792
SJTUF12519_Enteritidis_AMRgene_7_from_gene_4709|SJTUF12519_Enteritidis	oqxB_1_EU370913	99.937	0.0	/	/	oqxB	Quinolone	/	gene_4709|SJTUF12519_Enteritidis	1	3153
SJTUF12519_Enteritidis_AMRgene_8_from_gene_4710|SJTUF12519_Enteritidis	oqxA_1_EU370913	99.915	0.0	/	/	oqxA	Quinolone	/	gene_4710|SJTUF12519_Enteritidis	1	1176
SJTUF12519_Enteritidis_AMRgene_9_from_gene_4721|SJTUF12519_Enteritidis	blaTEM-1B_1_AY458016	100.000	0.0	/	/	blaTEM	Beta-lactam	/	gene_4721|SJTUF12519_Enteritidis	1	861
SJTUF12519_Enteritidis_AMRgene_10_from_gene_4730|SJTUF12519_Enteritidis	fosA3_1_AB522970	100.000	0.0	/	/	fosA	Fosfomycin	/	gene_4730|SJTUF12519_Enteritidis	1	417
SJTUF12519_Enteritidis_AMRgene_11_from_gene_4731|SJTUF12519_Enteritidis	blaCTX-M-14_1_AF252622	100.000	0.0	/	/	blaCTX-M	Beta-lactam	/	gene_4731|SJTUF12519_Enteritidis	1	876
SJTUF12519_Enteritidis_AMRgene_12_from_gene_4733|SJTUF12519_Enteritidis	tet(A)_4_AJ517790	100.000	0.0	/	/	tet	Tetracycline	/	gene_4733|SJTUF12519_Enteritidis	1	1200
SJTUF12519_Enteritidis_AMRgene_13_from_gene_4739|SJTUF12519_Enteritidis	floR_2_AF118107	98.188	0.0	/	/	floR	Phenicol	/	gene_4739|SJTUF12519_Enteritidis	1	1214
SJTUF12519_Enteritidis_AMRgene_14_from_gene_4745|SJTUF12519_Enteritidis	sul1_2_U12338	100.000	0.0	/	/	sul1	Sulphonamide	/	gene_4745|SJTUF12519_Enteritidis	1	840
SJTUF12519_Enteritidis_AMRgene_15_from_gene_4747|SJTUF12519_Enteritidis	aph(6)-Id_4_CP000971	100.000	0.0	/	/	aph(6)	Aminoglycoside	/	gene_4747|SJTUF12519_Enteritidis	1	831
SJTUF12519_Enteritidis_AMRgene_16_from_gene_4748|SJTUF12519_Enteritidis	aph(3'')-Ib_5_AF321551	100.000	0.0	/	/	aph(3')	Aminoglycoside	/	gene_4748|SJTUF12519_Enteritidis	1	804
SJTUF12519_Enteritidis_AMRgene_17_from_gene_4755|SJTUF12519_Enteritidis	aph(3')-Ia_1_V00359	100.000	0.0	/	/	aph(3')	Aminoglycoside	/	gene_4755|SJTUF12519_Enteritidis	1	816
SJTUF12519_Enteritidis_AMRgene_18_from_gene_4758|SJTUF12519_Enteritidis	dfrA12_8_AM040708	100.000	0.0	/	/	dfrA	Trimethoprim	/	gene_4758|SJTUF12519_Enteritidis	1	498
SJTUF12519_Enteritidis_AMRgene_19_from_gene_4760|SJTUF12519_Enteritidis	sul2_2_AY034138	100.000	0.0	/	/	sul2	Sulphonamide	/	gene_4760|SJTUF12519_Enteritidis	1	816
