# Supplementary material for: PRAP: Pan Resistome analysis pipeline
Source: BMC Bioinformatics. 2020 Jan 15;21:20. doi: 10.1186/s12859-019-3335-y (PMC6964052; doi:10.1186/s12859-019-3335-y)
Supplement: Supplementary file 3 — Additional file 3. Archive containing results of annotation of different formats of genome files for 26 S. enterica genomes based on both the CARD and ResFinder databases. [file 12859_2019_3335_MOESM3_ESM.zip › nucl_res/SJTUF13500_Indiana_ar.csv]

#gene_num	gene_name	identity	e_value	ARO_num	accession_num	ar_gene_allele	drug_class	ar_mechanism	origin	start	end
SJTUF13500_Indiana_AMRgene_1_from_gene_3638|SJTUF13500_Indiana	aac(6')-Iaa_1_NC_003197	98.630	0.0	/	/	aac(6')	Aminoglycoside	/	gene_3638|SJTUF13500_Indiana	1	438
SJTUF13500_Indiana_AMRgene_2_from_gene_4462|SJTUF13500_Indiana	dfrA12_8_AM040708	100.000	0.0	/	/	dfrA	Trimethoprim	/	gene_4462|SJTUF13500_Indiana	1	498
SJTUF13500_Indiana_AMRgene_3_from_gene_4464|SJTUF13500_Indiana	aadA2_2_JQ364967	100.000	0.0	/	/	aadA	Aminoglycoside	/	gene_4464|SJTUF13500_Indiana	1	792
SJTUF13500_Indiana_AMRgene_4_from_gene_4465|SJTUF13500_Indiana	cmlA1_1_M64556	99.921	0.0	/	/	cmlA	Phenicol	/	gene_4465|SJTUF13500_Indiana	1	1260
SJTUF13500_Indiana_AMRgene_5_from_gene_4469|SJTUF13500_Indiana	sul3_2_AJ459418	100.000	0.0	/	/	sul3	Sulphonamide	/	gene_4469|SJTUF13500_Indiana	1	792
SJTUF13500_Indiana_AMRgene_6_from_gene_4647|SJTUF13500_Indiana	aac(3)-IV_1_DQ241380	99.871	0.0	/	/	aac(3)	Aminoglycoside	/	gene_4647|SJTUF13500_Indiana	1	777
SJTUF13500_Indiana_AMRgene_7_from_gene_4649|SJTUF13500_Indiana	aph(4)-Ia_1_V01499	100.000	0.0	/	/	aph(4)	Aminoglycoside	/	gene_4649|SJTUF13500_Indiana	1	1026
SJTUF13500_Indiana_AMRgene_8_from_gene_4653|SJTUF13500_Indiana	sul2_2_AY034138	100.000	0.0	/	/	sul2	Sulphonamide	/	gene_4653|SJTUF13500_Indiana	1	816
SJTUF13500_Indiana_AMRgene_9_from_gene_4661|SJTUF13500_Indiana	aac(3)-IId_1_EU022314	99.884	0.0	/	/	aac(3)	Aminoglycoside	/	gene_4661|SJTUF13500_Indiana	1	861
SJTUF13500_Indiana_AMRgene_10_from_gene_4695|SJTUF13500_Indiana	ARR-3_1_JF806499	100.000	0.0	/	/	ARR	Rifampicin	/	gene_4695|SJTUF13500_Indiana	1	453
SJTUF13500_Indiana_AMRgene_11_from_gene_4696|SJTUF13500_Indiana	catB3_2_U13880	100.000	0.0	/	/	catB	Phenicol	/	gene_4696|SJTUF13500_Indiana	1	633
SJTUF13500_Indiana_AMRgene_12_from_gene_4697|SJTUF13500_Indiana	blaOXA-1_1_HQ170510	100.000	0.0	/	/	blaOXA	Beta-lactam	/	gene_4697|SJTUF13500_Indiana	1	831
SJTUF13500_Indiana_AMRgene_13_from_gene_4698|SJTUF13500_Indiana	aac(6')-Ib-cr_1_DQ303918	100.000	0.0	/	/	aac(6')-Ib-cr	Aminoglycoside	/	gene_4698|SJTUF13500_Indiana	1	555
SJTUF13500_Indiana_AMRgene_14_from_gene_4701|SJTUF13500_Indiana	floR_2_AF118107	98.188	0.0	/	/	floR	Phenicol	/	gene_4701|SJTUF13500_Indiana	2	1215
SJTUF13500_Indiana_AMRgene_15_from_gene_4703|SJTUF13500_Indiana	mph(A)_1_D16251	100.000	0.0	/	/	mph	Macrolide	/	gene_4703|SJTUF13500_Indiana	1	906
SJTUF13500_Indiana_AMRgene_16_from_gene_4716|SJTUF13500_Indiana	fosA3_1_AB522970	100.000	0.0	/	/	fosA	Fosfomycin	/	gene_4716|SJTUF13500_Indiana	1	417
SJTUF13500_Indiana_AMRgene_17_from_gene_4721|SJTUF13500_Indiana	blaCTX-M-15_1_AY044436	100.000	0.0	/	/	blaCTX-M	Beta-lactam	/	gene_4721|SJTUF13500_Indiana	1	876
SJTUF13500_Indiana_AMRgene_18_from_gene_4730|SJTUF13500_Indiana	sul1_2_U12338	100.000	0.0	/	/	sul1	Sulphonamide	/	gene_4730|SJTUF13500_Indiana	1	840
