# Supplementary material for: PRAP: Pan Resistome analysis pipeline
Source: BMC Bioinformatics. 2020 Jan 15;21:20. doi: 10.1186/s12859-019-3335-y (PMC6964052; doi:10.1186/s12859-019-3335-y)
Supplement: Supplementary file 3 — Additional file 3. Archive containing results of annotation of different formats of genome files for 26 S. enterica genomes based on both the CARD and ResFinder databases. [file 12859_2019_3335_MOESM3_ESM.zip › nucl_res/SJTUF13520_Indiana_ar.csv]

#gene_num	gene_name	identity	e_value	ARO_num	accession_num	ar_gene_allele	drug_class	ar_mechanism	origin	start	end
SJTUF13520_Indiana_AMRgene_1_from_gene_1137|SJTUF13520_Indiana	aac(6')-Iaa_1_NC_003197	98.630	0.0	/	/	aac(6')	Aminoglycoside	/	gene_1137|SJTUF13520_Indiana	1	438
SJTUF13520_Indiana_AMRgene_2_from_gene_4655|SJTUF13520_Indiana	blaTEM-1B_1_AY458016	100.000	0.0	/	/	blaTEM	Beta-lactam	/	gene_4655|SJTUF13520_Indiana	1	861
SJTUF13520_Indiana_AMRgene_3_from_gene_4656|SJTUF13520_Indiana	rmtB_1_AB103506	100.000	0.0	/	/	rmtB	Aminoglycoside	/	gene_4656|SJTUF13520_Indiana	1	756
SJTUF13520_Indiana_AMRgene_4_from_gene_4661|SJTUF13520_Indiana	qepA1_1_AB263754	99.935	0.0	/	/	qepA	Quinolone	/	gene_4661|SJTUF13520_Indiana	1	1536
SJTUF13520_Indiana_AMRgene_5_from_gene_4676|SJTUF13520_Indiana	aac(3)-IV_1_DQ241380	99.871	0.0	/	/	aac(3)	Aminoglycoside	/	gene_4676|SJTUF13520_Indiana	1	777
SJTUF13520_Indiana_AMRgene_6_from_gene_4678|SJTUF13520_Indiana	aph(4)-Ia_1_V01499	100.000	0.0	/	/	aph(4)	Aminoglycoside	/	gene_4678|SJTUF13520_Indiana	1	1026
SJTUF13520_Indiana_AMRgene_7_from_gene_4697|SJTUF13520_Indiana	oqxB_1_EU370913	100.000	0.0	/	/	oqxB	Quinolone	/	gene_4697|SJTUF13520_Indiana	1	3153
SJTUF13520_Indiana_AMRgene_8_from_gene_4698|SJTUF13520_Indiana	oqxA_1_EU370913	100.000	0.0	/	/	oqxA	Quinolone	/	gene_4698|SJTUF13520_Indiana	1	1176
SJTUF13520_Indiana_AMRgene_9_from_gene_4705|SJTUF13520_Indiana	sul1_2_U12338	100.000	0.0	/	/	sul1	Sulphonamide	/	gene_4705|SJTUF13520_Indiana	1	840
SJTUF13520_Indiana_AMRgene_10_from_gene_4707|SJTUF13520_Indiana	ARR-3_1_JF806499	100.000	0.0	/	/	ARR	Rifampicin	/	gene_4707|SJTUF13520_Indiana	1	453
SJTUF13520_Indiana_AMRgene_11_from_gene_4708|SJTUF13520_Indiana	catB3_2_U13880	100.000	0.0	/	/	catB	Phenicol	/	gene_4708|SJTUF13520_Indiana	1	633
SJTUF13520_Indiana_AMRgene_12_from_gene_4709|SJTUF13520_Indiana	blaOXA-1_1_HQ170510	100.000	0.0	/	/	blaOXA	Beta-lactam	/	gene_4709|SJTUF13520_Indiana	1	831
SJTUF13520_Indiana_AMRgene_13_from_gene_4710|SJTUF13520_Indiana	aac(6')-Ib-cr_1_DQ303918	100.000	0.0	/	/	aac(6')-Ib-cr	Aminoglycoside	/	gene_4710|SJTUF13520_Indiana	1	555
SJTUF13520_Indiana_AMRgene_14_from_gene_4738|SJTUF13520_Indiana	mph(A)_1_D16251	100.000	0.0	/	/	mph	Macrolide	/	gene_4738|SJTUF13520_Indiana	1	906
SJTUF13520_Indiana_AMRgene_15_from_gene_4740|SJTUF13520_Indiana	blaCTX-M-65_1_EF418608	100.000	0.0	/	/	blaCTX-M	Beta-lactam	/	gene_4740|SJTUF13520_Indiana	1	876
SJTUF13520_Indiana_AMRgene_16_from_gene_4743|SJTUF13520_Indiana	tet(A)_4_AJ517790	99.917	0.0	/	/	tet	Tetracycline	/	gene_4743|SJTUF13520_Indiana	1	1200
SJTUF13520_Indiana_AMRgene_17_from_gene_4746|SJTUF13520_Indiana	aadA2_1_NC_010870	99.730	0.0	/	/	aadA	Aminoglycoside	/	gene_4746|SJTUF13520_Indiana	26	765
SJTUF13520_Indiana_AMRgene_18_from_gene_4747|SJTUF13520_Indiana	cmlA1_1_M64556	99.921	0.0	/	/	cmlA	Phenicol	/	gene_4747|SJTUF13520_Indiana	1	1260
SJTUF13520_Indiana_AMRgene_19_from_gene_4755|SJTUF13520_Indiana	floR_2_AF118107	98.188	0.0	/	/	floR	Phenicol	/	gene_4755|SJTUF13520_Indiana	2	1215
SJTUF13520_Indiana_AMRgene_20_from_gene_4764|SJTUF13520_Indiana	aph(6)-Id_1_M28829	100.000	0.0	/	/	aph(6)	Aminoglycoside	/	gene_4764|SJTUF13520_Indiana	1	837
SJTUF13520_Indiana_AMRgene_21_from_gene_4765|SJTUF13520_Indiana	aph(3'')-Ib_5_AF321551	100.000	0.0	/	/	aph(3')	Aminoglycoside	/	gene_4765|SJTUF13520_Indiana	1	804
SJTUF13520_Indiana_AMRgene_22_from_gene_4768|SJTUF13520_Indiana	dfrA17_1_FJ460238	100.000	0.0	/	/	dfrA	Trimethoprim	/	gene_4768|SJTUF13520_Indiana	1	474
SJTUF13520_Indiana_AMRgene_23_from_gene_4769|SJTUF13520_Indiana	aadA5_1_AF137361	100.000	0.0	/	/	aadA	Aminoglycoside	/	gene_4769|SJTUF13520_Indiana	1	789
SJTUF13520_Indiana_AMRgene_24_from_gene_4773|SJTUF13520_Indiana	fosA3_1_AB522970	100.000	0.0	/	/	fosA	Fosfomycin	/	gene_4773|SJTUF13520_Indiana	1	417
SJTUF13520_Indiana_AMRgene_25_from_gene_4780|SJTUF13520_Indiana	sul2_2_AY034138	99.755	0.0	/	/	sul2	Sulphonamide	/	gene_4780|SJTUF13520_Indiana	1	816
