# Supplementary material for: PRAP: Pan Resistome analysis pipeline
Source: BMC Bioinformatics. 2020 Jan 15;21:20. doi: 10.1186/s12859-019-3335-y (PMC6964052; doi:10.1186/s12859-019-3335-y)
Supplement: Supplementary file 3 — Additional file 3. Archive containing results of annotation of different formats of genome files for 26 S. enterica genomes based on both the CARD and ResFinder databases. [file 12859_2019_3335_MOESM3_ESM.zip › prot_card/SJTUF10484_Typhimurium_ar.csv]

#gene_num	gene_name	identity	e_value	ARO_num	accession_num	ar_gene_allele	drug_class	ar_mechanism
gene_215|SJTUF10484_Typhimurium	Salmonella_serovars_parE_conferring_resistance_to_fluoroquinolones	100.000	0.0	ARO:3003317	NP_462096.1	parE	fluoroquinolone antibiotic	antibiotic target alteration
gene_222|SJTUF10484_Typhimurium	Salmonella_enterica_parC_conferring_resistance_to_fluoroquinolones	100.000	0.0	ARO:3003939	NP_462089.1	parC	fluoroquinolone antibiotic	antibiotic target alteration
gene_1036|SJTUF10484_Typhimurium	AAC(6')-Iaa	100.000	4.40e-110	ARO:3002571	NP_460578.1	AAC(6')	aminoglycoside antibiotic	antibiotic inactivation
gene_1513|SJTUF10484_Typhimurium	Salmonella_enterica_ramR_mutants	100.000	1.57e-145	ARO:3003379	ACH50230.1	ramR	fluoroquinolone antibiotic;cephalosporin;glycylcycline;penam;tetracycline antibiotic;rifamycin antibiotic;phenicol antibiotic;triclosan	antibiotic target alteration;antibiotic efflux
gene_2196|SJTUF10484_Typhimurium	mdtK	99.578	0.0	ARO:3001327	AML99881.1	MdtK	fluoroquinolone antibiotic	antibiotic efflux
gene_2435|SJTUF10484_Typhimurium	Salmonella_serovars_soxS_with_mutation_conferring_antibiotic_resistance	100.000	8.52e-078	ARO:3003383	NP_463130.1	soxS	fluoroquinolone antibiotic;monobactam;carbapenem;cephalosporin;glycylcycline;cephamycin;penam;tetracycline antibiotic;rifamycin antibiotic;phenicol antibiotic;triclosan;penem	antibiotic target alteration;antibiotic efflux;reduced permeability to antibiotic
gene_2436|SJTUF10484_Typhimurium	Salmonella_enterica_soxR_with_mutation_conferring_antibiotic_resistance	100.000	1.66e-111	ARO:3003382	NP_458564.1	soxR	fluoroquinolone antibiotic;cephalosporin;glycylcycline;penam;tetracycline antibiotic;rifamycin antibiotic;phenicol antibiotic;triclosan	antibiotic target alteration;antibiotic efflux
gene_3326|SJTUF10484_Typhimurium	golS	100.000	2.84e-115	ARO:3000504	NP_459349.1	golS	monobactam;carbapenem;cephalosporin;cephamycin;penam;phenicol antibiotic;penem	antibiotic efflux
gene_3328|SJTUF10484_Typhimurium	mdsA	100.000	0.0	ARO:3000789	NP_459347.3	mdsA	monobactam;carbapenem;cephalosporin;cephamycin;penam;phenicol antibiotic;penem	antibiotic efflux
gene_3329|SJTUF10484_Typhimurium	mdsB	100.000	0.0	ARO:3000790	NP_459346.1	mdsB	monobactam;carbapenem;cephalosporin;cephamycin;penam;phenicol antibiotic;penem	antibiotic efflux
gene_3330|SJTUF10484_Typhimurium	mdsC	100.000	0.0	ARO:3000791	NP_459345.3	mdsC	monobactam;carbapenem;cephalosporin;cephamycin;penam;phenicol antibiotic;penem	antibiotic efflux
gene_3373|SJTUF10484_Typhimurium	Salmonella_enterica_gyrA_with_mutation_conferring_resistance_to_triclosan	100.000	0.0	ARO:3004334	NP_461214.1	gyrA	triclosan	antibiotic target alteration
gene_4053|SJTUF10484_Typhimurium	sdiA	100.000	0.0	ARO:3000826	NP_460903.1	sdiA	fluoroquinolone antibiotic;cephalosporin;glycylcycline;penam;tetracycline antibiotic;rifamycin antibiotic;phenicol antibiotic;triclosan	antibiotic efflux
gene_4076|SJTUF10484_Typhimurium	Salmonella_serovars_gyrB_conferring_resistance_to_fluoroquinolone	100.000	0.0	ARO:3003307	NP_462735.1	gyrB	fluoroquinolone antibiotic;aminocoumarin antibiotic	antibiotic target alteration
gene_4712|SJTUF10484_Typhimurium	CRP	99.048	1.91e-158	ARO:3000518	BAE77933.1	CRP	macrolide antibiotic;fluoroquinolone antibiotic;penam	antibiotic efflux
gene_4760|SJTUF10484_Typhimurium	Escherichia_coli_rpoB_mutants_conferring_resistance_to_rifampicin	98.733	0.0	ARO:3003288	NP_312937.1	rpoB	peptide antibiotic;rifamycin antibiotic	antibiotic target alteration;antibiotic target replacement
gene_4941|SJTUF10484_Typhimurium	tetR	100.000	3.17e-157	ARO:3003479	CAD09823.1	tetR	glycylcycline;tetracycline antibiotic	antibiotic target alteration;antibiotic efflux
gene_4942|SJTUF10484_Typhimurium	tet(A)	99.751	0.0	ARO:3000165	WP_001089072.1	tet	glycylcycline;tetracycline antibiotic	antibiotic efflux
gene_4943|SJTUF10484_Typhimurium	APH(3'')-Ib	99.625	0.0	ARO:3002639	ABK33456.1	APH(3'')	aminoglycoside antibiotic	antibiotic inactivation
gene_4944|SJTUF10484_Typhimurium	APH(6)-Id	99.640	0.0	ARO:3002660	AAC23556.1	APH(6)	aminoglycoside antibiotic	antibiotic inactivation
gene_4997|SJTUF10484_Typhimurium	oqxB	100.000	0.0	ARO:3003923	YP_001693238	oqxB	fluoroquinolone antibiotic;glycylcycline;tetracycline antibiotic;diaminopyrimidine antibiotic;nitrofuran antibiotic	antibiotic efflux
gene_4998|SJTUF10484_Typhimurium	oqxA	100.000	0.0	ARO:3003922	YP_001693237.1	oqxA	fluoroquinolone antibiotic;glycylcycline;tetracycline antibiotic;diaminopyrimidine antibiotic;nitrofuran antibiotic	antibiotic efflux
gene_4999|SJTUF10484_Typhimurium	AAC(6')-Ib-cr	99.457	2.42e-138	ARO:3002547	ABC17627.1	AAC(6')-Ib-cr	fluoroquinolone antibiotic;aminoglycoside antibiotic	antibiotic inactivation
gene_5000|SJTUF10484_Typhimurium	OXA-1	100.000	0.0	ARO:3001396	AFB82783.1	OXA	cephalosporin;penam	antibiotic inactivation
gene_5001|SJTUF10484_Typhimurium	catB3	100.000	2.65e-160	ARO:3002676	YP_006965431.1	catB	phenicol antibiotic	antibiotic inactivation
gene_5002|SJTUF10484_Typhimurium	arr-3	100.000	1.93e-112	ARO:3002848	ACD56151.1	arr	rifamycin antibiotic	antibiotic inactivation
gene_5004|SJTUF10484_Typhimurium	sul1	100.000	0.0	ARO:3000410	AEJ33969.1	sul1	sulfonamide antibiotic;sulfone antibiotic	antibiotic target replacement
gene_5037|SJTUF10484_Typhimurium	TEM-1	100.000	0.0	ARO:3000873	CAD09800.1	TEM	monobactam;cephalosporin;penam;penem	antibiotic inactivation
