# Supplementary material for: PRAP: Pan Resistome analysis pipeline
Source: BMC Bioinformatics. 2020 Jan 15;21:20. doi: 10.1186/s12859-019-3335-y (PMC6964052; doi:10.1186/s12859-019-3335-y)
Supplement: Supplementary file 3 — Additional file 3. Archive containing results of annotation of different formats of genome files for 26 S. enterica genomes based on both the CARD and ResFinder databases. [file 12859_2019_3335_MOESM3_ESM.zip › prot_card/SJTUF11216_Typhimurium_ar.csv]

#gene_num	gene_name	identity	e_value	ARO_num	accession_num	ar_gene_allele	drug_class	ar_mechanism
gene_262|SJTUF11216_Typhimurium	AAC(6')-Iaa	100.000	4.40e-110	ARO:3002571	NP_460578.1	AAC(6')	aminoglycoside antibiotic	antibiotic inactivation
gene_667|SJTUF11216_Typhimurium	Salmonella_serovars_parE_conferring_resistance_to_fluoroquinolones	100.000	0.0	ARO:3003317	NP_462096.1	parE	fluoroquinolone antibiotic	antibiotic target alteration
gene_674|SJTUF11216_Typhimurium	Salmonella_enterica_parC_conferring_resistance_to_fluoroquinolones	100.000	0.0	ARO:3003939	NP_462089.1	parC	fluoroquinolone antibiotic	antibiotic target alteration
gene_1652|SJTUF11216_Typhimurium	Salmonella_enterica_soxR_with_mutation_conferring_antibiotic_resistance	100.000	1.66e-111	ARO:3003382	NP_458564.1	soxR	fluoroquinolone antibiotic;cephalosporin;glycylcycline;penam;tetracycline antibiotic;rifamycin antibiotic;phenicol antibiotic;triclosan	antibiotic target alteration;antibiotic efflux
gene_1653|SJTUF11216_Typhimurium	Salmonella_serovars_soxS_with_mutation_conferring_antibiotic_resistance	100.000	8.52e-078	ARO:3003383	NP_463130.1	soxS	fluoroquinolone antibiotic;monobactam;carbapenem;cephalosporin;glycylcycline;cephamycin;penam;tetracycline antibiotic;rifamycin antibiotic;phenicol antibiotic;triclosan;penem	antibiotic target alteration;antibiotic efflux;reduced permeability to antibiotic
gene_1924|SJTUF11216_Typhimurium	Salmonella_enterica_ramR_mutants	100.000	1.00e-131	ARO:3003379	ACH50230.1	ramR	fluoroquinolone antibiotic;cephalosporin;glycylcycline;penam;tetracycline antibiotic;rifamycin antibiotic;phenicol antibiotic;triclosan	antibiotic target alteration;antibiotic efflux
gene_2100|SJTUF11216_Typhimurium	mdtK	99.578	0.0	ARO:3001327	AML99881.1	MdtK	fluoroquinolone antibiotic	antibiotic efflux
gene_3490|SJTUF11216_Typhimurium	golS	100.000	2.84e-115	ARO:3000504	NP_459349.1	golS	monobactam;carbapenem;cephalosporin;cephamycin;penam;phenicol antibiotic;penem	antibiotic efflux
gene_3492|SJTUF11216_Typhimurium	mdsA	100.000	0.0	ARO:3000789	NP_459347.3	mdsA	monobactam;carbapenem;cephalosporin;cephamycin;penam;phenicol antibiotic;penem	antibiotic efflux
gene_3493|SJTUF11216_Typhimurium	mdsB	100.000	0.0	ARO:3000790	NP_459346.1	mdsB	monobactam;carbapenem;cephalosporin;cephamycin;penam;phenicol antibiotic;penem	antibiotic efflux
gene_3494|SJTUF11216_Typhimurium	mdsC	100.000	0.0	ARO:3000791	NP_459345.3	mdsC	monobactam;carbapenem;cephalosporin;cephamycin;penam;phenicol antibiotic;penem	antibiotic efflux
gene_3628|SJTUF11216_Typhimurium	Salmonella_enterica_gyrA_with_mutation_conferring_resistance_to_triclosan	99.886	0.0	ARO:3004334	NP_461214.1	gyrA	triclosan	antibiotic target alteration
gene_4140|SJTUF11216_Typhimurium	CTX-M-14	100.000	0.0	ARO:3001877	AAF72530.1	CTX-M	cephalosporin	antibiotic inactivation
gene_4294|SJTUF11216_Typhimurium	Salmonella_serovars_gyrB_conferring_resistance_to_fluoroquinolone	100.000	0.0	ARO:3003307	NP_462735.1	gyrB	fluoroquinolone antibiotic;aminocoumarin antibiotic	antibiotic target alteration
gene_4317|SJTUF11216_Typhimurium	sdiA	100.000	0.0	ARO:3000826	NP_460903.1	sdiA	fluoroquinolone antibiotic;cephalosporin;glycylcycline;penam;tetracycline antibiotic;rifamycin antibiotic;phenicol antibiotic;triclosan	antibiotic efflux
gene_4749|SJTUF11216_Typhimurium	CRP	99.048	1.91e-158	ARO:3000518	BAE77933.1	CRP	macrolide antibiotic;fluoroquinolone antibiotic;penam	antibiotic efflux
gene_4778|SJTUF11216_Typhimurium	Escherichia_coli_rpoB_mutants_conferring_resistance_to_rifampicin	98.733	0.0	ARO:3003288	NP_312937.1	rpoB	peptide antibiotic;rifamycin antibiotic	antibiotic target alteration;antibiotic target replacement
gene_4925|SJTUF11216_Typhimurium	sul3	100.000	0.0	ARO:3000413	ACJ63260.1	sul3	sulfonamide antibiotic;sulfone antibiotic	antibiotic target replacement
gene_4928|SJTUF11216_Typhimurium	aadA	99.620	0.0	ARO:3002601	WP_001206316.1	aadA	aminoglycoside antibiotic	antibiotic inactivation
gene_4929|SJTUF11216_Typhimurium	cmlA6	99.523	0.0	ARO:3002696	AAK52606.1	cmlA	phenicol antibiotic	antibiotic efflux
gene_4930|SJTUF11216_Typhimurium	aadA2	99.614	0.0	ARO:3002602	AAF27727.1	aadA	aminoglycoside antibiotic	antibiotic inactivation
gene_4932|SJTUF11216_Typhimurium	dfrA12	100.000	6.15e-123	ARO:3002858	AHW42429.1	dfrA	diaminopyrimidine antibiotic	antibiotic target replacement
gene_4951|SJTUF11216_Typhimurium	tetR	100.000	3.17e-157	ARO:3003479	CAD09823.1	tetR	glycylcycline;tetracycline antibiotic	antibiotic target alteration;antibiotic efflux
gene_4952|SJTUF11216_Typhimurium	tet(A)	99.751	0.0	ARO:3000165	WP_001089072.1	tet	glycylcycline;tetracycline antibiotic	antibiotic efflux
gene_4983|SJTUF11216_Typhimurium	AAC(3)-IV	100.000	0.0	ARO:3002539	ABB43029.1	AAC(3)	aminoglycoside antibiotic	antibiotic inactivation
gene_4985|SJTUF11216_Typhimurium	APH(4)-Ia	100.000	0.0	ARO:3002655	CAA24743.1	APH(4)	aminoglycoside antibiotic	antibiotic inactivation
gene_4989|SJTUF11216_Typhimurium	sul2	100.000	0.0	ARO:3000412	AAL59753.1	sul2	sulfonamide antibiotic;sulfone antibiotic	antibiotic target replacement
gene_5012|SJTUF11216_Typhimurium	arr-3	100.000	1.93e-112	ARO:3002848	ACD56151.1	arr	rifamycin antibiotic	antibiotic inactivation
gene_5013|SJTUF11216_Typhimurium	catB3	100.000	2.65e-160	ARO:3002676	YP_006965431.1	catB	phenicol antibiotic	antibiotic inactivation
gene_5014|SJTUF11216_Typhimurium	OXA-1	100.000	0.0	ARO:3001396	AFB82783.1	OXA	cephalosporin;penam	antibiotic inactivation
gene_5015|SJTUF11216_Typhimurium	AAC(6')-Ib-cr	99.457	2.42e-138	ARO:3002547	ABC17627.1	AAC(6')-Ib-cr	fluoroquinolone antibiotic;aminoglycoside antibiotic	antibiotic inactivation
gene_5018|SJTUF11216_Typhimurium	floR	99.257	0.0	ARO:3002705	AAG16656.1	floR	phenicol antibiotic	antibiotic efflux
gene_5054|SJTUF11216_Typhimurium	sul1	100.000	0.0	ARO:3000410	AEJ33969.1	sul1	sulfonamide antibiotic;sulfone antibiotic	antibiotic target replacement
gene_5059|SJTUF11216_Typhimurium	APH(3')-Ia	98.524	0.0	ARO:3002641	CAE51638.1	APH(3')	aminoglycoside antibiotic	antibiotic inactivation
