# Supplementary material for: PRAP: Pan Resistome analysis pipeline
Source: BMC Bioinformatics. 2020 Jan 15;21:20. doi: 10.1186/s12859-019-3335-y (PMC6964052; doi:10.1186/s12859-019-3335-y)
Supplement: Supplementary file 3 — Additional file 3. Archive containing results of annotation of different formats of genome files for 26 S. enterica genomes based on both the CARD and ResFinder databases. [file 12859_2019_3335_MOESM3_ESM.zip › prot_card/SJTUF11653_Enteritidis_ar.csv]

#gene_num	gene_name	identity	e_value	ARO_num	accession_num	ar_gene_allele	drug_class	ar_mechanism
gene_502|SJTUF11653_Enteritidis	Salmonella_enterica_parC_conferring_resistance_to_fluoroquinolones	99.468	0.0	ARO:3003939	NP_462089.1	parC	fluoroquinolone antibiotic	antibiotic target alteration
gene_509|SJTUF11653_Enteritidis	Salmonella_serovars_parE_conferring_resistance_to_fluoroquinolones	100.000	0.0	ARO:3003317	NP_462096.1	parE	fluoroquinolone antibiotic	antibiotic target alteration
gene_994|SJTUF11653_Enteritidis	mdtK	98.945	0.0	ARO:3001327	AML99881.1	MdtK	fluoroquinolone antibiotic	antibiotic efflux
gene_1289|SJTUF11653_Enteritidis	Salmonella_serovars_soxS_with_mutation_conferring_antibiotic_resistance	100.000	8.52e-078	ARO:3003383	NP_463130.1	soxS	fluoroquinolone antibiotic;monobactam;carbapenem;cephalosporin;glycylcycline;cephamycin;penam;tetracycline antibiotic;rifamycin antibiotic;phenicol antibiotic;triclosan;penem	antibiotic target alteration;antibiotic efflux;reduced permeability to antibiotic
gene_1290|SJTUF11653_Enteritidis	Salmonella_enterica_soxR_with_mutation_conferring_antibiotic_resistance	100.000	1.66e-111	ARO:3003382	NP_458564.1	soxR	fluoroquinolone antibiotic;cephalosporin;glycylcycline;penam;tetracycline antibiotic;rifamycin antibiotic;phenicol antibiotic;triclosan	antibiotic target alteration;antibiotic efflux
gene_1822|SJTUF11653_Enteritidis	Salmonella_enterica_ramR_mutants	99.482	1.40e-144	ARO:3003379	ACH50230.1	ramR	fluoroquinolone antibiotic;cephalosporin;glycylcycline;penam;tetracycline antibiotic;rifamycin antibiotic;phenicol antibiotic;triclosan	antibiotic target alteration;antibiotic efflux
gene_2043|SJTUF11653_Enteritidis	golS	100.000	2.84e-115	ARO:3000504	NP_459349.1	golS	monobactam;carbapenem;cephalosporin;cephamycin;penam;phenicol antibiotic;penem	antibiotic efflux
gene_2045|SJTUF11653_Enteritidis	mdsA	98.284	0.0	ARO:3000789	NP_459347.3	mdsA	monobactam;carbapenem;cephalosporin;cephamycin;penam;phenicol antibiotic;penem	antibiotic efflux
gene_2046|SJTUF11653_Enteritidis	mdsB	99.810	0.0	ARO:3000790	NP_459346.1	mdsB	monobactam;carbapenem;cephalosporin;cephamycin;penam;phenicol antibiotic;penem	antibiotic efflux
gene_2047|SJTUF11653_Enteritidis	mdsC	98.763	0.0	ARO:3000791	NP_459345.3	mdsC	monobactam;carbapenem;cephalosporin;cephamycin;penam;phenicol antibiotic;penem	antibiotic efflux
gene_2417|SJTUF11653_Enteritidis	CRP	99.048	1.91e-158	ARO:3000518	BAE77933.1	CRP	macrolide antibiotic;fluoroquinolone antibiotic;penam	antibiotic efflux
gene_3019|SJTUF11653_Enteritidis	Salmonella_enterica_gyrA_with_mutation_conferring_resistance_to_triclosan	99.886	0.0	ARO:3004334	NP_461214.1	gyrA	triclosan	antibiotic target alteration
gene_3496|SJTUF11653_Enteritidis	antibiotic_resistant_fabI	98.092	0.0	ARO:3004045	NP_415804.1	fabI	isoniazid;triclosan	antibiotic target alteration
gene_3866|SJTUF11653_Enteritidis	sdiA	99.583	0.0	ARO:3000826	NP_460903.1	sdiA	fluoroquinolone antibiotic;cephalosporin;glycylcycline;penam;tetracycline antibiotic;rifamycin antibiotic;phenicol antibiotic;triclosan	antibiotic efflux
gene_4299|SJTUF11653_Enteritidis	Salmonella_serovars_gyrB_conferring_resistance_to_fluoroquinolone	100.000	0.0	ARO:3003307	NP_462735.1	gyrB	fluoroquinolone antibiotic;aminocoumarin antibiotic	antibiotic target alteration
gene_4415|SJTUF11653_Enteritidis	Escherichia_coli_rpoB_mutants_conferring_resistance_to_rifampicin	98.733	0.0	ARO:3003288	NP_312937.1	rpoB	peptide antibiotic;rifamycin antibiotic	antibiotic target alteration;antibiotic target replacement
gene_4507|SJTUF11653_Enteritidis	sul2	100.000	0.0	ARO:3000412	AAL59753.1	sul2	sulfonamide antibiotic;sulfone antibiotic	antibiotic target replacement
gene_4508|SJTUF11653_Enteritidis	APH(3'')-Ib	99.625	0.0	ARO:3002639	ABK33456.1	APH(3'')	aminoglycoside antibiotic	antibiotic inactivation
gene_4509|SJTUF11653_Enteritidis	APH(6)-Id	99.281	0.0	ARO:3002660	AAC23556.1	APH(6)	aminoglycoside antibiotic	antibiotic inactivation
gene_4511|SJTUF11653_Enteritidis	TEM-1	100.000	0.0	ARO:3000873	CAD09800.1	TEM	monobactam;cephalosporin;penam;penem	antibiotic inactivation
