# Supplementary material for: PRAP: Pan Resistome analysis pipeline
Source: BMC Bioinformatics. 2020 Jan 15;21:20. doi: 10.1186/s12859-019-3335-y (PMC6964052; doi:10.1186/s12859-019-3335-y)
Supplement: Supplementary file 3 — Additional file 3. Archive containing results of annotation of different formats of genome files for 26 S. enterica genomes based on both the CARD and ResFinder databases. [file 12859_2019_3335_MOESM3_ESM.zip › prot_card/SJTUF13520_Indiana_ar.csv]

#gene_num	gene_name	identity	e_value	ARO_num	accession_num	ar_gene_allele	drug_class	ar_mechanism
gene_516|SJTUF13520_Indiana	sdiA	99.583	0.0	ARO:3000826	NP_460903.1	sdiA	fluoroquinolone antibiotic;cephalosporin;glycylcycline;penam;tetracycline antibiotic;rifamycin antibiotic;phenicol antibiotic;triclosan	antibiotic efflux
gene_605|SJTUF13520_Indiana	mdtK	99.156	0.0	ARO:3001327	AML99881.1	MdtK	fluoroquinolone antibiotic	antibiotic efflux
gene_1137|SJTUF13520_Indiana	AAC(6')-Iy	98.621	5.49e-109	ARO:3002569	AAF03531.1	AAC(6')	aminoglycoside antibiotic	antibiotic inactivation
gene_2013|SJTUF13520_Indiana	antibiotic_resistant_fabI	98.092	0.0	ARO:3004045	NP_415804.1	fabI	isoniazid;triclosan	antibiotic target alteration
gene_2220|SJTUF13520_Indiana	Salmonella_enterica_ramR_mutants	100.000	1.57e-145	ARO:3003379	ACH50230.1	ramR	fluoroquinolone antibiotic;cephalosporin;glycylcycline;penam;tetracycline antibiotic;rifamycin antibiotic;phenicol antibiotic;triclosan	antibiotic target alteration;antibiotic efflux
gene_2595|SJTUF13520_Indiana	Salmonella_serovars_parE_conferring_resistance_to_fluoroquinolones	100.000	0.0	ARO:3003317	NP_462096.1	parE	fluoroquinolone antibiotic	antibiotic target alteration
gene_2602|SJTUF13520_Indiana	Salmonella_enterica_parC_conferring_resistance_to_fluoroquinolones	99.202	0.0	ARO:3003939	NP_462089.1	parC	fluoroquinolone antibiotic	antibiotic target alteration
gene_2898|SJTUF13520_Indiana	Salmonella_enterica_gyrA_with_mutation_conferring_resistance_to_triclosan	99.772	0.0	ARO:3004334	NP_461214.1	gyrA	triclosan	antibiotic target alteration
gene_3716|SJTUF13520_Indiana	mdsC	98.557	0.0	ARO:3000791	NP_459345.3	mdsC	monobactam;carbapenem;cephalosporin;cephamycin;penam;phenicol antibiotic;penem	antibiotic efflux
gene_3717|SJTUF13520_Indiana	mdsB	99.716	0.0	ARO:3000790	NP_459346.1	mdsB	monobactam;carbapenem;cephalosporin;cephamycin;penam;phenicol antibiotic;penem	antibiotic efflux
gene_3718|SJTUF13520_Indiana	mdsA	99.265	0.0	ARO:3000789	NP_459347.3	mdsA	monobactam;carbapenem;cephalosporin;cephamycin;penam;phenicol antibiotic;penem	antibiotic efflux
gene_3720|SJTUF13520_Indiana	golS	100.000	2.84e-115	ARO:3000504	NP_459349.1	golS	monobactam;carbapenem;cephalosporin;cephamycin;penam;phenicol antibiotic;penem	antibiotic efflux
gene_3785|SJTUF13520_Indiana	Salmonella_serovars_gyrB_conferring_resistance_to_fluoroquinolone	100.000	0.0	ARO:3003307	NP_462735.1	gyrB	fluoroquinolone antibiotic;aminocoumarin antibiotic	antibiotic target alteration
gene_4321|SJTUF13520_Indiana	Escherichia_coli_rpoB_mutants_conferring_resistance_to_rifampicin	99.031	0.0	ARO:3003288	NP_312937.1	rpoB	peptide antibiotic;rifamycin antibiotic	antibiotic target alteration;antibiotic target replacement
gene_4399|SJTUF13520_Indiana	Salmonella_enterica_soxR_with_mutation_conferring_antibiotic_resistance	100.000	1.66e-111	ARO:3003382	NP_458564.1	soxR	fluoroquinolone antibiotic;cephalosporin;glycylcycline;penam;tetracycline antibiotic;rifamycin antibiotic;phenicol antibiotic;triclosan	antibiotic target alteration;antibiotic efflux
gene_4400|SJTUF13520_Indiana	Salmonella_serovars_soxS_with_mutation_conferring_antibiotic_resistance	100.000	8.52e-078	ARO:3003383	NP_463130.1	soxS	fluoroquinolone antibiotic;monobactam;carbapenem;cephalosporin;glycylcycline;cephamycin;penam;tetracycline antibiotic;rifamycin antibiotic;phenicol antibiotic;triclosan;penem	antibiotic target alteration;antibiotic efflux;reduced permeability to antibiotic
gene_4476|SJTUF13520_Indiana	CRP	99.048	1.91e-158	ARO:3000518	BAE77933.1	CRP	macrolide antibiotic;fluoroquinolone antibiotic;penam	antibiotic efflux
gene_4655|SJTUF13520_Indiana	TEM-1	100.000	0.0	ARO:3000873	CAD09800.1	TEM	monobactam;cephalosporin;penam;penem	antibiotic inactivation
gene_4656|SJTUF13520_Indiana	rmtB	100.000	0.0	ARO:3000860	YP_001816610.1	rmtB	aminoglycoside antibiotic	antibiotic target alteration
gene_4661|SJTUF13520_Indiana	QepA2	99.413	0.0	ARO:3004103	WP_032492277.1	QepA	fluoroquinolone antibiotic	antibiotic efflux
gene_4676|SJTUF13520_Indiana	AAC(3)-IV	100.000	0.0	ARO:3002539	ABB43029.1	AAC(3)	aminoglycoside antibiotic	antibiotic inactivation
gene_4678|SJTUF13520_Indiana	APH(4)-Ia	100.000	0.0	ARO:3002655	CAA24743.1	APH(4)	aminoglycoside antibiotic	antibiotic inactivation
gene_4697|SJTUF13520_Indiana	oqxB	100.000	0.0	ARO:3003923	YP_001693238	oqxB	fluoroquinolone antibiotic;glycylcycline;tetracycline antibiotic;diaminopyrimidine antibiotic;nitrofuran antibiotic	antibiotic efflux
gene_4698|SJTUF13520_Indiana	oqxA	100.000	0.0	ARO:3003922	YP_001693237.1	oqxA	fluoroquinolone antibiotic;glycylcycline;tetracycline antibiotic;diaminopyrimidine antibiotic;nitrofuran antibiotic	antibiotic efflux
gene_4705|SJTUF13520_Indiana	sul1	100.000	0.0	ARO:3000410	AEJ33969.1	sul1	sulfonamide antibiotic;sulfone antibiotic	antibiotic target replacement
gene_4707|SJTUF13520_Indiana	arr-3	100.000	1.93e-112	ARO:3002848	ACD56151.1	arr	rifamycin antibiotic	antibiotic inactivation
gene_4708|SJTUF13520_Indiana	catB3	100.000	2.65e-160	ARO:3002676	YP_006965431.1	catB	phenicol antibiotic	antibiotic inactivation
gene_4709|SJTUF13520_Indiana	OXA-1	100.000	0.0	ARO:3001396	AFB82783.1	OXA	cephalosporin;penam	antibiotic inactivation
gene_4710|SJTUF13520_Indiana	AAC(6')-Ib-cr	99.457	2.42e-138	ARO:3002547	ABC17627.1	AAC(6')-Ib-cr	fluoroquinolone antibiotic;aminoglycoside antibiotic	antibiotic inactivation
gene_4737|SJTUF13520_Indiana	Mrx	100.000	0.0	ARO:3003839	AAS13767.1	Mrx	macrolide antibiotic	antibiotic inactivation
gene_4738|SJTUF13520_Indiana	mphA	100.000	0.0	ARO:3000316	BAA03776.1	mphA	macrolide antibiotic	antibiotic inactivation
gene_4740|SJTUF13520_Indiana	CTX-M-65	100.000	0.0	ARO:3001926	ABN69105.1	CTX-M	cephalosporin	antibiotic inactivation
gene_4746|SJTUF13520_Indiana	aadA2	98.780	0.0	ARO:3002602	AAF27727.1	aadA	aminoglycoside antibiotic	antibiotic inactivation
gene_4747|SJTUF13520_Indiana	cmlA6	99.523	0.0	ARO:3002696	AAK52606.1	cmlA	phenicol antibiotic	antibiotic efflux
gene_4755|SJTUF13520_Indiana	floR	99.257	0.0	ARO:3002705	AAG16656.1	floR	phenicol antibiotic	antibiotic efflux
gene_4764|SJTUF13520_Indiana	APH(6)-Id	99.640	0.0	ARO:3002660	AAC23556.1	APH(6)	aminoglycoside antibiotic	antibiotic inactivation
gene_4765|SJTUF13520_Indiana	APH(3'')-Ib	99.625	0.0	ARO:3002639	ABK33456.1	APH(3'')	aminoglycoside antibiotic	antibiotic inactivation
gene_4768|SJTUF13520_Indiana	dfrA17	100.000	7.03e-115	ARO:3002860	ABG91835.1	dfrA	diaminopyrimidine antibiotic	antibiotic target replacement
gene_4769|SJTUF13520_Indiana	aadA5	100.000	0.0	ARO:3002605	AAF17880.1	aadA	aminoglycoside antibiotic	antibiotic inactivation
gene_4773|SJTUF13520_Indiana	FosA3	100.000	1.33e-102	ARO:3002872	AEG78825.1	FosA	fosfomycin	antibiotic inactivation
gene_4780|SJTUF13520_Indiana	sul2	100.000	0.0	ARO:3000412	AAL59753.1	sul2	sulfonamide antibiotic;sulfone antibiotic	antibiotic target replacement
