# Supplementary material for: PRAP: Pan Resistome analysis pipeline
Source: BMC Bioinformatics. 2020 Jan 15;21:20. doi: 10.1186/s12859-019-3335-y (PMC6964052; doi:10.1186/s12859-019-3335-y)
Supplement: Supplementary file 3 — Additional file 3. Archive containing results of annotation of different formats of genome files for 26 S. enterica genomes based on both the CARD and ResFinder databases. [file 12859_2019_3335_MOESM3_ESM.zip › prot_res/SJTUF10169_Typhimurium_ar.csv]

#gene_num	gene_name	identity	e_value	ARO_num	accession_num	ar_gene_allele	drug_class	ar_mechanism
gene_263|SJTUF10169_Typhimurium	aac(6')-Iaa_1_NC_003197	100.000	5.16e-110	/	/	aac(6')	Aminoglycoside	/
gene_4946|SJTUF10169_Typhimurium	tet(B)_2_AF326777	100.000	0.0	/	/	tet	Tetracycline	/
gene_4961|SJTUF10169_Typhimurium	sul3_2_AJ459418	100.000	0.0	/	/	sul3	Sulphonamide	/
gene_4964|SJTUF10169_Typhimurium	aadA1_3_JQ414041	99.620	0.0	/	/	aadA	Aminoglycoside	/
gene_4965|SJTUF10169_Typhimurium	cmlA1_1_M64556	99.523	0.0	/	/	cmlA	Phenicol	/
gene_4966|SJTUF10169_Typhimurium	aadA2_2_JQ364967	100.000	0.0	/	/	aadA	Aminoglycoside	/
gene_4968|SJTUF10169_Typhimurium	dfrA12_8_AM040708	100.000	7.20e-123	/	/	dfrA	Trimethoprim	/
gene_4986|SJTUF10169_Typhimurium	aac(3)-IV_1_DQ241380	99.612	0.0	/	/	aac(3)	Aminoglycoside	/
gene_4988|SJTUF10169_Typhimurium	aph(4)-Ia_1_V01499	100.000	0.0	/	/	aph(4)	Aminoglycoside	/
gene_4992|SJTUF10169_Typhimurium	sul2_18_AJ830714	100.000	0.0	/	/	sul2	Sulphonamide	/
gene_5003|SJTUF10169_Typhimurium	oqxB_1_EU370913	100.000	0.0	/	/	oqxB	Quinolone	/
gene_5004|SJTUF10169_Typhimurium	oqxA_1_EU370913	100.000	0.0	/	/	oqxA	Quinolone	/
gene_5024|SJTUF10169_Typhimurium	aac(6')-Ib-cr_1_DQ303918	99.457	2.83e-138	/	/	aac(6')-Ib-cr	Aminoglycoside	/
gene_5025|SJTUF10169_Typhimurium	blaOXA-1_1_HQ170510	100.000	0.0	/	/	blaOXA	Beta-lactam	/
gene_5026|SJTUF10169_Typhimurium	catB3_2_U13880	100.000	3.10e-160	/	/	catB	Phenicol	/
gene_5027|SJTUF10169_Typhimurium	ARR-6_3_JF922883	100.000	2.26e-112	/	/	ARR	Rifampicin	/
gene_5031|SJTUF10169_Typhimurium	floR_2_AF118107	98.267	0.0	/	/	floR	Phenicol	/
gene_5072|SJTUF10169_Typhimurium	sul1_33_AJ564903	100.000	0.0	/	/	sul1	Sulphonamide	/
gene_5082|SJTUF10169_Typhimurium	aph(3')-Ia_1_V00359	100.000	0.0	/	/	aph(3')	Aminoglycoside	/
