# Supplementary material for: PRAP: Pan Resistome analysis pipeline
Source: BMC Bioinformatics. 2020 Jan 15;21:20. doi: 10.1186/s12859-019-3335-y (PMC6964052; doi:10.1186/s12859-019-3335-y)
Supplement: Supplementary file 3 — Additional file 3. Archive containing results of annotation of different formats of genome files for 26 S. enterica genomes based on both the CARD and ResFinder databases. [file 12859_2019_3335_MOESM3_ESM.zip › prot_res/SJTUF10231_Typhimurium_ar.csv]

#gene_num	gene_name	identity	e_value	ARO_num	accession_num	ar_gene_allele	drug_class	ar_mechanism
gene_262|SJTUF10231_Typhimurium	aac(6')-Iaa_1_NC_003197	100.000	5.16e-110	/	/	aac(6')	Aminoglycoside	/
gene_4944|SJTUF10231_Typhimurium	tet(B)_2_AF326777	100.000	0.0	/	/	tet	Tetracycline	/
gene_4972|SJTUF10231_Typhimurium	oqxB_1_EU370913	100.000	0.0	/	/	oqxB	Quinolone	/
gene_4973|SJTUF10231_Typhimurium	oqxA_1_EU370913	100.000	0.0	/	/	oqxA	Quinolone	/
gene_4982|SJTUF10231_Typhimurium	aac(6')-Ib-cr_1_DQ303918	99.457	2.83e-138	/	/	aac(6')-Ib-cr	Aminoglycoside	/
gene_4983|SJTUF10231_Typhimurium	blaOXA-1_1_HQ170510	100.000	0.0	/	/	blaOXA	Beta-lactam	/
gene_4984|SJTUF10231_Typhimurium	catB3_2_U13880	100.000	3.10e-160	/	/	catB	Phenicol	/
gene_4985|SJTUF10231_Typhimurium	ARR-6_3_JF922883	100.000	2.26e-112	/	/	ARR	Rifampicin	/
gene_4987|SJTUF10231_Typhimurium	sul1_33_AJ564903	100.000	0.0	/	/	sul1	Sulphonamide	/
gene_4996|SJTUF10231_Typhimurium	sul2_21_AB366440	100.000	0.0	/	/	sul2	Sulphonamide	/
gene_4997|SJTUF10231_Typhimurium	aph(3'')-Ib_2_AF024602	100.000	0.0	/	/	aph(3')	Aminoglycoside	/
gene_4998|SJTUF10231_Typhimurium	aph(6)-Id_1_M28829	100.000	0.0	/	/	aph(6)	Aminoglycoside	/
gene_5041|SJTUF10231_Typhimurium	blaTEM-1D_1_AF188200	100.000	0.0	/	/	blaTEM	Beta-lactam	/
