# Supplementary material for: PRAP: Pan Resistome analysis pipeline
Source: BMC Bioinformatics. 2020 Jan 15;21:20. doi: 10.1186/s12859-019-3335-y (PMC6964052; doi:10.1186/s12859-019-3335-y)
Supplement: Supplementary file 3 — Additional file 3. Archive containing results of annotation of different formats of genome files for 26 S. enterica genomes based on both the CARD and ResFinder databases. [file 12859_2019_3335_MOESM3_ESM.zip › prot_res/SJTUF10330_Typhimurium_ar.csv]

#gene_num	gene_name	identity	e_value	ARO_num	accession_num	ar_gene_allele	drug_class	ar_mechanism
gene_57|SJTUF10330_Typhimurium	aac(6')-Iaa_1_NC_003197	100.000	5.16e-110	/	/	aac(6')	Aminoglycoside	/
gene_4937|SJTUF10330_Typhimurium	tet(B)_2_AF326777	100.000	0.0	/	/	tet	Tetracycline	/
gene_4974|SJTUF10330_Typhimurium	aac(3)-IV_1_DQ241380	99.612	0.0	/	/	aac(3)	Aminoglycoside	/
gene_4976|SJTUF10330_Typhimurium	aph(4)-Ia_1_V01499	100.000	0.0	/	/	aph(4)	Aminoglycoside	/
gene_5007|SJTUF10330_Typhimurium	aac(6')-Ib-cr_1_DQ303918	99.457	2.83e-138	/	/	aac(6')-Ib-cr	Aminoglycoside	/
gene_5008|SJTUF10330_Typhimurium	blaOXA-1_1_HQ170510	100.000	0.0	/	/	blaOXA	Beta-lactam	/
gene_5009|SJTUF10330_Typhimurium	catB3_2_U13880	100.000	3.10e-160	/	/	catB	Phenicol	/
gene_5010|SJTUF10330_Typhimurium	ARR-6_3_JF922883	100.000	2.26e-112	/	/	ARR	Rifampicin	/
gene_5012|SJTUF10330_Typhimurium	sul1_33_AJ564903	100.000	0.0	/	/	sul1	Sulphonamide	/
gene_5033|SJTUF10330_Typhimurium	floR_2_AF118107	98.267	0.0	/	/	floR	Phenicol	/
gene_5056|SJTUF10330_Typhimurium	aph(3'')-Ib_2_AF024602	100.000	0.0	/	/	aph(3')	Aminoglycoside	/
gene_5057|SJTUF10330_Typhimurium	aph(6)-Id_1_M28829	100.000	0.0	/	/	aph(6)	Aminoglycoside	/
gene_5061|SJTUF10330_Typhimurium	blaTEM-1D_1_AF188200	100.000	0.0	/	/	blaTEM	Beta-lactam	/
gene_5084|SJTUF10330_Typhimurium	sul2_18_AJ830714	100.000	0.0	/	/	sul2	Sulphonamide	/
