# Supplementary material for: PRAP: Pan Resistome analysis pipeline
Source: BMC Bioinformatics. 2020 Jan 15;21:20. doi: 10.1186/s12859-019-3335-y (PMC6964052; doi:10.1186/s12859-019-3335-y)
Supplement: Supplementary file 3 — Additional file 3. Archive containing results of annotation of different formats of genome files for 26 S. enterica genomes based on both the CARD and ResFinder databases. [file 12859_2019_3335_MOESM3_ESM.zip › prot_res/SJTUF10855_Typhimurium_ar.csv]

#gene_num	gene_name	identity	e_value	ARO_num	accession_num	ar_gene_allele	drug_class	ar_mechanism
gene_248|SJTUF10855_Typhimurium	aac(6')-Iaa_1_NC_003197	100.000	5.16e-110	/	/	aac(6')	Aminoglycoside	/
gene_4559|SJTUF10855_Typhimurium	blaCTX-M-55_1_DQ810789	100.000	0.0	/	/	blaCTX-M	Beta-lactam	/
gene_4725|SJTUF10855_Typhimurium	tet(M)_4_X75073	99.687	0.0	/	/	tet	Tetracycline	/
gene_4730|SJTUF10855_Typhimurium	oqxB_1_EU370913	100.000	0.0	/	/	oqxB	Quinolone	/
gene_4731|SJTUF10855_Typhimurium	oqxA_1_EU370913	100.000	0.0	/	/	oqxA	Quinolone	/
gene_4930|SJTUF10855_Typhimurium	tet(B)_2_AF326777	100.000	0.0	/	/	tet	Tetracycline	/
gene_4970|SJTUF10855_Typhimurium	sul2_21_AB366440	100.000	0.0	/	/	sul2	Sulphonamide	/
gene_4999|SJTUF10855_Typhimurium	aph(3'')-Ib_2_AF024602	99.251	0.0	/	/	aph(3')	Aminoglycoside	/
gene_5000|SJTUF10855_Typhimurium	aph(6)-Id_4_CP000971	100.000	0.0	/	/	aph(6)	Aminoglycoside	/
gene_5022|SJTUF10855_Typhimurium	aph(3')-Ia_1_V00359	100.000	0.0	/	/	aph(3')	Aminoglycoside	/
