# Supplementary material for: PRAP: Pan Resistome analysis pipeline
Source: BMC Bioinformatics. 2020 Jan 15;21:20. doi: 10.1186/s12859-019-3335-y (PMC6964052; doi:10.1186/s12859-019-3335-y)
Supplement: Supplementary file 3 — Additional file 3. Archive containing results of annotation of different formats of genome files for 26 S. enterica genomes based on both the CARD and ResFinder databases. [file 12859_2019_3335_MOESM3_ESM.zip › prot_res/SJTUF11565_Enteritidis_ar.csv]

#gene_num	gene_name	identity	e_value	ARO_num	accession_num	ar_gene_allele	drug_class	ar_mechanism
gene_4510|SJTUF11565_Enteritidis	aph(6)-Id_4_CP000971	100.000	0.0	/	/	aph(6)	Aminoglycoside	/
gene_4511|SJTUF11565_Enteritidis	aph(3'')-Ib_2_AF024602	100.000	0.0	/	/	aph(3')	Aminoglycoside	/
gene_4512|SJTUF11565_Enteritidis	sul2_18_AJ830714	100.000	0.0	/	/	sul2	Sulphonamide	/
gene_4604|SJTUF11565_Enteritidis	blaTEM-1D_1_AF188200	100.000	0.0	/	/	blaTEM	Beta-lactam	/
