# Supplementary material for: PRAP: Pan Resistome analysis pipeline
Source: BMC Bioinformatics. 2020 Jan 15;21:20. doi: 10.1186/s12859-019-3335-y (PMC6964052; doi:10.1186/s12859-019-3335-y)
Supplement: Supplementary file 3 — Additional file 3. Archive containing results of annotation of different formats of genome files for 26 S. enterica genomes based on both the CARD and ResFinder databases. [file 12859_2019_3335_MOESM3_ESM.zip › prot_res/SJTUF12367_Enteritidis_ar.csv]

#gene_num	gene_name	identity	e_value	ARO_num	accession_num	ar_gene_allele	drug_class	ar_mechanism
gene_4637|SJTUF12367_Enteritidis	tet(A)_6_AF534183	99.496	0.0	/	/	tet	Tetracycline	/
gene_4640|SJTUF12367_Enteritidis	aph(6)-Id_1_M28829	100.000	0.0	/	/	aph(6)	Aminoglycoside	/
gene_4641|SJTUF12367_Enteritidis	aph(3'')-Ib_2_AF024602	100.000	0.0	/	/	aph(3')	Aminoglycoside	/
gene_4642|SJTUF12367_Enteritidis	sul2_18_AJ830714	100.000	0.0	/	/	sul2	Sulphonamide	/
gene_4688|SJTUF12367_Enteritidis	floR_2_AF118107	98.267	0.0	/	/	floR	Phenicol	/
gene_4700|SJTUF12367_Enteritidis	oqxA_1_EU370913	99.744	0.0	/	/	oqxA	Quinolone	/
gene_4702|SJTUF12367_Enteritidis	blaCTX-M-55_1_DQ810789	100.000	0.0	/	/	blaCTX-M	Beta-lactam	/
gene_4710|SJTUF12367_Enteritidis	fosA3_1_AB522970	100.000	1.55e-102	/	/	fosA	Fosfomycin	/
gene_4714|SJTUF12367_Enteritidis	aph(3')-IIa_2_V00618	100.000	0.0	/	/	aph(3')	Aminoglycoside	/
