# Supplementary material for: PRAP: Pan Resistome analysis pipeline
Source: BMC Bioinformatics. 2020 Jan 15;21:20. doi: 10.1186/s12859-019-3335-y (PMC6964052; doi:10.1186/s12859-019-3335-y)
Supplement: Supplementary file 3 — Additional file 3. Archive containing results of annotation of different formats of genome files for 26 S. enterica genomes based on both the CARD and ResFinder databases. [file 12859_2019_3335_MOESM3_ESM.zip › prot_res/SJTUF12519_Enteritidis_ar.csv]

#gene_num	gene_name	identity	e_value	ARO_num	accession_num	ar_gene_allele	drug_class	ar_mechanism
gene_4697|SJTUF12519_Enteritidis	aph(4)-Ia_1_V01499	100.000	0.0	/	/	aph(4)	Aminoglycoside	/
gene_4699|SJTUF12519_Enteritidis	aac(3)-IV_1_DQ241380	99.612	0.0	/	/	aac(3)	Aminoglycoside	/
gene_4701|SJTUF12519_Enteritidis	cmlA1_1_M64556	99.523	0.0	/	/	cmlA	Phenicol	/
gene_4702|SJTUF12519_Enteritidis	aadA1_3_JQ414041	100.000	0.0	/	/	aadA	Aminoglycoside	/
gene_4705|SJTUF12519_Enteritidis	sul3_2_AJ459418	100.000	0.0	/	/	sul3	Sulphonamide	/
gene_4709|SJTUF12519_Enteritidis	oqxB_1_EU370913	99.810	0.0	/	/	oqxB	Quinolone	/
gene_4710|SJTUF12519_Enteritidis	oqxA_1_EU370913	99.744	0.0	/	/	oqxA	Quinolone	/
gene_4721|SJTUF12519_Enteritidis	blaTEM-1D_1_AF188200	100.000	0.0	/	/	blaTEM	Beta-lactam	/
gene_4730|SJTUF12519_Enteritidis	fosA3_1_AB522970	100.000	1.55e-102	/	/	fosA	Fosfomycin	/
gene_4731|SJTUF12519_Enteritidis	blaCTX-M-14b_1_DQ359215	100.000	0.0	/	/	blaCTX-M	Beta-lactam	/
gene_4733|SJTUF12519_Enteritidis	tet(A)_4_AJ517790	99.749	0.0	/	/	tet	Tetracycline	/
gene_4739|SJTUF12519_Enteritidis	floR_2_AF118107	98.267	0.0	/	/	floR	Phenicol	/
gene_4745|SJTUF12519_Enteritidis	sul1_33_AJ564903	100.000	0.0	/	/	sul1	Sulphonamide	/
gene_4747|SJTUF12519_Enteritidis	aph(6)-Id_4_CP000971	100.000	0.0	/	/	aph(6)	Aminoglycoside	/
gene_4748|SJTUF12519_Enteritidis	aph(3'')-Ib_2_AF024602	100.000	0.0	/	/	aph(3')	Aminoglycoside	/
gene_4755|SJTUF12519_Enteritidis	aph(3')-Ia_1_V00359	100.000	0.0	/	/	aph(3')	Aminoglycoside	/
gene_4758|SJTUF12519_Enteritidis	dfrA12_8_AM040708	100.000	7.20e-123	/	/	dfrA	Trimethoprim	/
gene_4760|SJTUF12519_Enteritidis	sul2_18_AJ830714	100.000	0.0	/	/	sul2	Sulphonamide	/
