# Supplementary material for: PRAP: Pan Resistome analysis pipeline
Source: BMC Bioinformatics. 2020 Jan 15;21:20. doi: 10.1186/s12859-019-3335-y (PMC6964052; doi:10.1186/s12859-019-3335-y)
Supplement: Supplementary file 3 — Additional file 3. Archive containing results of annotation of different formats of genome files for 26 S. enterica genomes based on both the CARD and ResFinder databases. [file 12859_2019_3335_MOESM3_ESM.zip › prot_res/SJTUF13500_Indiana_ar.csv]

#gene_num	gene_name	identity	e_value	ARO_num	accession_num	ar_gene_allele	drug_class	ar_mechanism
gene_4462|SJTUF13500_Indiana	dfrA12_8_AM040708	100.000	7.20e-123	/	/	dfrA	Trimethoprim	/
gene_4464|SJTUF13500_Indiana	aadA2_2_JQ364967	100.000	0.0	/	/	aadA	Aminoglycoside	/
gene_4465|SJTUF13500_Indiana	cmlA1_1_M64556	99.523	0.0	/	/	cmlA	Phenicol	/
gene_4469|SJTUF13500_Indiana	sul3_2_AJ459418	100.000	0.0	/	/	sul3	Sulphonamide	/
gene_4647|SJTUF13500_Indiana	aac(3)-IV_1_DQ241380	99.612	0.0	/	/	aac(3)	Aminoglycoside	/
gene_4649|SJTUF13500_Indiana	aph(4)-Ia_1_V01499	100.000	0.0	/	/	aph(4)	Aminoglycoside	/
gene_4653|SJTUF13500_Indiana	sul2_18_AJ830714	100.000	0.0	/	/	sul2	Sulphonamide	/
gene_4661|SJTUF13500_Indiana	aac(3)-IId_1_EU022314	100.000	0.0	/	/	aac(3)	Aminoglycoside	/
gene_4695|SJTUF13500_Indiana	ARR-6_3_JF922883	100.000	2.26e-112	/	/	ARR	Rifampicin	/
gene_4696|SJTUF13500_Indiana	catB3_2_U13880	100.000	3.10e-160	/	/	catB	Phenicol	/
gene_4697|SJTUF13500_Indiana	blaOXA-1_1_HQ170510	100.000	0.0	/	/	blaOXA	Beta-lactam	/
gene_4698|SJTUF13500_Indiana	aac(6')-Ib-cr_1_DQ303918	99.457	2.83e-138	/	/	aac(6')-Ib-cr	Aminoglycoside	/
gene_4701|SJTUF13500_Indiana	floR_2_AF118107	98.267	0.0	/	/	floR	Phenicol	/
gene_4703|SJTUF13500_Indiana	mph(A)_2_U36578	99.663	0.0	/	/	mph	Macrolide	/
gene_4716|SJTUF13500_Indiana	fosA3_1_AB522970	100.000	1.55e-102	/	/	fosA	Fosfomycin	/
gene_4721|SJTUF13500_Indiana	blaCTX-M-15_1_AY044436	100.000	0.0	/	/	blaCTX-M	Beta-lactam	/
gene_4730|SJTUF13500_Indiana	sul1_33_AJ564903	100.000	0.0	/	/	sul1	Sulphonamide	/
