# Supplementary material for: PRAP: Pan Resistome analysis pipeline
Source: BMC Bioinformatics. 2020 Jan 15;21:20. doi: 10.1186/s12859-019-3335-y (PMC6964052; doi:10.1186/s12859-019-3335-y)
Supplement: Supplementary file 3 — Additional file 3. Archive containing results of annotation of different formats of genome files for 26 S. enterica genomes based on both the CARD and ResFinder databases. [file 12859_2019_3335_MOESM3_ESM.zip › scaf_card/SJTUF10112_Typhimurium_ar.csv]

#gene_num	gene_name	identity	e_value	ARO_num	accession_num	ar_gene_allele	drug_class	ar_mechanism	origin	start	end
SJTUF10112_Typhimurium_AMRgene_1_from_Scaffold1	Salmonella_enterica_parC_conferring_resistance_to_fluoroquinolones	99.956	0.0	ARO:3003939	NC_003197.2	parC	fluoroquinolone antibiotic	antibiotic target alteration	Scaffold1	420499	422757
SJTUF10112_Typhimurium_gene_2_from_scaffold1	Salmonella_serovars_parE_conferring_resistance_to_fluoroquinolones	100.000	0.0	ARO:3003317	NC_003197.2	parE	fluoroquinolone antibiotic	antibiotic target alteration	Scaffold1	427514	429406
SJTUF10112_Typhimurium_AMRgene_3_from_Scaffold2	AAC(6')-Iaa	100.000	0.0	ARO:3002571	NC_003197	AAC(6')	aminoglycoside antibiotic	antibiotic inactivation	Scaffold2	256198	256635
SJTUF10112_Typhimurium_AMRgene_4_from_Scaffold4	Salmonella_enterica_soxR_with_mutation_conferring_antibiotic_resistance	99.129	0.0	ARO:3003382	NC_003198.1	soxR	fluoroquinolone antibiotic;cephalosporin;glycylcycline;penam;tetracycline antibiotic;rifamycin antibiotic;phenicol antibiotic;triclosan	antibiotic target alteration;antibiotic efflux	Scaffold4	214150	214608
SJTUF10112_Typhimurium_gene_5_from_scaffold4	Salmonella_serovars_soxS_with_mutation_conferring_antibiotic_resistance	100.000	2.61e-169	ARO:3003383	NC_003197.2	soxS	fluoroquinolone antibiotic;monobactam;carbapenem;cephalosporin;glycylcycline;cephamycin;penam;tetracycline antibiotic;rifamycin antibiotic;phenicol antibiotic;triclosan;penem	antibiotic target alteration;antibiotic efflux;reduced permeability to antibiotic	Scaffold4	214695	215018
SJTUF10112_Typhimurium_AMRgene_6_from_Scaffold5	Salmonella_enterica_ramR_mutants	99.656	0.0	ARO:3003379	CP001138.1	ramR	fluoroquinolone antibiotic;cephalosporin;glycylcycline;penam;tetracycline antibiotic;rifamycin antibiotic;phenicol antibiotic;triclosan	antibiotic target alteration;antibiotic efflux	Scaffold5	123095	123676
SJTUF10112_Typhimurium_AMRgene_7_from_Scaffold8	mdtK	99.930	0.0	ARO:3001327	CP014358.1	MdtK	fluoroquinolone antibiotic	antibiotic efflux	Scaffold8	244403	245827
SJTUF10112_Typhimurium_AMRgene_8_from_Scaffold12	mdsB	100.000	0.0	ARO:3000790	NC_003197.2	mdsB	monobactam;carbapenem;cephalosporin;cephamycin;penam;phenicol antibiotic;penem	antibiotic efflux	Scaffold12	25053	28220
SJTUF10112_Typhimurium_gene_9_from_scaffold12	golS	100.000	0.0	ARO:3000504	NC_003197	golS	monobactam;carbapenem;cephalosporin;cephamycin;penam;phenicol antibiotic;penem	antibiotic efflux	Scaffold12	32020	32484
SJTUF10112_Typhimurium_AMRgene_10_from_Scaffold14	Salmonella_enterica_gyrA_with_mutation_conferring_resistance_to_triclosan	100.000	0.0	ARO:3004334	NC_003197.2	gyrA	triclosan	antibiotic target alteration	Scaffold14	112255	114891
SJTUF10112_Typhimurium_AMRgene_11_from_Scaffold19	sdiA	100.000	0.0	ARO:3000826	NC_003197.2	sdiA	fluoroquinolone antibiotic;cephalosporin;glycylcycline;penam;tetracycline antibiotic;rifamycin antibiotic;phenicol antibiotic;triclosan	antibiotic efflux	Scaffold19	76121	76843
SJTUF10112_Typhimurium_AMRgene_12_from_Scaffold20	Salmonella_serovars_gyrB_conferring_resistance_to_fluoroquinolone	100.000	0.0	ARO:3003307	NC_003197.2	gyrB	fluoroquinolone antibiotic;aminocoumarin antibiotic	antibiotic target alteration	Scaffold20	20382	22796
SJTUF10112_Typhimurium_AMRgene_13_from_Scaffold31	tet(A)	99.917	0.0	ARO:3000165	NC_002134.1	tet	glycylcycline;tetracycline antibiotic	antibiotic efflux	Scaffold31	6987	8192
SJTUF10112_Typhimurium_gene_14_from_scaffold31	tetR	100.000	0.0	ARO:3003479	AL513383	tetR	glycylcycline;tetracycline antibiotic	antibiotic target alteration;antibiotic efflux	Scaffold31	8271	8897
SJTUF10112_Typhimurium_AMRgene_15_from_Scaffold32	cmlA6	99.841	0.0	ARO:3002696	AF294653	cmlA	phenicol antibiotic	antibiotic efflux	Scaffold32	5191	6450
SJTUF10112_Typhimurium_gene_16_from_scaffold32	sul3	100.000	0.0	ARO:3000413	FJ196385	sul3	sulfonamide antibiotic;sulfone antibiotic	antibiotic target replacement	Scaffold32	1834	2625
SJTUF10112_Typhimurium_gene_17_from_scaffold32	aadA	99.621	0.0	ARO:3002601	NC_004998.1	aadA	aminoglycoside antibiotic	antibiotic inactivation	Scaffold32	4307	5098
SJTUF10112_Typhimurium_gene_18_from_scaffold32	aadA2	99.872	0.0	ARO:3002602	AF156486	aadA	aminoglycoside antibiotic	antibiotic inactivation	Scaffold32	6712	7491
SJTUF10112_Typhimurium_gene_19_from_scaffold32	dfrA12	100.000	0.0	ARO:3002858	KJ363320	dfrA	diaminopyrimidine antibiotic	antibiotic target replacement	Scaffold32	7911	8408
SJTUF10112_Typhimurium_AMRgene_20_from_Scaffold35	APH(4)-Ia	100.000	0.0	ARO:3002655	V01499	APH(4)	aminoglycoside antibiotic	antibiotic inactivation	Scaffold35	4735	5760
SJTUF10112_Typhimurium_gene_21_from_scaffold35	AAC(3)-IV	99.871	0.0	ARO:3002539	DQ241380.1	AAC(3)	aminoglycoside antibiotic	antibiotic inactivation	Scaffold35	5989	6765
SJTUF10112_Typhimurium_AMRgene_22_from_Scaffold39	oqxB	100.000	0.0	ARO:3003923	NC_010378.1	oqxB	fluoroquinolone antibiotic;glycylcycline;tetracycline antibiotic;diaminopyrimidine antibiotic;nitrofuran antibiotic	antibiotic efflux	Scaffold39	638	3790
SJTUF10112_Typhimurium_gene_23_from_scaffold39	oqxA	100.000	0.0	ARO:3003922	NC_010378.1	oqxA	fluoroquinolone antibiotic;glycylcycline;tetracycline antibiotic;diaminopyrimidine antibiotic;nitrofuran antibiotic	antibiotic efflux	Scaffold39	3814	4989
SJTUF10112_Typhimurium_AMRgene_24_from_Scaffold41	OXA-1	100.000	0.0	ARO:3001396	JN420336.1	OXA	cephalosporin;penam	antibiotic inactivation	Scaffold41	818	1648
SJTUF10112_Typhimurium_gene_25_from_scaffold41	catB3	100.000	0.0	ARO:3002676	NC_019368.1	catB	phenicol antibiotic	antibiotic inactivation	Scaffold41	1786	2418
SJTUF10112_Typhimurium_gene_26_from_scaffold41	AAC(6')-Ib-cr	100.000	0.0	ARO:3002547	DQ303918	AAC(6')-Ib-cr	fluoroquinolone antibiotic;aminoglycoside antibiotic	antibiotic inactivation	Scaffold41	88	687
SJTUF10112_Typhimurium_gene_27_from_scaffold41	arr-3	100.000	0.0	ARO:3002848	EU675686	arr	rifamycin antibiotic	antibiotic inactivation	Scaffold41	2503	2955
SJTUF10112_Typhimurium_AMRgene_28_from_Scaffold42	floR	99.753	0.0	ARO:3002705	AF231986	floR	phenicol antibiotic	antibiotic efflux	Scaffold42	1010	2224
SJTUF10112_Typhimurium_AMRgene_29_from_Scaffold47	APH(6)-Id	99.881	0.0	ARO:3002660	AF024602	APH(6)	aminoglycoside antibiotic	antibiotic inactivation	Scaffold47	930	1766
SJTUF10112_Typhimurium_gene_30_from_scaffold47	APH(3'')-Ib	99.751	0.0	ARO:3002639	AF313472	APH(3'')	aminoglycoside antibiotic	antibiotic inactivation	Scaffold47	127	930
SJTUF10112_Typhimurium_AMRgene_31_from_Scaffold51	TEM-215	99.884	0.0	ARO:3001392	KP050492	TEM	monobactam;cephalosporin;penam;penem	antibiotic inactivation	Scaffold51	188	1048
SJTUF10112_Typhimurium_AMRgene_32_from_Scaffold55	sul1	100.000	0.0	ARO:3000410	JF969163	sul1	sulfonamide antibiotic;sulfone antibiotic	antibiotic target replacement	Scaffold55	397	1236
SJTUF10112_Typhimurium_AMRgene_33_from_Scaffold59	APH(3')-Ia	99.386	0.0	ARO:3002641	BX664015.1	APH(3')	aminoglycoside antibiotic	antibiotic inactivation	Scaffold59	180	993
SJTUF10112_Typhimurium_AMRgene_34_from_Scaffold68	sul2	100.000	0.0	ARO:3000412	AY055428.1	sul2	sulfonamide antibiotic;sulfone antibiotic	antibiotic target replacement	Scaffold68	1	791
