# Supplementary material for: PRAP: Pan Resistome analysis pipeline
Source: BMC Bioinformatics. 2020 Jan 15;21:20. doi: 10.1186/s12859-019-3335-y (PMC6964052; doi:10.1186/s12859-019-3335-y)
Supplement: Supplementary file 3 — Additional file 3. Archive containing results of annotation of different formats of genome files for 26 S. enterica genomes based on both the CARD and ResFinder databases. [file 12859_2019_3335_MOESM3_ESM.zip › scaf_card/SJTUF10169_Typhimurium_ar.csv]

#gene_num	gene_name	identity	e_value	ARO_num	accession_num	ar_gene_allele	drug_class	ar_mechanism	origin	start	end
SJTUF10169_Typhimurium_AMRgene_1_from_Scaffold1	AAC(6')-Iaa	100.000	0.0	ARO:3002571	NC_003197	AAC(6')	aminoglycoside antibiotic	antibiotic inactivation	Scaffold1	255445	255882
SJTUF10169_Typhimurium_AMRgene_2_from_Scaffold4	Salmonella_enterica_soxR_with_mutation_conferring_antibiotic_resistance	99.129	0.0	ARO:3003382	NC_003198.1	soxR	fluoroquinolone antibiotic;cephalosporin;glycylcycline;penam;tetracycline antibiotic;rifamycin antibiotic;phenicol antibiotic;triclosan	antibiotic target alteration;antibiotic efflux	Scaffold4	102703	103161
SJTUF10169_Typhimurium_gene_3_from_scaffold4	Salmonella_serovars_soxS_with_mutation_conferring_antibiotic_resistance	100.000	2.62e-169	ARO:3003383	NC_003197.2	soxS	fluoroquinolone antibiotic;monobactam;carbapenem;cephalosporin;glycylcycline;cephamycin;penam;tetracycline antibiotic;rifamycin antibiotic;phenicol antibiotic;triclosan;penem	antibiotic target alteration;antibiotic efflux;reduced permeability to antibiotic	Scaffold4	102293	102616
SJTUF10169_Typhimurium_AMRgene_4_from_Scaffold5	Salmonella_enterica_ramR_mutants	99.656	0.0	ARO:3003379	CP001138.1	ramR	fluoroquinolone antibiotic;cephalosporin;glycylcycline;penam;tetracycline antibiotic;rifamycin antibiotic;phenicol antibiotic;triclosan	antibiotic target alteration;antibiotic efflux	Scaffold5	123095	123676
SJTUF10169_Typhimurium_AMRgene_5_from_Scaffold7	Salmonella_enterica_parC_conferring_resistance_to_fluoroquinolones	99.956	0.0	ARO:3003939	NC_003197.2	parC	fluoroquinolone antibiotic	antibiotic target alteration	Scaffold7	211811	214069
SJTUF10169_Typhimurium_gene_6_from_scaffold7	Salmonella_serovars_parE_conferring_resistance_to_fluoroquinolones	100.000	0.0	ARO:3003317	NC_003197.2	parE	fluoroquinolone antibiotic	antibiotic target alteration	Scaffold7	205162	207054
SJTUF10169_Typhimurium_AMRgene_7_from_Scaffold8	mdtK	99.930	0.0	ARO:3001327	CP014358.1	MdtK	fluoroquinolone antibiotic	antibiotic efflux	Scaffold8	244320	245744
SJTUF10169_Typhimurium_AMRgene_8_from_Scaffold14	mdsC	100.000	0.0	ARO:3000791	NC_003197.2	mdsC	monobactam;carbapenem;cephalosporin;cephamycin;penam;phenicol antibiotic;penem	antibiotic efflux	Scaffold14	22547	24058
SJTUF10169_Typhimurium_gene_9_from_scaffold14	mdsA	100.000	0.0	ARO:3000789	NC_003197.2	mdsA	monobactam;carbapenem;cephalosporin;cephamycin;penam;phenicol antibiotic;penem	antibiotic efflux	Scaffold14	27185	28411
SJTUF10169_Typhimurium_gene_10_from_scaffold14	golS	100.000	0.0	ARO:3000504	NC_003197	golS	monobactam;carbapenem;cephalosporin;cephamycin;penam;phenicol antibiotic;penem	antibiotic efflux	Scaffold14	30988	31452
SJTUF10169_Typhimurium_AMRgene_11_from_Scaffold15	Salmonella_enterica_gyrA_with_mutation_conferring_resistance_to_triclosan	99.962	0.0	ARO:3004334	NC_003197.2	gyrA	triclosan	antibiotic target alteration	Scaffold15	112291	114927
SJTUF10169_Typhimurium_AMRgene_12_from_Scaffold19	sdiA	100.000	0.0	ARO:3000826	NC_003197.2	sdiA	fluoroquinolone antibiotic;cephalosporin;glycylcycline;penam;tetracycline antibiotic;rifamycin antibiotic;phenicol antibiotic;triclosan	antibiotic efflux	Scaffold19	75849	76571
SJTUF10169_Typhimurium_AMRgene_13_from_Scaffold20	Salmonella_serovars_gyrB_conferring_resistance_to_fluoroquinolone	100.000	0.0	ARO:3003307	NC_003197.2	gyrB	fluoroquinolone antibiotic;aminocoumarin antibiotic	antibiotic target alteration	Scaffold20	20307	22721
SJTUF10169_Typhimurium_AMRgene_14_from_Scaffold34	tet(A)	99.917	0.0	ARO:3000165	NC_002134.1	tet	glycylcycline;tetracycline antibiotic	antibiotic efflux	Scaffold34	7316	8521
SJTUF10169_Typhimurium_gene_15_from_scaffold34	tetR	100.000	0.0	ARO:3003479	AL513383	tetR	glycylcycline;tetracycline antibiotic	antibiotic target alteration;antibiotic efflux	Scaffold34	8600	9226
SJTUF10169_Typhimurium_AMRgene_16_from_Scaffold35	cmlA6	99.841	0.0	ARO:3002696	AF294653	cmlA	phenicol antibiotic	antibiotic efflux	Scaffold35	5191	6450
SJTUF10169_Typhimurium_gene_17_from_scaffold35	sul3	100.000	0.0	ARO:3000413	FJ196385	sul3	sulfonamide antibiotic;sulfone antibiotic	antibiotic target replacement	Scaffold35	1834	2625
SJTUF10169_Typhimurium_gene_18_from_scaffold35	aadA	99.621	0.0	ARO:3002601	NC_004998.1	aadA	aminoglycoside antibiotic	antibiotic inactivation	Scaffold35	4307	5098
SJTUF10169_Typhimurium_gene_19_from_scaffold35	aadA2	99.872	0.0	ARO:3002602	AF156486	aadA	aminoglycoside antibiotic	antibiotic inactivation	Scaffold35	6712	7491
SJTUF10169_Typhimurium_gene_20_from_scaffold35	dfrA12	100.000	0.0	ARO:3002858	KJ363320	dfrA	diaminopyrimidine antibiotic	antibiotic target replacement	Scaffold35	7911	8408
SJTUF10169_Typhimurium_AMRgene_21_from_Scaffold37	APH(4)-Ia	100.000	0.0	ARO:3002655	V01499	APH(4)	aminoglycoside antibiotic	antibiotic inactivation	Scaffold37	1096	2121
SJTUF10169_Typhimurium_gene_22_from_scaffold37	sul2	100.000	0.0	ARO:3000412	AY055428.1	sul2	sulfonamide antibiotic;sulfone antibiotic	antibiotic target replacement	Scaffold37	6968	7783
SJTUF10169_Typhimurium_gene_23_from_scaffold37	AAC(3)-IV	99.871	0.0	ARO:3002539	DQ241380.1	AAC(3)	aminoglycoside antibiotic	antibiotic inactivation	Scaffold37	91	867
SJTUF10169_Typhimurium_AMRgene_24_from_Scaffold39	oqxB	100.000	0.0	ARO:3003923	NC_010378.1	oqxB	fluoroquinolone antibiotic;glycylcycline;tetracycline antibiotic;diaminopyrimidine antibiotic;nitrofuran antibiotic	antibiotic efflux	Scaffold39	639	3791
SJTUF10169_Typhimurium_gene_25_from_scaffold39	oqxA	100.000	0.0	ARO:3003922	NC_010378.1	oqxA	fluoroquinolone antibiotic;glycylcycline;tetracycline antibiotic;diaminopyrimidine antibiotic;nitrofuran antibiotic	antibiotic efflux	Scaffold39	3815	4990
SJTUF10169_Typhimurium_AMRgene_26_from_Scaffold44	OXA-1	100.000	0.0	ARO:3001396	JN420336.1	OXA	cephalosporin;penam	antibiotic inactivation	Scaffold44	818	1648
SJTUF10169_Typhimurium_gene_27_from_scaffold44	catB3	100.000	0.0	ARO:3002676	NC_019368.1	catB	phenicol antibiotic	antibiotic inactivation	Scaffold44	1786	2418
SJTUF10169_Typhimurium_gene_28_from_scaffold44	AAC(6')-Ib-cr	100.000	0.0	ARO:3002547	DQ303918	AAC(6')-Ib-cr	fluoroquinolone antibiotic;aminoglycoside antibiotic	antibiotic inactivation	Scaffold44	88	687
SJTUF10169_Typhimurium_gene_29_from_scaffold44	arr-3	100.000	0.0	ARO:3002848	EU675686	arr	rifamycin antibiotic	antibiotic inactivation	Scaffold44	2503	2955
SJTUF10169_Typhimurium_AMRgene_30_from_Scaffold45	floR	99.753	0.0	ARO:3002705	AF231986	floR	phenicol antibiotic	antibiotic efflux	Scaffold45	1148	2362
SJTUF10169_Typhimurium_AMRgene_31_from_Scaffold61	sul1	100.000	0.0	ARO:3000410	JF969163	sul1	sulfonamide antibiotic;sulfone antibiotic	antibiotic target replacement	Scaffold61	397	1236
SJTUF10169_Typhimurium_AMRgene_32_from_Scaffold65	APH(3')-Ia	99.386	0.0	ARO:3002641	BX664015.1	APH(3')	aminoglycoside antibiotic	antibiotic inactivation	Scaffold65	180	993
