# Supplementary material for: PRAP: Pan Resistome analysis pipeline
Source: BMC Bioinformatics. 2020 Jan 15;21:20. doi: 10.1186/s12859-019-3335-y (PMC6964052; doi:10.1186/s12859-019-3335-y)
Supplement: Supplementary file 3 — Additional file 3. Archive containing results of annotation of different formats of genome files for 26 S. enterica genomes based on both the CARD and ResFinder databases. [file 12859_2019_3335_MOESM3_ESM.zip › scaf_card/SJTUF10330_Typhimurium_ar.csv]

#gene_num	gene_name	identity	e_value	ARO_num	accession_num	ar_gene_allele	drug_class	ar_mechanism	origin	start	end
SJTUF10330_Typhimurium_AMRgene_1_from_Scaffold1	AAC(6')-Iaa	100.000	0.0	ARO:3002571	NC_003197	AAC(6')	aminoglycoside antibiotic	antibiotic inactivation	Scaffold1	57378	57815
SJTUF10330_Typhimurium_AMRgene_2_from_Scaffold2	Salmonella_enterica_parC_conferring_resistance_to_fluoroquinolones	99.956	0.0	ARO:3003939	NC_003197.2	parC	fluoroquinolone antibiotic	antibiotic target alteration	Scaffold2	420965	423223
SJTUF10330_Typhimurium_gene_3_from_scaffold2	Salmonella_serovars_parE_conferring_resistance_to_fluoroquinolones	100.000	0.0	ARO:3003317	NC_003197.2	parE	fluoroquinolone antibiotic	antibiotic target alteration	Scaffold2	427980	429872
SJTUF10330_Typhimurium_AMRgene_4_from_Scaffold4	Salmonella_enterica_ramR_mutants	99.656	0.0	ARO:3003379	CP001138.1	ramR	fluoroquinolone antibiotic;cephalosporin;glycylcycline;penam;tetracycline antibiotic;rifamycin antibiotic;phenicol antibiotic;triclosan	antibiotic target alteration;antibiotic efflux	Scaffold4	191984	192565
SJTUF10330_Typhimurium_AMRgene_5_from_Scaffold6	Salmonella_enterica_soxR_with_mutation_conferring_antibiotic_resistance	99.129	0.0	ARO:3003382	NC_003198.1	soxR	fluoroquinolone antibiotic;cephalosporin;glycylcycline;penam;tetracycline antibiotic;rifamycin antibiotic;phenicol antibiotic;triclosan	antibiotic target alteration;antibiotic efflux	Scaffold6	171684	172142
SJTUF10330_Typhimurium_gene_6_from_scaffold6	Salmonella_serovars_soxS_with_mutation_conferring_antibiotic_resistance	100.000	2.27e-169	ARO:3003383	NC_003197.2	soxS	fluoroquinolone antibiotic;monobactam;carbapenem;cephalosporin;glycylcycline;cephamycin;penam;tetracycline antibiotic;rifamycin antibiotic;phenicol antibiotic;triclosan;penem	antibiotic target alteration;antibiotic efflux;reduced permeability to antibiotic	Scaffold6	172229	172552
SJTUF10330_Typhimurium_AMRgene_7_from_Scaffold7	mdtK	99.930	0.0	ARO:3001327	CP014358.1	MdtK	fluoroquinolone antibiotic	antibiotic efflux	Scaffold7	244177	245601
SJTUF10330_Typhimurium_AMRgene_8_from_Scaffold10	mdsB	100.000	0.0	ARO:3000790	NC_003197.2	mdsB	monobactam;carbapenem;cephalosporin;cephamycin;penam;phenicol antibiotic;penem	antibiotic efflux	Scaffold10	24021	27188
SJTUF10330_Typhimurium_gene_9_from_scaffold10	golS	100.000	0.0	ARO:3000504	NC_003197	golS	monobactam;carbapenem;cephalosporin;cephamycin;penam;phenicol antibiotic;penem	antibiotic efflux	Scaffold10	30988	31452
SJTUF10330_Typhimurium_AMRgene_10_from_Scaffold11	Salmonella_enterica_gyrA_with_mutation_conferring_resistance_to_triclosan	99.962	0.0	ARO:3004334	NC_003197.2	gyrA	triclosan	antibiotic target alteration	Scaffold11	112255	114891
SJTUF10330_Typhimurium_AMRgene_11_from_Scaffold20	Salmonella_serovars_gyrB_conferring_resistance_to_fluoroquinolone	100.000	0.0	ARO:3003307	NC_003197.2	gyrB	fluoroquinolone antibiotic;aminocoumarin antibiotic	antibiotic target alteration	Scaffold20	58556	60970
SJTUF10330_Typhimurium_AMRgene_12_from_Scaffold21	sdiA	100.000	0.0	ARO:3000826	NC_003197.2	sdiA	fluoroquinolone antibiotic;cephalosporin;glycylcycline;penam;tetracycline antibiotic;rifamycin antibiotic;phenicol antibiotic;triclosan	antibiotic efflux	Scaffold21	5274	5996
SJTUF10330_Typhimurium_AMRgene_13_from_Scaffold39	tet(A)	99.917	0.0	ARO:3000165	NC_002134.1	tet	glycylcycline;tetracycline antibiotic	antibiotic efflux	Scaffold39	10181	11386
SJTUF10330_Typhimurium_gene_14_from_scaffold39	tetR	100.000	0.0	ARO:3003479	AL513383	tetR	glycylcycline;tetracycline antibiotic	antibiotic target alteration;antibiotic efflux	Scaffold39	9476	10102
SJTUF10330_Typhimurium_AMRgene_15_from_Scaffold42	APH(4)-Ia	100.000	0.0	ARO:3002655	V01499	APH(4)	aminoglycoside antibiotic	antibiotic inactivation	Scaffold42	1096	2121
SJTUF10330_Typhimurium_gene_16_from_scaffold42	AAC(3)-IV	99.871	0.0	ARO:3002539	DQ241380.1	AAC(3)	aminoglycoside antibiotic	antibiotic inactivation	Scaffold42	91	867
SJTUF10330_Typhimurium_AMRgene_17_from_Scaffold47	sul1	100.000	0.0	ARO:3000410	JF969163	sul1	sulfonamide antibiotic;sulfone antibiotic	antibiotic target replacement	Scaffold47	3519	4358
SJTUF10330_Typhimurium_gene_18_from_scaffold47	OXA-1	100.000	0.0	ARO:3001396	JN420336.1	OXA	cephalosporin;penam	antibiotic inactivation	Scaffold47	818	1648
SJTUF10330_Typhimurium_gene_19_from_scaffold47	catB3	100.000	0.0	ARO:3002676	NC_019368.1	catB	phenicol antibiotic	antibiotic inactivation	Scaffold47	1786	2418
SJTUF10330_Typhimurium_gene_20_from_scaffold47	AAC(6')-Ib-cr	100.000	0.0	ARO:3002547	DQ303918	AAC(6')-Ib-cr	fluoroquinolone antibiotic;aminoglycoside antibiotic	antibiotic inactivation	Scaffold47	88	687
SJTUF10330_Typhimurium_gene_21_from_scaffold47	arr-3	100.000	0.0	ARO:3002848	EU675686	arr	rifamycin antibiotic	antibiotic inactivation	Scaffold47	2503	2955
SJTUF10330_Typhimurium_AMRgene_22_from_Scaffold52	floR	99.753	0.0	ARO:3002705	AF231986	floR	phenicol antibiotic	antibiotic efflux	Scaffold52	1019	2233
SJTUF10330_Typhimurium_AMRgene_23_from_Scaffold61	APH(6)-Id	99.881	0.0	ARO:3002660	AF024602	APH(6)	aminoglycoside antibiotic	antibiotic inactivation	Scaffold61	873	1709
SJTUF10330_Typhimurium_gene_24_from_scaffold61	APH(3'')-Ib	99.751	0.0	ARO:3002639	AF313472	APH(3'')	aminoglycoside antibiotic	antibiotic inactivation	Scaffold61	70	873
SJTUF10330_Typhimurium_AMRgene_25_from_Scaffold65	TEM-215	99.884	0.0	ARO:3001392	KP050492	TEM	monobactam;cephalosporin;penam;penem	antibiotic inactivation	Scaffold65	188	1048
SJTUF10330_Typhimurium_AMRgene_26_from_Scaffold76	sul2	99.877	0.0	ARO:3000412	AY055428.1	sul2	sulfonamide antibiotic;sulfone antibiotic	antibiotic target replacement	Scaffold76	33	848
