# Supplementary material for: PRAP: Pan Resistome analysis pipeline
Source: BMC Bioinformatics. 2020 Jan 15;21:20. doi: 10.1186/s12859-019-3335-y (PMC6964052; doi:10.1186/s12859-019-3335-y)
Supplement: Supplementary file 3 — Additional file 3. Archive containing results of annotation of different formats of genome files for 26 S. enterica genomes based on both the CARD and ResFinder databases. [file 12859_2019_3335_MOESM3_ESM.zip › scaf_card/SJTUF10452_Typhimurium_ar.csv]

#gene_num	gene_name	identity	e_value	ARO_num	accession_num	ar_gene_allele	drug_class	ar_mechanism	origin	start	end
SJTUF10452_Typhimurium_AMRgene_1_from_Scaffold1	Salmonella_enterica_parC_conferring_resistance_to_fluoroquinolones	99.956	0.0	ARO:3003939	NC_003197.2	parC	fluoroquinolone antibiotic	antibiotic target alteration	Scaffold1	420815	423073
SJTUF10452_Typhimurium_gene_2_from_scaffold1	Salmonella_serovars_parE_conferring_resistance_to_fluoroquinolones	100.000	0.0	ARO:3003317	NC_003197.2	parE	fluoroquinolone antibiotic	antibiotic target alteration	Scaffold1	427830	429722
SJTUF10452_Typhimurium_AMRgene_3_from_Scaffold2	AAC(6')-Iaa	100.000	0.0	ARO:3002571	NC_003197	AAC(6')	aminoglycoside antibiotic	antibiotic inactivation	Scaffold2	255472	255909
SJTUF10452_Typhimurium_AMRgene_4_from_Scaffold4	Salmonella_enterica_ramR_mutants	99.656	0.0	ARO:3003379	CP001138.1	ramR	fluoroquinolone antibiotic;cephalosporin;glycylcycline;penam;tetracycline antibiotic;rifamycin antibiotic;phenicol antibiotic;triclosan	antibiotic target alteration;antibiotic efflux	Scaffold4	123095	123676
SJTUF10452_Typhimurium_AMRgene_5_from_Scaffold6	Salmonella_enterica_soxR_with_mutation_conferring_antibiotic_resistance	99.129	0.0	ARO:3003382	NC_003198.1	soxR	fluoroquinolone antibiotic;cephalosporin;glycylcycline;penam;tetracycline antibiotic;rifamycin antibiotic;phenicol antibiotic;triclosan	antibiotic target alteration;antibiotic efflux	Scaffold6	171756	172214
SJTUF10452_Typhimurium_gene_6_from_scaffold6	Salmonella_serovars_soxS_with_mutation_conferring_antibiotic_resistance	100.000	2.27e-169	ARO:3003383	NC_003197.2	soxS	fluoroquinolone antibiotic;monobactam;carbapenem;cephalosporin;glycylcycline;cephamycin;penam;tetracycline antibiotic;rifamycin antibiotic;phenicol antibiotic;triclosan;penem	antibiotic target alteration;antibiotic efflux;reduced permeability to antibiotic	Scaffold6	172301	172624
SJTUF10452_Typhimurium_AMRgene_7_from_Scaffold7	mdtK	99.930	0.0	ARO:3001327	CP014358.1	MdtK	fluoroquinolone antibiotic	antibiotic efflux	Scaffold7	244403	245827
SJTUF10452_Typhimurium_AMRgene_8_from_Scaffold12	mdsB	100.000	0.0	ARO:3000790	NC_003197.2	mdsB	monobactam;carbapenem;cephalosporin;cephamycin;penam;phenicol antibiotic;penem	antibiotic efflux	Scaffold12	24021	27188
SJTUF10452_Typhimurium_gene_9_from_scaffold12	golS	100.000	0.0	ARO:3000504	NC_003197	golS	monobactam;carbapenem;cephalosporin;cephamycin;penam;phenicol antibiotic;penem	antibiotic efflux	Scaffold12	30988	31452
SJTUF10452_Typhimurium_AMRgene_10_from_Scaffold13	Salmonella_enterica_gyrA_with_mutation_conferring_resistance_to_triclosan	100.000	0.0	ARO:3004334	NC_003197.2	gyrA	triclosan	antibiotic target alteration	Scaffold13	112255	114891
SJTUF10452_Typhimurium_AMRgene_11_from_Scaffold18	Salmonella_serovars_gyrB_conferring_resistance_to_fluoroquinolone	100.000	0.0	ARO:3003307	NC_003197.2	gyrB	fluoroquinolone antibiotic;aminocoumarin antibiotic	antibiotic target alteration	Scaffold18	20307	22721
SJTUF10452_Typhimurium_AMRgene_12_from_Scaffold19	sdiA	100.000	0.0	ARO:3000826	NC_003197.2	sdiA	fluoroquinolone antibiotic;cephalosporin;glycylcycline;penam;tetracycline antibiotic;rifamycin antibiotic;phenicol antibiotic;triclosan	antibiotic efflux	Scaffold19	5286	6008
SJTUF10452_Typhimurium_AMRgene_13_from_Scaffold33	cmlA6	99.841	0.0	ARO:3002696	AF294653	cmlA	phenicol antibiotic	antibiotic efflux	Scaffold33	5191	6450
SJTUF10452_Typhimurium_gene_14_from_scaffold33	sul3	100.000	0.0	ARO:3000413	FJ196385	sul3	sulfonamide antibiotic;sulfone antibiotic	antibiotic target replacement	Scaffold33	1834	2625
SJTUF10452_Typhimurium_gene_15_from_scaffold33	aadA	99.747	0.0	ARO:3002601	NC_004998.1	aadA	aminoglycoside antibiotic	antibiotic inactivation	Scaffold33	4307	5098
SJTUF10452_Typhimurium_gene_16_from_scaffold33	aadA2	99.744	0.0	ARO:3002602	AF156486	aadA	aminoglycoside antibiotic	antibiotic inactivation	Scaffold33	6712	7491
SJTUF10452_Typhimurium_gene_17_from_scaffold33	dfrA12	100.000	0.0	ARO:3002858	KJ363320	dfrA	diaminopyrimidine antibiotic	antibiotic target replacement	Scaffold33	9594	10091
SJTUF10452_Typhimurium_AMRgene_18_from_Scaffold36	APH(4)-Ia	100.000	0.0	ARO:3002655	V01499	APH(4)	aminoglycoside antibiotic	antibiotic inactivation	Scaffold36	1096	2121
SJTUF10452_Typhimurium_gene_19_from_scaffold36	sul2	100.000	0.0	ARO:3000412	AY055428.1	sul2	sulfonamide antibiotic;sulfone antibiotic	antibiotic target replacement	Scaffold36	6968	7783
SJTUF10452_Typhimurium_gene_20_from_scaffold36	AAC(3)-IV	99.871	0.0	ARO:3002539	DQ241380.1	AAC(3)	aminoglycoside antibiotic	antibiotic inactivation	Scaffold36	91	867
SJTUF10452_Typhimurium_AMRgene_21_from_Scaffold42	OXA-1	100.000	0.0	ARO:3001396	JN420336.1	OXA	cephalosporin;penam	antibiotic inactivation	Scaffold42	818	1648
SJTUF10452_Typhimurium_gene_22_from_scaffold42	catB3	100.000	0.0	ARO:3002676	NC_019368.1	catB	phenicol antibiotic	antibiotic inactivation	Scaffold42	1786	2418
SJTUF10452_Typhimurium_gene_23_from_scaffold42	AAC(6')-Ib-cr	100.000	0.0	ARO:3002547	DQ303918	AAC(6')-Ib-cr	fluoroquinolone antibiotic;aminoglycoside antibiotic	antibiotic inactivation	Scaffold42	88	687
SJTUF10452_Typhimurium_gene_24_from_scaffold42	arr-3	100.000	0.0	ARO:3002848	EU675686	arr	rifamycin antibiotic	antibiotic inactivation	Scaffold42	2503	2955
SJTUF10452_Typhimurium_AMRgene_25_from_Scaffold43	floR	99.753	0.0	ARO:3002705	AF231986	floR	phenicol antibiotic	antibiotic efflux	Scaffold43	1148	2362
SJTUF10452_Typhimurium_AMRgene_26_from_Scaffold58	sul1	100.000	0.0	ARO:3000410	JF969163	sul1	sulfonamide antibiotic;sulfone antibiotic	antibiotic target replacement	Scaffold58	397	1236
SJTUF10452_Typhimurium_AMRgene_27_from_Scaffold63	APH(3')-Ia	99.386	0.0	ARO:3002641	BX664015.1	APH(3')	aminoglycoside antibiotic	antibiotic inactivation	Scaffold63	180	993
