# Supplementary material for: PRAP: Pan Resistome analysis pipeline
Source: BMC Bioinformatics. 2020 Jan 15;21:20. doi: 10.1186/s12859-019-3335-y (PMC6964052; doi:10.1186/s12859-019-3335-y)
Supplement: Supplementary file 3 — Additional file 3. Archive containing results of annotation of different formats of genome files for 26 S. enterica genomes based on both the CARD and ResFinder databases. [file 12859_2019_3335_MOESM3_ESM.zip › scaf_card/SJTUF10855_Typhimurium_ar.csv]

#gene_num	gene_name	identity	e_value	ARO_num	accession_num	ar_gene_allele	drug_class	ar_mechanism	origin	start	end
SJTUF10855_Typhimurium_AMRgene_1_from_Scaffold1	AAC(6')-Iaa	100.000	0.0	ARO:3002571	NC_003197	AAC(6')	aminoglycoside antibiotic	antibiotic inactivation	Scaffold1	247621	248058
SJTUF10855_Typhimurium_AMRgene_2_from_Scaffold3	Salmonella_enterica_parC_conferring_resistance_to_fluoroquinolones	100.000	0.0	ARO:3003939	NC_003197.2	parC	fluoroquinolone antibiotic	antibiotic target alteration	Scaffold3	179608	181866
SJTUF10855_Typhimurium_gene_3_from_scaffold3	Salmonella_serovars_parE_conferring_resistance_to_fluoroquinolones	100.000	0.0	ARO:3003317	NC_003197.2	parE	fluoroquinolone antibiotic	antibiotic target alteration	Scaffold3	172959	174851
SJTUF10855_Typhimurium_AMRgene_4_from_Scaffold4	mdtK	99.930	0.0	ARO:3001327	CP014358.1	MdtK	fluoroquinolone antibiotic	antibiotic efflux	Scaffold4	244392	245816
SJTUF10855_Typhimurium_AMRgene_5_from_Scaffold5	mdsB	100.000	0.0	ARO:3000790	NC_003197.2	mdsB	monobactam;carbapenem;cephalosporin;cephamycin;penam;phenicol antibiotic;penem	antibiotic efflux	Scaffold5	24015	27182
SJTUF10855_Typhimurium_gene_6_from_scaffold5	golS	100.000	0.0	ARO:3000504	NC_003197	golS	monobactam;carbapenem;cephalosporin;cephamycin;penam;phenicol antibiotic;penem	antibiotic efflux	Scaffold5	30982	31446
SJTUF10855_Typhimurium_AMRgene_7_from_Scaffold6	Salmonella_enterica_gyrA_with_mutation_conferring_resistance_to_triclosan	99.962	0.0	ARO:3004334	NC_003197.2	gyrA	triclosan	antibiotic target alteration	Scaffold6	202887	205523
SJTUF10855_Typhimurium_AMRgene_8_from_Scaffold8	Salmonella_enterica_ramR_mutants	99.656	0.0	ARO:3003379	CP001138.1	ramR	fluoroquinolone antibiotic;cephalosporin;glycylcycline;penam;tetracycline antibiotic;rifamycin antibiotic;phenicol antibiotic;triclosan	antibiotic target alteration;antibiotic efflux	Scaffold8	20229	20810
SJTUF10855_Typhimurium_AMRgene_9_from_Scaffold21	sdiA	100.000	0.0	ARO:3000826	NC_003197.2	sdiA	fluoroquinolone antibiotic;cephalosporin;glycylcycline;penam;tetracycline antibiotic;rifamycin antibiotic;phenicol antibiotic;triclosan	antibiotic efflux	Scaffold21	75736	76458
SJTUF10855_Typhimurium_AMRgene_10_from_Scaffold22	Salmonella_serovars_gyrB_conferring_resistance_to_fluoroquinolone	100.000	0.0	ARO:3003307	NC_003197.2	gyrB	fluoroquinolone antibiotic;aminocoumarin antibiotic	antibiotic target alteration	Scaffold22	20303	22717
SJTUF10855_Typhimurium_AMRgene_11_from_Scaffold24	Salmonella_enterica_soxR_with_mutation_conferring_antibiotic_resistance	99.129	0.0	ARO:3003382	NC_003198.1	soxR	fluoroquinolone antibiotic;cephalosporin;glycylcycline;penam;tetracycline antibiotic;rifamycin antibiotic;phenicol antibiotic;triclosan	antibiotic target alteration;antibiotic efflux	Scaffold24	14188	14646
SJTUF10855_Typhimurium_gene_12_from_scaffold24	Salmonella_serovars_soxS_with_mutation_conferring_antibiotic_resistance	100.000	5.72e-170	ARO:3003383	NC_003197.2	soxS	fluoroquinolone antibiotic;monobactam;carbapenem;cephalosporin;glycylcycline;cephamycin;penam;tetracycline antibiotic;rifamycin antibiotic;phenicol antibiotic;triclosan;penem	antibiotic target alteration;antibiotic efflux;reduced permeability to antibiotic	Scaffold24	13778	14101
SJTUF10855_Typhimurium_AMRgene_13_from_Scaffold36	CTX-M-55	100.000	0.0	ARO:3001917	DQ885477	CTX-M	cephalosporin	antibiotic inactivation	Scaffold36	5561	6436
SJTUF10855_Typhimurium_AMRgene_14_from_Scaffold42	oqxB	99.968	0.0	ARO:3003923	NC_010378.1	oqxB	fluoroquinolone antibiotic;glycylcycline;tetracycline antibiotic;diaminopyrimidine antibiotic;nitrofuran antibiotic	antibiotic efflux	Scaffold42	11488	14640
SJTUF10855_Typhimurium_gene_15_from_scaffold42	oqxA	100.000	0.0	ARO:3003922	NC_010378.1	oqxA	fluoroquinolone antibiotic;glycylcycline;tetracycline antibiotic;diaminopyrimidine antibiotic;nitrofuran antibiotic	antibiotic efflux	Scaffold42	14664	15839
SJTUF10855_Typhimurium_AMRgene_16_from_Scaffold62	tet(A)	99.917	0.0	ARO:3000165	NC_002134.1	tet	glycylcycline;tetracycline antibiotic	antibiotic efflux	Scaffold62	2038	3243
SJTUF10855_Typhimurium_gene_17_from_scaffold62	tetR	99.841	0.0	ARO:3003479	AL513383	tetR	glycylcycline;tetracycline antibiotic	antibiotic target alteration;antibiotic efflux	Scaffold62	1333	1959
SJTUF10855_Typhimurium_gene_18_from_scaffold62	tet(D)	100.000	0.0	ARO:3000168	BX664015.1	tet	tetracycline antibiotic	antibiotic efflux	Scaffold62	4037	4453
SJTUF10855_Typhimurium_AMRgene_19_from_Scaffold70	sul2	99.632	0.0	ARO:3000412	AY055428.1	sul2	sulfonamide antibiotic;sulfone antibiotic	antibiotic target replacement	Scaffold70	1868	2683
SJTUF10855_Typhimurium_AMRgene_20_from_Scaffold81	APH(6)-Id	99.760	0.0	ARO:3002660	AF024602	APH(6)	aminoglycoside antibiotic	antibiotic inactivation	Scaffold81	836	1667
SJTUF10855_Typhimurium_gene_21_from_scaffold81	APH(3'')-Ib	99.502	0.0	ARO:3002639	AF313472	APH(3'')	aminoglycoside antibiotic	antibiotic inactivation	Scaffold81	33	836
SJTUF10855_Typhimurium_AMRgene_22_from_Scaffold93	APH(3')-Ia	99.386	0.0	ARO:3002641	BX664015.1	APH(3')	aminoglycoside antibiotic	antibiotic inactivation	Scaffold93	176	989
