# Supplementary material for: PRAP: Pan Resistome analysis pipeline
Source: BMC Bioinformatics. 2020 Jan 15;21:20. doi: 10.1186/s12859-019-3335-y (PMC6964052; doi:10.1186/s12859-019-3335-y)
Supplement: Supplementary file 3 — Additional file 3. Archive containing results of annotation of different formats of genome files for 26 S. enterica genomes based on both the CARD and ResFinder databases. [file 12859_2019_3335_MOESM3_ESM.zip › scaf_card/SJTUF11216_Typhimurium_ar.csv]

#gene_num	gene_name	identity	e_value	ARO_num	accession_num	ar_gene_allele	drug_class	ar_mechanism	origin	start	end
SJTUF11216_Typhimurium_AMRgene_1_from_Scaffold1	AAC(6')-Iaa	100.000	0.0	ARO:3002571	NC_003197	AAC(6')	aminoglycoside antibiotic	antibiotic inactivation	Scaffold1	255194	255631
SJTUF11216_Typhimurium_AMRgene_2_from_Scaffold2	Salmonella_enterica_parC_conferring_resistance_to_fluoroquinolones	99.956	0.0	ARO:3003939	NC_003197.2	parC	fluoroquinolone antibiotic	antibiotic target alteration	Scaffold2	107053	109311
SJTUF11216_Typhimurium_gene_3_from_scaffold2	Salmonella_serovars_parE_conferring_resistance_to_fluoroquinolones	100.000	0.0	ARO:3003317	NC_003197.2	parE	fluoroquinolone antibiotic	antibiotic target alteration	Scaffold2	100404	102296
SJTUF11216_Typhimurium_AMRgene_4_from_Scaffold4	Salmonella_enterica_soxR_with_mutation_conferring_antibiotic_resistance	99.129	0.0	ARO:3003382	NC_003198.1	soxR	fluoroquinolone antibiotic;cephalosporin;glycylcycline;penam;tetracycline antibiotic;rifamycin antibiotic;phenicol antibiotic;triclosan	antibiotic target alteration;antibiotic efflux	Scaffold4	214524	214982
SJTUF11216_Typhimurium_gene_5_from_scaffold4	Salmonella_serovars_soxS_with_mutation_conferring_antibiotic_resistance	100.000	2.62e-169	ARO:3003383	NC_003197.2	soxS	fluoroquinolone antibiotic;monobactam;carbapenem;cephalosporin;glycylcycline;cephamycin;penam;tetracycline antibiotic;rifamycin antibiotic;phenicol antibiotic;triclosan;penem	antibiotic target alteration;antibiotic efflux;reduced permeability to antibiotic	Scaffold4	215069	215392
SJTUF11216_Typhimurium_AMRgene_6_from_Scaffold5	Salmonella_enterica_ramR_mutants	99.628	0.0	ARO:3003379	CP001138.1	ramR	fluoroquinolone antibiotic;cephalosporin;glycylcycline;penam;tetracycline antibiotic;rifamycin antibiotic;phenicol antibiotic;triclosan	antibiotic target alteration;antibiotic efflux	Scaffold5	192111	192648
SJTUF11216_Typhimurium_AMRgene_7_from_Scaffold6	mdtK	99.930	0.0	ARO:3001327	CP014358.1	MdtK	fluoroquinolone antibiotic	antibiotic efflux	Scaffold6	48074	49498
SJTUF11216_Typhimurium_AMRgene_8_from_Scaffold12	mdsB	100.000	0.0	ARO:3000790	NC_003197.2	mdsB	monobactam;carbapenem;cephalosporin;cephamycin;penam;phenicol antibiotic;penem	antibiotic efflux	Scaffold12	118066	121233
SJTUF11216_Typhimurium_gene_9_from_scaffold12	golS	100.000	0.0	ARO:3000504	NC_003197	golS	monobactam;carbapenem;cephalosporin;cephamycin;penam;phenicol antibiotic;penem	antibiotic efflux	Scaffold12	113802	114266
SJTUF11216_Typhimurium_AMRgene_10_from_Scaffold13	Salmonella_enterica_gyrA_with_mutation_conferring_resistance_to_triclosan	99.924	0.0	ARO:3004334	NC_003197.2	gyrA	triclosan	antibiotic target alteration	Scaffold13	112253	114889
SJTUF11216_Typhimurium_AMRgene_11_from_Scaffold19	CTX-M-14	100.000	0.0	ARO:3001877	AF252622	CTX-M	cephalosporin	antibiotic inactivation	Scaffold19	5814	6689
SJTUF11216_Typhimurium_AMRgene_12_from_Scaffold20	Salmonella_serovars_gyrB_conferring_resistance_to_fluoroquinolone	100.000	0.0	ARO:3003307	NC_003197.2	gyrB	fluoroquinolone antibiotic;aminocoumarin antibiotic	antibiotic target alteration	Scaffold20	58554	60968
SJTUF11216_Typhimurium_AMRgene_13_from_Scaffold21	sdiA	100.000	0.0	ARO:3000826	NC_003197.2	sdiA	fluoroquinolone antibiotic;cephalosporin;glycylcycline;penam;tetracycline antibiotic;rifamycin antibiotic;phenicol antibiotic;triclosan	antibiotic efflux	Scaffold21	5284	6006
SJTUF11216_Typhimurium_AMRgene_14_from_Scaffold34	cmlA6	99.841	0.0	ARO:3002696	AF294653	cmlA	phenicol antibiotic	antibiotic efflux	Scaffold34	5189	6448
SJTUF11216_Typhimurium_gene_15_from_scaffold34	sul3	100.000	0.0	ARO:3000413	FJ196385	sul3	sulfonamide antibiotic;sulfone antibiotic	antibiotic target replacement	Scaffold34	1832	2623
SJTUF11216_Typhimurium_gene_16_from_scaffold34	aadA	99.621	0.0	ARO:3002601	NC_004998.1	aadA	aminoglycoside antibiotic	antibiotic inactivation	Scaffold34	4305	5096
SJTUF11216_Typhimurium_gene_17_from_scaffold34	aadA2	99.872	0.0	ARO:3002602	AF156486	aadA	aminoglycoside antibiotic	antibiotic inactivation	Scaffold34	6710	7489
SJTUF11216_Typhimurium_gene_18_from_scaffold34	dfrA12	100.000	0.0	ARO:3002858	KJ363320	dfrA	diaminopyrimidine antibiotic	antibiotic target replacement	Scaffold34	7909	8406
SJTUF11216_Typhimurium_AMRgene_19_from_Scaffold35	tet(A)	99.917	0.0	ARO:3000165	NC_002134.1	tet	glycylcycline;tetracycline antibiotic	antibiotic efflux	Scaffold35	10179	11384
SJTUF11216_Typhimurium_gene_20_from_scaffold35	tetR	100.000	0.0	ARO:3003479	AL513383	tetR	glycylcycline;tetracycline antibiotic	antibiotic target alteration;antibiotic efflux	Scaffold35	9474	10100
SJTUF11216_Typhimurium_AMRgene_21_from_Scaffold38	APH(4)-Ia	100.000	0.0	ARO:3002655	V01499	APH(4)	aminoglycoside antibiotic	antibiotic inactivation	Scaffold38	1082	2107
SJTUF11216_Typhimurium_gene_22_from_scaffold38	sul2	100.000	0.0	ARO:3000412	AY055428.1	sul2	sulfonamide antibiotic;sulfone antibiotic	antibiotic target replacement	Scaffold38	6954	7769
SJTUF11216_Typhimurium_gene_23_from_scaffold38	AAC(3)-IV	99.871	0.0	ARO:3002539	DQ241380.1	AAC(3)	aminoglycoside antibiotic	antibiotic inactivation	Scaffold38	77	853
SJTUF11216_Typhimurium_AMRgene_24_from_Scaffold43	OXA-1	100.000	0.0	ARO:3001396	JN420336.1	OXA	cephalosporin;penam	antibiotic inactivation	Scaffold43	1709	2539
SJTUF11216_Typhimurium_gene_25_from_scaffold43	catB3	100.000	0.0	ARO:3002676	NC_019368.1	catB	phenicol antibiotic	antibiotic inactivation	Scaffold43	939	1571
SJTUF11216_Typhimurium_gene_26_from_scaffold43	AAC(6')-Ib-cr	100.000	0.0	ARO:3002547	DQ303918	AAC(6')-Ib-cr	fluoroquinolone antibiotic;aminoglycoside antibiotic	antibiotic inactivation	Scaffold43	2670	3269
SJTUF11216_Typhimurium_gene_27_from_scaffold43	arr-3	100.000	0.0	ARO:3002848	EU675686	arr	rifamycin antibiotic	antibiotic inactivation	Scaffold43	402	854
SJTUF11216_Typhimurium_AMRgene_28_from_Scaffold44	floR	99.753	0.0	ARO:3002705	AF231986	floR	phenicol antibiotic	antibiotic efflux	Scaffold44	1146	2360
SJTUF11216_Typhimurium_AMRgene_29_from_Scaffold58	sul1	100.000	0.0	ARO:3000410	JF969163	sul1	sulfonamide antibiotic;sulfone antibiotic	antibiotic target replacement	Scaffold58	397	1236
SJTUF11216_Typhimurium_AMRgene_30_from_Scaffold60	APH(3')-Ia	99.386	0.0	ARO:3002641	BX664015.1	APH(3')	aminoglycoside antibiotic	antibiotic inactivation	Scaffold60	178	991
