# Supplementary material for: PRAP: Pan Resistome analysis pipeline
Source: BMC Bioinformatics. 2020 Jan 15;21:20. doi: 10.1186/s12859-019-3335-y (PMC6964052; doi:10.1186/s12859-019-3335-y)
Supplement: Supplementary file 3 — Additional file 3. Archive containing results of annotation of different formats of genome files for 26 S. enterica genomes based on both the CARD and ResFinder databases. [file 12859_2019_3335_MOESM3_ESM.zip › scaf_card/SJTUF11435_Enteritidis_ar.csv]

#gene_num	gene_name	identity	e_value	ARO_num	accession_num	ar_gene_allele	drug_class	ar_mechanism	origin	start	end
SJTUF11435_Enteritidis_AMRgene_1_from_Scaffold1	Salmonella_enterica_parC_conferring_resistance_to_fluoroquinolones	98.406	0.0	ARO:3003939	NC_003197.2	parC	fluoroquinolone antibiotic	antibiotic target alteration	Scaffold1	173485	175743
SJTUF11435_Enteritidis_gene_2_from_scaffold1	Salmonella_serovars_parE_conferring_resistance_to_fluoroquinolones	99.049	0.0	ARO:3003317	NC_003197.2	parE	fluoroquinolone antibiotic	antibiotic target alteration	Scaffold1	166836	168728
SJTUF11435_Enteritidis_AMRgene_3_from_Scaffold2	AAC(6')-Iy	96.804	0.0	ARO:3002569	AF144880	AAC(6')	aminoglycoside antibiotic	antibiotic inactivation	Scaffold2	290745	291182
SJTUF11435_Enteritidis_AMRgene_4_from_Scaffold3	mdtK	98.807	0.0	ARO:3001327	CP014358.1	MdtK	fluoroquinolone antibiotic	antibiotic efflux	Scaffold3	237920	239344
SJTUF11435_Enteritidis_AMRgene_5_from_Scaffold5	Salmonella_enterica_gyrA_with_mutation_conferring_resistance_to_triclosan	99.128	0.0	ARO:3004334	NC_003197.2	gyrA	triclosan	antibiotic target alteration	Scaffold5	20076	22712
SJTUF11435_Enteritidis_AMRgene_6_from_Scaffold6	mdsB	99.527	0.0	ARO:3000790	NC_003197.2	mdsB	monobactam;carbapenem;cephalosporin;cephamycin;penam;phenicol antibiotic;penem	antibiotic efflux	Scaffold6	23751	26918
SJTUF11435_Enteritidis_gene_7_from_scaffold6	golS	99.570	0.0	ARO:3000504	NC_003197	golS	monobactam;carbapenem;cephalosporin;cephamycin;penam;phenicol antibiotic;penem	antibiotic efflux	Scaffold6	30718	31182
SJTUF11435_Enteritidis_AMRgene_8_from_Scaffold9	Salmonella_enterica_ramR_mutants	99.313	0.0	ARO:3003379	CP001138.1	ramR	fluoroquinolone antibiotic;cephalosporin;glycylcycline;penam;tetracycline antibiotic;rifamycin antibiotic;phenicol antibiotic;triclosan	antibiotic target alteration;antibiotic efflux	Scaffold9	12811	13392
SJTUF11435_Enteritidis_AMRgene_9_from_Scaffold13	sdiA	99.308	0.0	ARO:3000826	NC_003197.2	sdiA	fluoroquinolone antibiotic;cephalosporin;glycylcycline;penam;tetracycline antibiotic;rifamycin antibiotic;phenicol antibiotic;triclosan	antibiotic efflux	Scaffold13	90518	91240
SJTUF11435_Enteritidis_AMRgene_10_from_Scaffold16	Salmonella_serovars_gyrB_conferring_resistance_to_fluoroquinolone	98.427	0.0	ARO:3003307	NC_003197.2	gyrB	fluoroquinolone antibiotic;aminocoumarin antibiotic	antibiotic target alteration	Scaffold16	20322	22736
SJTUF11435_Enteritidis_AMRgene_11_from_Scaffold18	Salmonella_enterica_soxR_with_mutation_conferring_antibiotic_resistance	99.346	0.0	ARO:3003382	NC_003198.1	soxR	fluoroquinolone antibiotic;cephalosporin;glycylcycline;penam;tetracycline antibiotic;rifamycin antibiotic;phenicol antibiotic;triclosan	antibiotic target alteration;antibiotic efflux	Scaffold18	44708	45166
SJTUF11435_Enteritidis_gene_12_from_scaffold18	Salmonella_serovars_soxS_with_mutation_conferring_antibiotic_resistance	100.000	4.92e-170	ARO:3003383	NC_003197.2	soxS	fluoroquinolone antibiotic;monobactam;carbapenem;cephalosporin;glycylcycline;cephamycin;penam;tetracycline antibiotic;rifamycin antibiotic;phenicol antibiotic;triclosan;penem	antibiotic target alteration;antibiotic efflux;reduced permeability to antibiotic	Scaffold18	45253	45576
SJTUF11435_Enteritidis_AMRgene_13_from_Scaffold25	sul2	100.000	0.0	ARO:3000412	AY055428.1	sul2	sulfonamide antibiotic;sulfone antibiotic	antibiotic target replacement	Scaffold25	56	871
SJTUF11435_Enteritidis_AMRgene_14_from_Scaffold31	TEM-215	99.884	0.0	ARO:3001392	KP050492	TEM	monobactam;cephalosporin;penam;penem	antibiotic inactivation	Scaffold31	3932	4792
SJTUF11435_Enteritidis_AMRgene_15_from_Scaffold39	APH(6)-Id	99.761	0.0	ARO:3002660	AF024602	APH(6)	aminoglycoside antibiotic	antibiotic inactivation	Scaffold39	787	1623
SJTUF11435_Enteritidis_gene_16_from_scaffold39	APH(3'')-Ib	99.746	0.0	ARO:3002639	AF313472	APH(3'')	aminoglycoside antibiotic	antibiotic inactivation	Scaffold39	1	787
