# Supplementary material for: PRAP: Pan Resistome analysis pipeline
Source: BMC Bioinformatics. 2020 Jan 15;21:20. doi: 10.1186/s12859-019-3335-y (PMC6964052; doi:10.1186/s12859-019-3335-y)
Supplement: Supplementary file 3 — Additional file 3. Archive containing results of annotation of different formats of genome files for 26 S. enterica genomes based on both the CARD and ResFinder databases. [file 12859_2019_3335_MOESM3_ESM.zip › scaf_card/SJTUF12367_Enteritidis_ar.csv]

#gene_num	gene_name	identity	e_value	ARO_num	accession_num	ar_gene_allele	drug_class	ar_mechanism	origin	start	end
SJTUF12367_Enteritidis_AMRgene_1_from_Scaffold1	Salmonella_enterica_parC_conferring_resistance_to_fluoroquinolones	98.406	0.0	ARO:3003939	NC_003197.2	parC	fluoroquinolone antibiotic	antibiotic target alteration	Scaffold1	173491	175749
SJTUF12367_Enteritidis_gene_2_from_scaffold1	Salmonella_serovars_parE_conferring_resistance_to_fluoroquinolones	99.049	0.0	ARO:3003317	NC_003197.2	parE	fluoroquinolone antibiotic	antibiotic target alteration	Scaffold1	166842	168734
SJTUF12367_Enteritidis_AMRgene_3_from_Scaffold2	AAC(6')-Iy	96.804	0.0	ARO:3002569	AF144880	AAC(6')	aminoglycoside antibiotic	antibiotic inactivation	Scaffold2	290743	291180
SJTUF12367_Enteritidis_AMRgene_4_from_Scaffold3	mdsB	99.527	0.0	ARO:3000790	NC_003197.2	mdsB	monobactam;carbapenem;cephalosporin;cephamycin;penam;phenicol antibiotic;penem	antibiotic efflux	Scaffold3	402190	405357
SJTUF12367_Enteritidis_gene_5_from_scaffold3	Salmonella_enterica_ramR_mutants	99.313	0.0	ARO:3003379	CP001138.1	ramR	fluoroquinolone antibiotic;cephalosporin;glycylcycline;penam;tetracycline antibiotic;rifamycin antibiotic;phenicol antibiotic;triclosan	antibiotic target alteration;antibiotic efflux	Scaffold3	167926	168507
SJTUF12367_Enteritidis_gene_6_from_scaffold3	golS	99.570	0.0	ARO:3000504	NC_003197	golS	monobactam;carbapenem;cephalosporin;cephamycin;penam;phenicol antibiotic;penem	antibiotic efflux	Scaffold3	397926	398390
SJTUF12367_Enteritidis_AMRgene_7_from_Scaffold5	Salmonella_enterica_gyrA_with_mutation_conferring_resistance_to_triclosan	99.128	0.0	ARO:3004334	NC_003197.2	gyrA	triclosan	antibiotic target alteration	Scaffold5	378341	380977
SJTUF12367_Enteritidis_AMRgene_8_from_Scaffold6	mdtK	98.807	0.0	ARO:3001327	CP014358.1	MdtK	fluoroquinolone antibiotic	antibiotic efflux	Scaffold6	84559	85983
SJTUF12367_Enteritidis_AMRgene_9_from_Scaffold7	Salmonella_enterica_soxR_with_mutation_conferring_antibiotic_resistance	99.346	0.0	ARO:3003382	NC_003198.1	soxR	fluoroquinolone antibiotic;cephalosporin;glycylcycline;penam;tetracycline antibiotic;rifamycin antibiotic;phenicol antibiotic;triclosan	antibiotic target alteration;antibiotic efflux	Scaffold7	14133	14591
SJTUF12367_Enteritidis_gene_10_from_scaffold7	Salmonella_serovars_soxS_with_mutation_conferring_antibiotic_resistance	100.000	1.90e-169	ARO:3003383	NC_003197.2	soxS	fluoroquinolone antibiotic;monobactam;carbapenem;cephalosporin;glycylcycline;cephamycin;penam;tetracycline antibiotic;rifamycin antibiotic;phenicol antibiotic;triclosan;penem	antibiotic target alteration;antibiotic efflux;reduced permeability to antibiotic	Scaffold7	13723	14046
SJTUF12367_Enteritidis_AMRgene_11_from_Scaffold13	sdiA	99.308	0.0	ARO:3000826	NC_003197.2	sdiA	fluoroquinolone antibiotic;cephalosporin;glycylcycline;penam;tetracycline antibiotic;rifamycin antibiotic;phenicol antibiotic;triclosan	antibiotic efflux	Scaffold13	41207	41929
SJTUF12367_Enteritidis_AMRgene_12_from_Scaffold16	Salmonella_serovars_gyrB_conferring_resistance_to_fluoroquinolone	98.427	0.0	ARO:3003307	NC_003197.2	gyrB	fluoroquinolone antibiotic;aminocoumarin antibiotic	antibiotic target alteration	Scaffold16	20320	22734
SJTUF12367_Enteritidis_AMRgene_13_from_Scaffold29	APH(6)-Id	99.881	0.0	ARO:3002660	AF024602	APH(6)	aminoglycoside antibiotic	antibiotic inactivation	Scaffold29	2527	3363
SJTUF12367_Enteritidis_gene_14_from_scaffold29	sul2	100.000	0.0	ARO:3000412	AY055428.1	sul2	sulfonamide antibiotic;sulfone antibiotic	antibiotic target replacement	Scaffold29	4227	5042
SJTUF12367_Enteritidis_gene_15_from_scaffold29	APH(3'')-Ib	99.751	0.0	ARO:3002639	AF313472	APH(3'')	aminoglycoside antibiotic	antibiotic inactivation	Scaffold29	3363	4166
SJTUF12367_Enteritidis_AMRgene_16_from_Scaffold37	floR	99.753	0.0	ARO:3002705	AF231986	floR	phenicol antibiotic	antibiotic efflux	Scaffold37	2462	3676
SJTUF12367_Enteritidis_AMRgene_17_from_Scaffold40	oqxA	99.915	0.0	ARO:3003922	NC_010378.1	oqxA	fluoroquinolone antibiotic;glycylcycline;tetracycline antibiotic;diaminopyrimidine antibiotic;nitrofuran antibiotic	antibiotic efflux	Scaffold40	282	1457
SJTUF12367_Enteritidis_AMRgene_18_from_Scaffold41	CTX-M-55	100.000	0.0	ARO:3001917	DQ885477	CTX-M	cephalosporin	antibiotic inactivation	Scaffold41	1546	2421
SJTUF12367_Enteritidis_AMRgene_19_from_Scaffold44	FosA3	100.000	0.0	ARO:3002872	JF411006	FosA	fosfomycin	antibiotic inactivation	Scaffold44	346	762
SJTUF12367_Enteritidis_AMRgene_20_from_Scaffold45	APH(3')-IIa	100.000	0.0	ARO:3002644	V00618.1	APH(3')	aminoglycoside antibiotic	antibiotic inactivation	Scaffold45	266	1060
