# Supplementary material for: PRAP: Pan Resistome analysis pipeline
Source: BMC Bioinformatics. 2020 Jan 15;21:20. doi: 10.1186/s12859-019-3335-y (PMC6964052; doi:10.1186/s12859-019-3335-y)
Supplement: Supplementary file 3 — Additional file 3. Archive containing results of annotation of different formats of genome files for 26 S. enterica genomes based on both the CARD and ResFinder databases. [file 12859_2019_3335_MOESM3_ESM.zip › scaf_card/SJTUF12519_Enteritidis_ar.csv]

#gene_num	gene_name	identity	e_value	ARO_num	accession_num	ar_gene_allele	drug_class	ar_mechanism	origin	start	end
SJTUF12519_Enteritidis_AMRgene_1_from_Scaffold1	Salmonella_enterica_parC_conferring_resistance_to_fluoroquinolones	98.406	0.0	ARO:3003939	NC_003197.2	parC	fluoroquinolone antibiotic	antibiotic target alteration	Scaffold1	173483	175741
SJTUF12519_Enteritidis_gene_2_from_scaffold1	Salmonella_serovars_parE_conferring_resistance_to_fluoroquinolones	99.049	0.0	ARO:3003317	NC_003197.2	parE	fluoroquinolone antibiotic	antibiotic target alteration	Scaffold1	166834	168726
SJTUF12519_Enteritidis_AMRgene_3_from_Scaffold2	AAC(6')-Iy	96.804	0.0	ARO:3002569	AF144880	AAC(6')	aminoglycoside antibiotic	antibiotic inactivation	Scaffold2	290819	291256
SJTUF12519_Enteritidis_AMRgene_4_from_Scaffold3	mdtK	98.807	0.0	ARO:3001327	CP014358.1	MdtK	fluoroquinolone antibiotic	antibiotic efflux	Scaffold3	279078	280502
SJTUF12519_Enteritidis_AMRgene_5_from_Scaffold4	Salmonella_enterica_soxR_with_mutation_conferring_antibiotic_resistance	99.346	0.0	ARO:3003382	NC_003198.1	soxR	fluoroquinolone antibiotic;cephalosporin;glycylcycline;penam;tetracycline antibiotic;rifamycin antibiotic;phenicol antibiotic;triclosan	antibiotic target alteration;antibiotic efflux	Scaffold4	381651	382109
SJTUF12519_Enteritidis_gene_6_from_scaffold4	Salmonella_serovars_soxS_with_mutation_conferring_antibiotic_resistance	100.000	3.89e-169	ARO:3003383	NC_003197.2	soxS	fluoroquinolone antibiotic;monobactam;carbapenem;cephalosporin;glycylcycline;cephamycin;penam;tetracycline antibiotic;rifamycin antibiotic;phenicol antibiotic;triclosan;penem	antibiotic target alteration;antibiotic efflux;reduced permeability to antibiotic	Scaffold4	382196	382519
SJTUF12519_Enteritidis_AMRgene_7_from_Scaffold5	mdsB	99.527	0.0	ARO:3000790	NC_003197.2	mdsB	monobactam;carbapenem;cephalosporin;cephamycin;penam;phenicol antibiotic;penem	antibiotic efflux	Scaffold5	403196	406363
SJTUF12519_Enteritidis_gene_8_from_scaffold5	Salmonella_enterica_ramR_mutants	99.141	0.0	ARO:3003379	CP001138.1	ramR	fluoroquinolone antibiotic;cephalosporin;glycylcycline;penam;tetracycline antibiotic;rifamycin antibiotic;phenicol antibiotic;triclosan	antibiotic target alteration;antibiotic efflux	Scaffold5	168874	169455
SJTUF12519_Enteritidis_gene_9_from_scaffold5	golS	99.570	0.0	ARO:3000504	NC_003197	golS	monobactam;carbapenem;cephalosporin;cephamycin;penam;phenicol antibiotic;penem	antibiotic efflux	Scaffold5	398932	399396
SJTUF12519_Enteritidis_AMRgene_10_from_Scaffold7	Salmonella_enterica_gyrA_with_mutation_conferring_resistance_to_triclosan	99.128	0.0	ARO:3004334	NC_003197.2	gyrA	triclosan	antibiotic target alteration	Scaffold7	379377	382013
SJTUF12519_Enteritidis_AMRgene_11_from_Scaffold12	sdiA	99.308	0.0	ARO:3000826	NC_003197.2	sdiA	fluoroquinolone antibiotic;cephalosporin;glycylcycline;penam;tetracycline antibiotic;rifamycin antibiotic;phenicol antibiotic;triclosan	antibiotic efflux	Scaffold12	41252	41974
SJTUF12519_Enteritidis_AMRgene_12_from_Scaffold15	Salmonella_serovars_gyrB_conferring_resistance_to_fluoroquinolone	98.427	0.0	ARO:3003307	NC_003197.2	gyrB	fluoroquinolone antibiotic;aminocoumarin antibiotic	antibiotic target alteration	Scaffold15	20320	22734
SJTUF12519_Enteritidis_AMRgene_13_from_Scaffold27	APH(4)-Ia	100.000	0.0	ARO:3002655	V01499	APH(4)	aminoglycoside antibiotic	antibiotic inactivation	Scaffold27	4888	5913
SJTUF12519_Enteritidis_gene_14_from_scaffold27	AAC(3)-IV	99.871	0.0	ARO:3002539	DQ241380.1	AAC(3)	aminoglycoside antibiotic	antibiotic inactivation	Scaffold27	6142	6918
SJTUF12519_Enteritidis_AMRgene_15_from_Scaffold28	cmlA6	99.841	0.0	ARO:3002696	AF294653	cmlA	phenicol antibiotic	antibiotic efflux	Scaffold28	441	1700
SJTUF12519_Enteritidis_gene_16_from_scaffold28	sul3	100.000	0.0	ARO:3000413	FJ196385	sul3	sulfonamide antibiotic;sulfone antibiotic	antibiotic target replacement	Scaffold28	4266	5057
SJTUF12519_Enteritidis_gene_17_from_scaffold28	aadA	99.747	0.0	ARO:3002601	NC_004998.1	aadA	aminoglycoside antibiotic	antibiotic inactivation	Scaffold28	1793	2584
SJTUF12519_Enteritidis_AMRgene_18_from_Scaffold29	oqxB	99.937	0.0	ARO:3003923	NC_010378.1	oqxB	fluoroquinolone antibiotic;glycylcycline;tetracycline antibiotic;diaminopyrimidine antibiotic;nitrofuran antibiotic	antibiotic efflux	Scaffold29	623	3775
SJTUF12519_Enteritidis_gene_19_from_scaffold29	oqxA	99.915	0.0	ARO:3003922	NC_010378.1	oqxA	fluoroquinolone antibiotic;glycylcycline;tetracycline antibiotic;diaminopyrimidine antibiotic;nitrofuran antibiotic	antibiotic efflux	Scaffold29	3799	4974
SJTUF12519_Enteritidis_AMRgene_20_from_Scaffold32	TEM-215	99.884	0.0	ARO:3001392	KP050492	TEM	monobactam;cephalosporin;penam;penem	antibiotic inactivation	Scaffold32	2597	3457
SJTUF12519_Enteritidis_AMRgene_21_from_Scaffold34	CTX-M-14	100.000	0.0	ARO:3001877	AF252622	CTX-M	cephalosporin	antibiotic inactivation	Scaffold34	2274	3149
SJTUF12519_Enteritidis_gene_22_from_scaffold34	FosA3	100.000	0.0	ARO:3002872	JF411006	FosA	fosfomycin	antibiotic inactivation	Scaffold34	1246	1662
SJTUF12519_Enteritidis_AMRgene_23_from_Scaffold38	floR	99.753	0.0	ARO:3002705	AF231986	floR	phenicol antibiotic	antibiotic efflux	Scaffold38	922	2136
SJTUF12519_Enteritidis_AMRgene_24_from_Scaffold41	sul1	100.000	0.0	ARO:3000410	JF969163	sul1	sulfonamide antibiotic;sulfone antibiotic	antibiotic target replacement	Scaffold41	562	1401
SJTUF12519_Enteritidis_AMRgene_25_from_Scaffold42	APH(6)-Id	99.761	0.0	ARO:3002660	AF024602	APH(6)	aminoglycoside antibiotic	antibiotic inactivation	Scaffold42	51	887
SJTUF12519_Enteritidis_gene_26_from_scaffold42	APH(3'')-Ib	99.751	0.0	ARO:3002639	AF313472	APH(3'')	aminoglycoside antibiotic	antibiotic inactivation	Scaffold42	887	1690
SJTUF12519_Enteritidis_AMRgene_27_from_Scaffold47	APH(3')-Ia	99.386	0.0	ARO:3002641	BX664015.1	APH(3')	aminoglycoside antibiotic	antibiotic inactivation	Scaffold47	163	976
SJTUF12519_Enteritidis_AMRgene_28_from_Scaffold49	dfrA12	100.000	0.0	ARO:3002858	KJ363320	dfrA	diaminopyrimidine antibiotic	antibiotic target replacement	Scaffold49	32	529
SJTUF12519_Enteritidis_AMRgene_29_from_Scaffold50	sul2	100.000	0.0	ARO:3000412	AY055428.1	sul2	sulfonamide antibiotic;sulfone antibiotic	antibiotic target replacement	Scaffold50	33	848
