# Supplementary material for: PRAP: Pan Resistome analysis pipeline
Source: BMC Bioinformatics. 2020 Jan 15;21:20. doi: 10.1186/s12859-019-3335-y (PMC6964052; doi:10.1186/s12859-019-3335-y)
Supplement: Supplementary file 3 — Additional file 3. Archive containing results of annotation of different formats of genome files for 26 S. enterica genomes based on both the CARD and ResFinder databases. [file 12859_2019_3335_MOESM3_ESM.zip › scaf_card/SJTUF13500_Indiana_ar.csv]

#gene_num	gene_name	identity	e_value	ARO_num	accession_num	ar_gene_allele	drug_class	ar_mechanism	origin	start	end
SJTUF13500_Indiana_AMRgene_1_from_Scaffold2	Salmonella_enterica_ramR_mutants	99.828	0.0	ARO:3003379	CP001138.1	ramR	fluoroquinolone antibiotic;cephalosporin;glycylcycline;penam;tetracycline antibiotic;rifamycin antibiotic;phenicol antibiotic;triclosan	antibiotic target alteration;antibiotic efflux	Scaffold2	171350	171931
SJTUF13500_Indiana_AMRgene_2_from_Scaffold5	sdiA	99.032	0.0	ARO:3000826	NC_003197.2	sdiA	fluoroquinolone antibiotic;cephalosporin;glycylcycline;penam;tetracycline antibiotic;rifamycin antibiotic;phenicol antibiotic;triclosan	antibiotic efflux	Scaffold5	65645	66367
SJTUF13500_Indiana_AMRgene_3_from_Scaffold12	Salmonella_enterica_parC_conferring_resistance_to_fluoroquinolones	98.406	0.0	ARO:3003939	NC_003197.2	parC	fluoroquinolone antibiotic	antibiotic target alteration	Scaffold12	120219	122477
SJTUF13500_Indiana_gene_4_from_scaffold12	Salmonella_serovars_parE_conferring_resistance_to_fluoroquinolones	99.208	0.0	ARO:3003317	NC_003197.2	parE	fluoroquinolone antibiotic	antibiotic target alteration	Scaffold12	127234	129126
SJTUF13500_Indiana_AMRgene_5_from_Scaffold14	Salmonella_enterica_gyrA_with_mutation_conferring_resistance_to_triclosan	99.014	0.0	ARO:3004334	NC_003197.2	gyrA	triclosan	antibiotic target alteration	Scaffold14	20328	22964
SJTUF13500_Indiana_AMRgene_6_from_Scaffold15	mdtK	98.667	0.0	ARO:3001327	CP014358.1	MdtK	fluoroquinolone antibiotic	antibiotic efflux	Scaffold15	11493	12917
SJTUF13500_Indiana_AMRgene_7_from_Scaffold21	mdsB	99.242	0.0	ARO:3000790	NC_003197.2	mdsB	monobactam;carbapenem;cephalosporin;cephamycin;penam;phenicol antibiotic;penem	antibiotic efflux	Scaffold21	28438	31605
SJTUF13500_Indiana_gene_8_from_scaffold21	golS	98.925	0.0	ARO:3000504	NC_003197	golS	monobactam;carbapenem;cephalosporin;cephamycin;penam;phenicol antibiotic;penem	antibiotic efflux	Scaffold21	35405	35869
SJTUF13500_Indiana_AMRgene_9_from_Scaffold22	AAC(6')-Iy	99.087	0.0	ARO:3002569	AF144880	AAC(6')	aminoglycoside antibiotic	antibiotic inactivation	Scaffold22	52298	52735
SJTUF13500_Indiana_AMRgene_10_from_Scaffold24	Salmonella_serovars_gyrB_conferring_resistance_to_fluoroquinolone	98.427	0.0	ARO:3003307	NC_003197.2	gyrB	fluoroquinolone antibiotic;aminocoumarin antibiotic	antibiotic target alteration	Scaffold24	20565	22979
SJTUF13500_Indiana_AMRgene_11_from_Scaffold34	Salmonella_enterica_soxR_with_mutation_conferring_antibiotic_resistance	98.693	0.0	ARO:3003382	NC_003198.1	soxR	fluoroquinolone antibiotic;cephalosporin;glycylcycline;penam;tetracycline antibiotic;rifamycin antibiotic;phenicol antibiotic;triclosan	antibiotic target alteration;antibiotic efflux	Scaffold34	14024	14482
SJTUF13500_Indiana_gene_12_from_scaffold34	Salmonella_serovars_soxS_with_mutation_conferring_antibiotic_resistance	100.000	2.82e-170	ARO:3003383	NC_003197.2	soxS	fluoroquinolone antibiotic;monobactam;carbapenem;cephalosporin;glycylcycline;cephamycin;penam;tetracycline antibiotic;rifamycin antibiotic;phenicol antibiotic;triclosan;penem	antibiotic target alteration;antibiotic efflux;reduced permeability to antibiotic	Scaffold34	13614	13937
SJTUF13500_Indiana_AMRgene_13_from_Scaffold35	Escherichia_coli_rpoB_mutants_conferring_resistance_to_rifampicin	95.458	0.0	ARO:3003288	NC_002695	rpoB	peptide antibiotic;rifamycin antibiotic	antibiotic target alteration;antibiotic target replacement	Scaffold35	23156	27184
SJTUF13500_Indiana_AMRgene_14_from_Scaffold40	cmlA6	99.841	0.0	ARO:3002696	AF294653	cmlA	phenicol antibiotic	antibiotic efflux	Scaffold40	10287	11546
SJTUF13500_Indiana_gene_15_from_scaffold40	sul3	100.000	0.0	ARO:3000413	FJ196385	sul3	sulfonamide antibiotic;sulfone antibiotic	antibiotic target replacement	Scaffold40	14237	15028
SJTUF13500_Indiana_gene_16_from_scaffold40	aadA2	99.872	0.0	ARO:3002602	AF156486	aadA	aminoglycoside antibiotic	antibiotic inactivation	Scaffold40	9246	10025
SJTUF13500_Indiana_gene_17_from_scaffold40	dfrA12	100.000	0.0	ARO:3002858	KJ363320	dfrA	diaminopyrimidine antibiotic	antibiotic target replacement	Scaffold40	8329	8826
SJTUF13500_Indiana_AMRgene_18_from_Scaffold54	APH(4)-Ia	100.000	0.0	ARO:3002655	V01499	APH(4)	aminoglycoside antibiotic	antibiotic inactivation	Scaffold54	1091	2116
SJTUF13500_Indiana_gene_19_from_scaffold54	sul2	100.000	0.0	ARO:3000412	AY055428.1	sul2	sulfonamide antibiotic;sulfone antibiotic	antibiotic target replacement	Scaffold54	6963	7778
SJTUF13500_Indiana_gene_20_from_scaffold54	AAC(3)-IV	99.871	0.0	ARO:3002539	DQ241380.1	AAC(3)	aminoglycoside antibiotic	antibiotic inactivation	Scaffold54	86	862
SJTUF13500_Indiana_AMRgene_21_from_Scaffold56	AAC(3)-IIa	97.096	0.0	ARO:3002533	X13543.1	AAC(3)	aminoglycoside antibiotic	antibiotic inactivation	Scaffold56	1145	2005
SJTUF13500_Indiana_AMRgene_22_from_Scaffold61	OXA-1	100.000	0.0	ARO:3001396	JN420336.1	OXA	cephalosporin;penam	antibiotic inactivation	Scaffold61	1707	2537
SJTUF13500_Indiana_gene_23_from_scaffold61	catB3	100.000	0.0	ARO:3002676	NC_019368.1	catB	phenicol antibiotic	antibiotic inactivation	Scaffold61	937	1569
SJTUF13500_Indiana_gene_24_from_scaffold61	AAC(6')-Ib-cr	100.000	0.0	ARO:3002547	DQ303918	AAC(6')-Ib-cr	fluoroquinolone antibiotic;aminoglycoside antibiotic	antibiotic inactivation	Scaffold61	2668	3267
SJTUF13500_Indiana_gene_25_from_scaffold61	arr-3	100.000	0.0	ARO:3002848	EU675686	arr	rifamycin antibiotic	antibiotic inactivation	Scaffold61	400	852
SJTUF13500_Indiana_AMRgene_26_from_Scaffold62	floR	99.753	0.0	ARO:3002705	AF231986	floR	phenicol antibiotic	antibiotic efflux	Scaffold62	1144	2358
SJTUF13500_Indiana_AMRgene_27_from_Scaffold63	Mrx	100.000	0.0	ARO:3003839	AY522923.1	Mrx	macrolide antibiotic	antibiotic inactivation	Scaffold63	1008	2246
SJTUF13500_Indiana_AMRgene_28_from_Scaffold65	FosA3	100.000	0.0	ARO:3002872	JF411006	FosA	fosfomycin	antibiotic inactivation	Scaffold65	1794	2210
SJTUF13500_Indiana_AMRgene_29_from_Scaffold69	CTX-M-15	100.000	0.0	ARO:3001878	AY044436	CTX-M	cephalosporin	antibiotic inactivation	Scaffold69	356	1231
SJTUF13500_Indiana_AMRgene_30_from_Scaffold74	sul1	100.000	0.0	ARO:3000410	JF969163	sul1	sulfonamide antibiotic;sulfone antibiotic	antibiotic target replacement	Scaffold74	202	1041
