# Supplementary material for: PRAP: Pan Resistome analysis pipeline
Source: BMC Bioinformatics. 2020 Jan 15;21:20. doi: 10.1186/s12859-019-3335-y (PMC6964052; doi:10.1186/s12859-019-3335-y)
Supplement: Supplementary file 3 — Additional file 3. Archive containing results of annotation of different formats of genome files for 26 S. enterica genomes based on both the CARD and ResFinder databases. [file 12859_2019_3335_MOESM3_ESM.zip › scaf_card/SJTUF13520_Indiana_ar.csv]

#gene_num	gene_name	identity	e_value	ARO_num	accession_num	ar_gene_allele	drug_class	ar_mechanism	origin	start	end
SJTUF13520_Indiana_AMRgene_1_from_Scaffold2	mdtK	98.667	0.0	ARO:3001327	CP014358.1	MdtK	fluoroquinolone antibiotic	antibiotic efflux	Scaffold2	234158	235582
SJTUF13520_Indiana_gene_2_from_scaffold2	sdiA	99.032	0.0	ARO:3000826	NC_003197.2	sdiA	fluoroquinolone antibiotic;cephalosporin;glycylcycline;penam;tetracycline antibiotic;rifamycin antibiotic;phenicol antibiotic;triclosan	antibiotic efflux	Scaffold2	155302	156024
SJTUF13520_Indiana_AMRgene_3_from_Scaffold4	AAC(6')-Iy	99.087	0.0	ARO:3002569	AF144880	AAC(6')	aminoglycoside antibiotic	antibiotic inactivation	Scaffold4	37918	38355
SJTUF13520_Indiana_AMRgene_4_from_Scaffold9	Salmonella_enterica_ramR_mutants	99.828	0.0	ARO:3003379	CP001138.1	ramR	fluoroquinolone antibiotic;cephalosporin;glycylcycline;penam;tetracycline antibiotic;rifamycin antibiotic;phenicol antibiotic;triclosan	antibiotic target alteration;antibiotic efflux	Scaffold9	159416	159997
SJTUF13520_Indiana_AMRgene_5_from_Scaffold12	Salmonella_enterica_parC_conferring_resistance_to_fluoroquinolones	98.406	0.0	ARO:3003939	NC_003197.2	parC	fluoroquinolone antibiotic	antibiotic target alteration	Scaffold12	40996	43254
SJTUF13520_Indiana_gene_6_from_scaffold12	Salmonella_serovars_parE_conferring_resistance_to_fluoroquinolones	99.208	0.0	ARO:3003317	NC_003197.2	parE	fluoroquinolone antibiotic	antibiotic target alteration	Scaffold12	34347	36239
SJTUF13520_Indiana_AMRgene_7_from_Scaffold14	Salmonella_enterica_gyrA_with_mutation_conferring_resistance_to_triclosan	99.014	0.0	ARO:3004334	NC_003197.2	gyrA	triclosan	antibiotic target alteration	Scaffold14	20340	22976
SJTUF13520_Indiana_AMRgene_8_from_Scaffold21	mdsB	99.242	0.0	ARO:3000790	NC_003197.2	mdsB	monobactam;carbapenem;cephalosporin;cephamycin;penam;phenicol antibiotic;penem	antibiotic efflux	Scaffold21	15584	18751
SJTUF13520_Indiana_gene_9_from_scaffold21	golS	98.925	0.0	ARO:3000504	NC_003197	golS	monobactam;carbapenem;cephalosporin;cephamycin;penam;phenicol antibiotic;penem	antibiotic efflux	Scaffold21	22551	23015
SJTUF13520_Indiana_AMRgene_10_from_Scaffold22	Salmonella_serovars_gyrB_conferring_resistance_to_fluoroquinolone	98.427	0.0	ARO:3003307	NC_003197.2	gyrB	fluoroquinolone antibiotic;aminocoumarin antibiotic	antibiotic target alteration	Scaffold22	20568	22982
SJTUF13520_Indiana_AMRgene_11_from_Scaffold32	Escherichia_coli_rpoB_mutants_conferring_resistance_to_rifampicin	95.458	0.0	ARO:3003288	NC_002695	rpoB	peptide antibiotic;rifamycin antibiotic	antibiotic target alteration;antibiotic target replacement	Scaffold32	23160	27188
SJTUF13520_Indiana_AMRgene_12_from_Scaffold34	Salmonella_enterica_soxR_with_mutation_conferring_antibiotic_resistance	98.911	0.0	ARO:3003382	NC_003198.1	soxR	fluoroquinolone antibiotic;cephalosporin;glycylcycline;penam;tetracycline antibiotic;rifamycin antibiotic;phenicol antibiotic;triclosan	antibiotic target alteration;antibiotic efflux	Scaffold34	19594	20052
SJTUF13520_Indiana_gene_13_from_scaffold34	Salmonella_serovars_soxS_with_mutation_conferring_antibiotic_resistance	100.000	2.58e-170	ARO:3003383	NC_003197.2	soxS	fluoroquinolone antibiotic;monobactam;carbapenem;cephalosporin;glycylcycline;cephamycin;penam;tetracycline antibiotic;rifamycin antibiotic;phenicol antibiotic;triclosan;penem	antibiotic target alteration;antibiotic efflux;reduced permeability to antibiotic	Scaffold34	20139	20462
SJTUF13520_Indiana_AMRgene_14_from_Scaffold49	QepA4	99.805	0.0	ARO:3004379	KX686116.1	QepA	N/A	antibiotic efflux	Scaffold49	6370	7905
SJTUF13520_Indiana_gene_15_from_scaffold49	TEM-215	99.884	0.0	ARO:3001392	KP050492	TEM	monobactam;cephalosporin;penam;penem	antibiotic inactivation	Scaffold49	1131	1991
SJTUF13520_Indiana_gene_16_from_scaffold49	rmtB	100.000	0.0	ARO:3000860	NC_010558	rmtB	aminoglycoside antibiotic	antibiotic target alteration	Scaffold49	2161	2916
SJTUF13520_Indiana_AMRgene_17_from_Scaffold52	APH(4)-Ia	100.000	0.0	ARO:3002655	V01499	APH(4)	aminoglycoside antibiotic	antibiotic inactivation	Scaffold52	1094	2119
SJTUF13520_Indiana_gene_18_from_scaffold52	AAC(3)-IV	99.871	0.0	ARO:3002539	DQ241380.1	AAC(3)	aminoglycoside antibiotic	antibiotic inactivation	Scaffold52	89	865
SJTUF13520_Indiana_AMRgene_19_from_Scaffold55	oqxB	100.000	0.0	ARO:3003923	NC_010378.1	oqxB	fluoroquinolone antibiotic;glycylcycline;tetracycline antibiotic;diaminopyrimidine antibiotic;nitrofuran antibiotic	antibiotic efflux	Scaffold55	628	3780
SJTUF13520_Indiana_gene_20_from_scaffold55	oqxA	100.000	0.0	ARO:3003922	NC_010378.1	oqxA	fluoroquinolone antibiotic;glycylcycline;tetracycline antibiotic;diaminopyrimidine antibiotic;nitrofuran antibiotic	antibiotic efflux	Scaffold55	3804	4979
SJTUF13520_Indiana_AMRgene_21_from_Scaffold57	sul1	100.000	0.0	ARO:3000410	JF969163	sul1	sulfonamide antibiotic;sulfone antibiotic	antibiotic target replacement	Scaffold57	438	1277
SJTUF13520_Indiana_gene_22_from_scaffold57	OXA-1	100.000	0.0	ARO:3001396	JN420336.1	OXA	cephalosporin;penam	antibiotic inactivation	Scaffold57	3148	3978
SJTUF13520_Indiana_gene_23_from_scaffold57	catB3	100.000	0.0	ARO:3002676	NC_019368.1	catB	phenicol antibiotic	antibiotic inactivation	Scaffold57	2378	3010
SJTUF13520_Indiana_gene_24_from_scaffold57	AAC(6')-Ib-cr	100.000	0.0	ARO:3002547	DQ303918	AAC(6')-Ib-cr	fluoroquinolone antibiotic;aminoglycoside antibiotic	antibiotic inactivation	Scaffold57	4109	4708
SJTUF13520_Indiana_gene_25_from_scaffold57	arr-3	100.000	0.0	ARO:3002848	EU675686	arr	rifamycin antibiotic	antibiotic inactivation	Scaffold57	1841	2293
SJTUF13520_Indiana_AMRgene_26_from_Scaffold61	Mrx	100.000	0.0	ARO:3003839	AY522923.1	Mrx	macrolide antibiotic	antibiotic inactivation	Scaffold61	1969	3207
SJTUF13520_Indiana_AMRgene_27_from_Scaffold62	CTX-M-65	100.000	0.0	ARO:3001926	EF418608	CTX-M	cephalosporin	antibiotic inactivation	Scaffold62	2740	3615
SJTUF13520_Indiana_AMRgene_28_from_Scaffold64	cmlA6	99.841	0.0	ARO:3002696	AF294653	cmlA	phenicol antibiotic	antibiotic efflux	Scaffold64	1039	2298
SJTUF13520_Indiana_gene_29_from_scaffold64	aadA2	99.730	0.0	ARO:3002602	AF156486	aadA	aminoglycoside antibiotic	antibiotic inactivation	Scaffold64	38	777
SJTUF13520_Indiana_AMRgene_30_from_Scaffold66	floR	99.753	0.0	ARO:3002705	AF231986	floR	phenicol antibiotic	antibiotic efflux	Scaffold66	1052	2266
SJTUF13520_Indiana_AMRgene_31_from_Scaffold71	APH(6)-Id	99.881	0.0	ARO:3002660	AF024602	APH(6)	aminoglycoside antibiotic	antibiotic inactivation	Scaffold71	47	883
SJTUF13520_Indiana_gene_32_from_scaffold71	APH(3'')-Ib	99.751	0.0	ARO:3002639	AF313472	APH(3'')	aminoglycoside antibiotic	antibiotic inactivation	Scaffold71	883	1686
SJTUF13520_Indiana_AMRgene_33_from_Scaffold73	aadA5	100.000	0.0	ARO:3002605	AF137361	aadA	aminoglycoside antibiotic	antibiotic inactivation	Scaffold73	665	1453
SJTUF13520_Indiana_gene_34_from_scaffold73	dfrA17	100.000	0.0	ARO:3002860	DQ838665	dfrA	diaminopyrimidine antibiotic	antibiotic target replacement	Scaffold73	61	534
SJTUF13520_Indiana_AMRgene_35_from_Scaffold76	FosA3	100.000	0.0	ARO:3002872	JF411006	FosA	fosfomycin	antibiotic inactivation	Scaffold76	362	778
SJTUF13520_Indiana_AMRgene_36_from_Scaffold83	sul2	99.755	0.0	ARO:3000412	AY055428.1	sul2	sulfonamide antibiotic;sulfone antibiotic	antibiotic target replacement	Scaffold83	33	848
