# Supplementary material for: PRAP: Pan Resistome analysis pipeline
Source: BMC Bioinformatics. 2020 Jan 15;21:20. doi: 10.1186/s12859-019-3335-y (PMC6964052; doi:10.1186/s12859-019-3335-y)
Supplement: Supplementary file 3 — Additional file 3. Archive containing results of annotation of different formats of genome files for 26 S. enterica genomes based on both the CARD and ResFinder databases. [file 12859_2019_3335_MOESM3_ESM.zip › scaf_res/SJTUF10057_Typhimurium_ar.csv]

#gene_num	gene_name	identity	e_value	ARO_num	accession_num	ar_gene_allele	drug_class	ar_mechanism	origin	start	end
SJTUF10057_Typhimurium_AMRgene_1_from_Scaffold2	aac(6')-Iaa_1_NC_003197	100.000	0.0	/	/	aac(6')	Aminoglycoside	/	Scaffold2	255270	255707
SJTUF10057_Typhimurium_AMRgene_2_from_Scaffold36	tet(B)_2_AF326777	100.000	0.0	/	/	tet	Tetracycline	/	Scaffold36	6987	8192
SJTUF10057_Typhimurium_AMRgene_3_from_Scaffold38	cmlA1_1_M64556	99.921	0.0	/	/	cmlA	Phenicol	/	Scaffold38	5191	6450
SJTUF10057_Typhimurium_gene_4_from_Scaffold38	aadA2_2_JQ364967	99.747	0.0	/	/	aadA	Aminoglycoside	/	Scaffold38	6712	7503
SJTUF10057_Typhimurium_gene_5_from_Scaffold38	sul3_2_AJ459418	100.000	0.0	/	/	sul3	Sulphonamide	/	Scaffold38	1834	2625
SJTUF10057_Typhimurium_gene_6_from_Scaffold38	aadA1_3_JQ414041	100.000	0.0	/	/	aadA	Aminoglycoside	/	Scaffold38	4307	5098
SJTUF10057_Typhimurium_gene_7_from_Scaffold38	dfrA12_8_AM040708	100.000	0.0	/	/	dfrA	Trimethoprim	/	Scaffold38	9594	10091
SJTUF10057_Typhimurium_AMRgene_8_from_Scaffold41	aph(4)-Ia_1_V01499	100.000	0.0	/	/	aph(4)	Aminoglycoside	/	Scaffold41	1096	2121
SJTUF10057_Typhimurium_gene_9_from_Scaffold41	aac(3)-IV_1_DQ241380	99.871	0.0	/	/	aac(3)	Aminoglycoside	/	Scaffold41	91	867
SJTUF10057_Typhimurium_AMRgene_10_from_Scaffold46	blaOXA-1_1_HQ170510	100.000	0.0	/	/	blaOXA	Beta-lactam	/	Scaffold46	817	1647
SJTUF10057_Typhimurium_gene_11_from_Scaffold46	catB3_2_U13880	100.000	0.0	/	/	catB	Phenicol	/	Scaffold46	1785	2417
SJTUF10057_Typhimurium_gene_12_from_Scaffold46	aac(6')-Ib-cr_1_DQ303918	100.000	0.0	/	/	aac(6')-Ib-cr	Aminoglycoside	/	Scaffold46	87	686
SJTUF10057_Typhimurium_gene_13_from_Scaffold46	ARR-3_1_JF806499	100.000	0.0	/	/	ARR	Rifampicin	/	Scaffold46	2502	2954
SJTUF10057_Typhimurium_AMRgene_14_from_Scaffold47	floR_2_AF118107	98.188	0.0	/	/	floR	Phenicol	/	Scaffold47	1032	2245
SJTUF10057_Typhimurium_AMRgene_15_from_Scaffold57	aph(6)-Id_1_M28829	100.000	0.0	/	/	aph(6)	Aminoglycoside	/	Scaffold57	873	1709
SJTUF10057_Typhimurium_gene_16_from_Scaffold57	aph(3'')-Ib_5_AF321551	100.000	0.0	/	/	aph(3')	Aminoglycoside	/	Scaffold57	70	873
SJTUF10057_Typhimurium_AMRgene_17_from_Scaffold62	blaTEM-1B_1_AY458016	100.000	0.0	/	/	blaTEM	Beta-lactam	/	Scaffold62	188	1048
SJTUF10057_Typhimurium_AMRgene_18_from_Scaffold65	sul1_2_U12338	100.000	0.0	/	/	sul1	Sulphonamide	/	Scaffold65	397	1236
SJTUF10057_Typhimurium_AMRgene_19_from_Scaffold76	sul2_2_AY034138	99.877	0.0	/	/	sul2	Sulphonamide	/	Scaffold76	33	848
