# Supplementary material for: PRAP: Pan Resistome analysis pipeline
Source: BMC Bioinformatics. 2020 Jan 15;21:20. doi: 10.1186/s12859-019-3335-y (PMC6964052; doi:10.1186/s12859-019-3335-y)
Supplement: Supplementary file 3 — Additional file 3. Archive containing results of annotation of different formats of genome files for 26 S. enterica genomes based on both the CARD and ResFinder databases. [file 12859_2019_3335_MOESM3_ESM.zip › scaf_res/SJTUF10112_Typhimurium_ar.csv]

#gene_num	gene_name	identity	e_value	ARO_num	accession_num	ar_gene_allele	drug_class	ar_mechanism	origin	start	end
SJTUF10112_Typhimurium_AMRgene_1_from_Scaffold2	aac(6')-Iaa_1_NC_003197	100.000	0.0	/	/	aac(6')	Aminoglycoside	/	Scaffold2	256198	256635
SJTUF10112_Typhimurium_AMRgene_2_from_Scaffold31	tet(B)_2_AF326777	100.000	0.0	/	/	tet	Tetracycline	/	Scaffold31	6987	8192
SJTUF10112_Typhimurium_AMRgene_3_from_Scaffold32	cmlA1_1_M64556	99.921	0.0	/	/	cmlA	Phenicol	/	Scaffold32	5191	6450
SJTUF10112_Typhimurium_gene_4_from_Scaffold32	aadA2_2_JQ364967	100.000	0.0	/	/	aadA	Aminoglycoside	/	Scaffold32	6712	7503
SJTUF10112_Typhimurium_gene_5_from_Scaffold32	sul3_2_AJ459418	100.000	0.0	/	/	sul3	Sulphonamide	/	Scaffold32	1834	2625
SJTUF10112_Typhimurium_gene_6_from_Scaffold32	aadA1_3_JQ414041	99.874	0.0	/	/	aadA	Aminoglycoside	/	Scaffold32	4307	5098
SJTUF10112_Typhimurium_gene_7_from_Scaffold32	dfrA12_8_AM040708	100.000	0.0	/	/	dfrA	Trimethoprim	/	Scaffold32	7911	8408
SJTUF10112_Typhimurium_AMRgene_8_from_Scaffold35	aph(4)-Ia_1_V01499	100.000	0.0	/	/	aph(4)	Aminoglycoside	/	Scaffold35	4735	5760
SJTUF10112_Typhimurium_gene_9_from_Scaffold35	aac(3)-IV_1_DQ241380	99.871	0.0	/	/	aac(3)	Aminoglycoside	/	Scaffold35	5989	6765
SJTUF10112_Typhimurium_AMRgene_10_from_Scaffold39	oqxB_1_EU370913	100.000	0.0	/	/	oqxB	Quinolone	/	Scaffold39	638	3790
SJTUF10112_Typhimurium_gene_11_from_Scaffold39	oqxA_1_EU370913	100.000	0.0	/	/	oqxA	Quinolone	/	Scaffold39	3814	4989
SJTUF10112_Typhimurium_AMRgene_12_from_Scaffold41	blaOXA-1_1_HQ170510	100.000	0.0	/	/	blaOXA	Beta-lactam	/	Scaffold41	818	1648
SJTUF10112_Typhimurium_gene_13_from_Scaffold41	catB3_2_U13880	100.000	0.0	/	/	catB	Phenicol	/	Scaffold41	1786	2418
SJTUF10112_Typhimurium_gene_14_from_Scaffold41	aac(6')-Ib-cr_1_DQ303918	100.000	0.0	/	/	aac(6')-Ib-cr	Aminoglycoside	/	Scaffold41	88	687
SJTUF10112_Typhimurium_gene_15_from_Scaffold41	ARR-3_1_JF806499	100.000	0.0	/	/	ARR	Rifampicin	/	Scaffold41	2503	2955
SJTUF10112_Typhimurium_AMRgene_16_from_Scaffold42	floR_2_AF118107	98.188	0.0	/	/	floR	Phenicol	/	Scaffold42	1011	2224
SJTUF10112_Typhimurium_AMRgene_17_from_Scaffold47	aph(6)-Id_1_M28829	100.000	0.0	/	/	aph(6)	Aminoglycoside	/	Scaffold47	930	1766
SJTUF10112_Typhimurium_gene_18_from_Scaffold47	aph(3'')-Ib_5_AF321551	100.000	0.0	/	/	aph(3')	Aminoglycoside	/	Scaffold47	127	930
SJTUF10112_Typhimurium_AMRgene_19_from_Scaffold51	blaTEM-1B_1_AY458016	100.000	0.0	/	/	blaTEM	Beta-lactam	/	Scaffold51	188	1048
SJTUF10112_Typhimurium_AMRgene_20_from_Scaffold55	sul1_2_U12338	100.000	0.0	/	/	sul1	Sulphonamide	/	Scaffold55	397	1236
SJTUF10112_Typhimurium_AMRgene_21_from_Scaffold59	aph(3')-Ia_1_V00359	100.000	0.0	/	/	aph(3')	Aminoglycoside	/	Scaffold59	178	993
SJTUF10112_Typhimurium_AMRgene_22_from_Scaffold68	sul2_2_AY034138	100.000	0.0	/	/	sul2	Sulphonamide	/	Scaffold68	1	791
