# Supplementary material for: PRAP: Pan Resistome analysis pipeline
Source: BMC Bioinformatics. 2020 Jan 15;21:20. doi: 10.1186/s12859-019-3335-y (PMC6964052; doi:10.1186/s12859-019-3335-y)
Supplement: Supplementary file 3 — Additional file 3. Archive containing results of annotation of different formats of genome files for 26 S. enterica genomes based on both the CARD and ResFinder databases. [file 12859_2019_3335_MOESM3_ESM.zip › scaf_res/SJTUF10169_Typhimurium_ar.csv]

#gene_num	gene_name	identity	e_value	ARO_num	accession_num	ar_gene_allele	drug_class	ar_mechanism	origin	start	end
SJTUF10169_Typhimurium_AMRgene_1_from_Scaffold1	aac(6')-Iaa_1_NC_003197	100.000	0.0	/	/	aac(6')	Aminoglycoside	/	Scaffold1	255445	255882
SJTUF10169_Typhimurium_AMRgene_2_from_Scaffold34	tet(B)_2_AF326777	100.000	0.0	/	/	tet	Tetracycline	/	Scaffold34	7316	8521
SJTUF10169_Typhimurium_AMRgene_3_from_Scaffold35	cmlA1_1_M64556	99.921	0.0	/	/	cmlA	Phenicol	/	Scaffold35	5191	6450
SJTUF10169_Typhimurium_gene_4_from_Scaffold35	aadA2_2_JQ364967	100.000	0.0	/	/	aadA	Aminoglycoside	/	Scaffold35	6712	7503
SJTUF10169_Typhimurium_gene_5_from_Scaffold35	sul3_2_AJ459418	100.000	0.0	/	/	sul3	Sulphonamide	/	Scaffold35	1834	2625
SJTUF10169_Typhimurium_gene_6_from_Scaffold35	aadA1_3_JQ414041	99.874	0.0	/	/	aadA	Aminoglycoside	/	Scaffold35	4307	5098
SJTUF10169_Typhimurium_gene_7_from_Scaffold35	dfrA12_8_AM040708	100.000	0.0	/	/	dfrA	Trimethoprim	/	Scaffold35	7911	8408
SJTUF10169_Typhimurium_AMRgene_8_from_Scaffold37	aph(4)-Ia_1_V01499	100.000	0.0	/	/	aph(4)	Aminoglycoside	/	Scaffold37	1096	2121
SJTUF10169_Typhimurium_gene_9_from_Scaffold37	sul2_2_AY034138	100.000	0.0	/	/	sul2	Sulphonamide	/	Scaffold37	6968	7783
SJTUF10169_Typhimurium_gene_10_from_Scaffold37	aac(3)-IV_1_DQ241380	99.871	0.0	/	/	aac(3)	Aminoglycoside	/	Scaffold37	91	867
SJTUF10169_Typhimurium_AMRgene_11_from_Scaffold39	oqxB_1_EU370913	100.000	0.0	/	/	oqxB	Quinolone	/	Scaffold39	639	3791
SJTUF10169_Typhimurium_gene_12_from_Scaffold39	oqxA_1_EU370913	100.000	0.0	/	/	oqxA	Quinolone	/	Scaffold39	3815	4990
SJTUF10169_Typhimurium_AMRgene_13_from_Scaffold44	blaOXA-1_1_HQ170510	100.000	0.0	/	/	blaOXA	Beta-lactam	/	Scaffold44	818	1648
SJTUF10169_Typhimurium_gene_14_from_Scaffold44	catB3_2_U13880	100.000	0.0	/	/	catB	Phenicol	/	Scaffold44	1786	2418
SJTUF10169_Typhimurium_gene_15_from_Scaffold44	aac(6')-Ib-cr_1_DQ303918	100.000	0.0	/	/	aac(6')-Ib-cr	Aminoglycoside	/	Scaffold44	88	687
SJTUF10169_Typhimurium_gene_16_from_Scaffold44	ARR-3_1_JF806499	100.000	0.0	/	/	ARR	Rifampicin	/	Scaffold44	2503	2955
SJTUF10169_Typhimurium_AMRgene_17_from_Scaffold45	floR_2_AF118107	98.188	0.0	/	/	floR	Phenicol	/	Scaffold45	1149	2362
SJTUF10169_Typhimurium_AMRgene_18_from_Scaffold61	sul1_2_U12338	100.000	0.0	/	/	sul1	Sulphonamide	/	Scaffold61	397	1236
SJTUF10169_Typhimurium_AMRgene_19_from_Scaffold65	aph(3')-Ia_1_V00359	100.000	0.0	/	/	aph(3')	Aminoglycoside	/	Scaffold65	178	993
