# Supplementary material for: PRAP: Pan Resistome analysis pipeline
Source: BMC Bioinformatics. 2020 Jan 15;21:20. doi: 10.1186/s12859-019-3335-y (PMC6964052; doi:10.1186/s12859-019-3335-y)
Supplement: Supplementary file 3 — Additional file 3. Archive containing results of annotation of different formats of genome files for 26 S. enterica genomes based on both the CARD and ResFinder databases. [file 12859_2019_3335_MOESM3_ESM.zip › scaf_res/SJTUF10236_Typhimurium_ar.csv]

#gene_num	gene_name	identity	e_value	ARO_num	accession_num	ar_gene_allele	drug_class	ar_mechanism	origin	start	end
SJTUF10236_Typhimurium_AMRgene_1_from_Scaffold3	aac(6')-Iaa_1_NC_003197	100.000	0.0	/	/	aac(6')	Aminoglycoside	/	Scaffold3	43268	43705
SJTUF10236_Typhimurium_AMRgene_2_from_Scaffold40	cmlA1_1_M64556	99.921	0.0	/	/	cmlA	Phenicol	/	Scaffold40	5191	6450
SJTUF10236_Typhimurium_gene_3_from_Scaffold40	aadA2_1_NC_010870	99.875	0.0	/	/	aadA	Aminoglycoside	/	Scaffold40	6712	7513
SJTUF10236_Typhimurium_gene_4_from_Scaffold40	sul3_2_AJ459418	100.000	0.0	/	/	sul3	Sulphonamide	/	Scaffold40	1834	2625
SJTUF10236_Typhimurium_gene_5_from_Scaffold40	aadA1_3_JQ414041	100.000	0.0	/	/	aadA	Aminoglycoside	/	Scaffold40	4307	5098
SJTUF10236_Typhimurium_gene_6_from_Scaffold40	dfrA12_8_AM040708	100.000	0.0	/	/	dfrA	Trimethoprim	/	Scaffold40	7911	8408
SJTUF10236_Typhimurium_AMRgene_7_from_Scaffold41	tet(B)_2_AF326777	100.000	0.0	/	/	tet	Tetracycline	/	Scaffold41	7316	8521
SJTUF10236_Typhimurium_AMRgene_8_from_Scaffold43	aph(4)-Ia_1_V01499	100.000	0.0	/	/	aph(4)	Aminoglycoside	/	Scaffold43	6033	7058
SJTUF10236_Typhimurium_gene_9_from_Scaffold43	sul2_2_AY034138	100.000	0.0	/	/	sul2	Sulphonamide	/	Scaffold43	371	1186
SJTUF10236_Typhimurium_gene_10_from_Scaffold43	aac(3)-IV_1_DQ241380	99.871	0.0	/	/	aac(3)	Aminoglycoside	/	Scaffold43	7287	8063
SJTUF10236_Typhimurium_AMRgene_11_from_Scaffold46	oqxB_1_EU370913	100.000	0.0	/	/	oqxB	Quinolone	/	Scaffold46	639	3791
SJTUF10236_Typhimurium_gene_12_from_Scaffold46	oqxA_1_EU370913	100.000	0.0	/	/	oqxA	Quinolone	/	Scaffold46	3815	4990
SJTUF10236_Typhimurium_AMRgene_13_from_Scaffold54	blaOXA-1_1_HQ170510	100.000	0.0	/	/	blaOXA	Beta-lactam	/	Scaffold54	818	1648
SJTUF10236_Typhimurium_gene_14_from_Scaffold54	catB3_2_U13880	100.000	0.0	/	/	catB	Phenicol	/	Scaffold54	1786	2418
SJTUF10236_Typhimurium_gene_15_from_Scaffold54	aac(6')-Ib-cr_1_DQ303918	100.000	0.0	/	/	aac(6')-Ib-cr	Aminoglycoside	/	Scaffold54	88	687
SJTUF10236_Typhimurium_gene_16_from_Scaffold54	ARR-3_1_JF806499	100.000	0.0	/	/	ARR	Rifampicin	/	Scaffold54	2503	2955
SJTUF10236_Typhimurium_AMRgene_17_from_Scaffold55	floR_2_AF118107	98.188	0.0	/	/	floR	Phenicol	/	Scaffold55	1149	2362
SJTUF10236_Typhimurium_AMRgene_18_from_Scaffold71	sul1_2_U12338	100.000	0.0	/	/	sul1	Sulphonamide	/	Scaffold71	397	1236
SJTUF10236_Typhimurium_AMRgene_19_from_Scaffold77	aph(3')-Ia_1_V00359	100.000	0.0	/	/	aph(3')	Aminoglycoside	/	Scaffold77	178	993
