# Supplementary material for: PRAP: Pan Resistome analysis pipeline
Source: BMC Bioinformatics. 2020 Jan 15;21:20. doi: 10.1186/s12859-019-3335-y (PMC6964052; doi:10.1186/s12859-019-3335-y)
Supplement: Supplementary file 3 — Additional file 3. Archive containing results of annotation of different formats of genome files for 26 S. enterica genomes based on both the CARD and ResFinder databases. [file 12859_2019_3335_MOESM3_ESM.zip › scaf_res/SJTUF10330_Typhimurium_ar.csv]

#gene_num	gene_name	identity	e_value	ARO_num	accession_num	ar_gene_allele	drug_class	ar_mechanism	origin	start	end
SJTUF10330_Typhimurium_AMRgene_1_from_Scaffold1	aac(6')-Iaa_1_NC_003197	100.000	0.0	/	/	aac(6')	Aminoglycoside	/	Scaffold1	57378	57815
SJTUF10330_Typhimurium_AMRgene_2_from_Scaffold39	tet(B)_2_AF326777	100.000	0.0	/	/	tet	Tetracycline	/	Scaffold39	10181	11386
SJTUF10330_Typhimurium_AMRgene_3_from_Scaffold42	aph(4)-Ia_1_V01499	100.000	0.0	/	/	aph(4)	Aminoglycoside	/	Scaffold42	1096	2121
SJTUF10330_Typhimurium_gene_4_from_Scaffold42	aac(3)-IV_1_DQ241380	99.871	0.0	/	/	aac(3)	Aminoglycoside	/	Scaffold42	91	867
SJTUF10330_Typhimurium_AMRgene_5_from_Scaffold47	sul1_2_U12338	100.000	0.0	/	/	sul1	Sulphonamide	/	Scaffold47	3519	4358
SJTUF10330_Typhimurium_gene_6_from_Scaffold47	blaOXA-1_1_HQ170510	100.000	0.0	/	/	blaOXA	Beta-lactam	/	Scaffold47	818	1648
SJTUF10330_Typhimurium_gene_7_from_Scaffold47	catB3_2_U13880	100.000	0.0	/	/	catB	Phenicol	/	Scaffold47	1786	2418
SJTUF10330_Typhimurium_gene_8_from_Scaffold47	aac(6')-Ib-cr_1_DQ303918	100.000	0.0	/	/	aac(6')-Ib-cr	Aminoglycoside	/	Scaffold47	88	687
SJTUF10330_Typhimurium_gene_9_from_Scaffold47	ARR-3_1_JF806499	100.000	0.0	/	/	ARR	Rifampicin	/	Scaffold47	2503	2955
SJTUF10330_Typhimurium_AMRgene_10_from_Scaffold52	floR_2_AF118107	98.188	0.0	/	/	floR	Phenicol	/	Scaffold52	1020	2233
SJTUF10330_Typhimurium_AMRgene_11_from_Scaffold61	aph(6)-Id_1_M28829	100.000	0.0	/	/	aph(6)	Aminoglycoside	/	Scaffold61	873	1709
SJTUF10330_Typhimurium_gene_12_from_Scaffold61	aph(3'')-Ib_5_AF321551	100.000	0.0	/	/	aph(3')	Aminoglycoside	/	Scaffold61	70	873
SJTUF10330_Typhimurium_AMRgene_13_from_Scaffold65	blaTEM-1B_1_AY458016	100.000	0.0	/	/	blaTEM	Beta-lactam	/	Scaffold65	188	1048
SJTUF10330_Typhimurium_AMRgene_14_from_Scaffold76	sul2_2_AY034138	99.877	0.0	/	/	sul2	Sulphonamide	/	Scaffold76	33	848
