# Supplementary material for: PRAP: Pan Resistome analysis pipeline
Source: BMC Bioinformatics. 2020 Jan 15;21:20. doi: 10.1186/s12859-019-3335-y (PMC6964052; doi:10.1186/s12859-019-3335-y)
Supplement: Supplementary file 3 — Additional file 3. Archive containing results of annotation of different formats of genome files for 26 S. enterica genomes based on both the CARD and ResFinder databases. [file 12859_2019_3335_MOESM3_ESM.zip › scaf_res/SJTUF10359_Typhimurium_ar.csv]

#gene_num	gene_name	identity	e_value	ARO_num	accession_num	ar_gene_allele	drug_class	ar_mechanism	origin	start	end
SJTUF10359_Typhimurium_AMRgene_1_from_Scaffold2	aac(6')-Iaa_1_NC_003197	100.000	0.0	/	/	aac(6')	Aminoglycoside	/	Scaffold2	228212	228649
SJTUF10359_Typhimurium_AMRgene_2_from_Scaffold36	cmlA1_1_M64556	99.921	0.0	/	/	cmlA	Phenicol	/	Scaffold36	9333	10592
SJTUF10359_Typhimurium_gene_3_from_Scaffold36	aadA2_1_NC_010870	99.751	0.0	/	/	aadA	Aminoglycoside	/	Scaffold36	8270	9071
SJTUF10359_Typhimurium_gene_4_from_Scaffold36	sul3_2_AJ459418	100.000	0.0	/	/	sul3	Sulphonamide	/	Scaffold36	13233	14024
SJTUF10359_Typhimurium_AMRgene_5_from_Scaffold39	aph(4)-Ia_1_V01499	100.000	0.0	/	/	aph(4)	Aminoglycoside	/	Scaffold39	6033	7058
SJTUF10359_Typhimurium_gene_6_from_Scaffold39	sul2_2_AY034138	100.000	0.0	/	/	sul2	Sulphonamide	/	Scaffold39	371	1186
SJTUF10359_Typhimurium_gene_7_from_Scaffold39	aac(3)-IV_1_DQ241380	99.871	0.0	/	/	aac(3)	Aminoglycoside	/	Scaffold39	7287	8063
SJTUF10359_Typhimurium_AMRgene_8_from_Scaffold42	sul1_2_U12338	100.000	0.0	/	/	sul1	Sulphonamide	/	Scaffold42	3519	4358
SJTUF10359_Typhimurium_gene_9_from_Scaffold42	blaOXA-1_1_HQ170510	100.000	0.0	/	/	blaOXA	Beta-lactam	/	Scaffold42	818	1648
SJTUF10359_Typhimurium_gene_10_from_Scaffold42	catB3_2_U13880	100.000	0.0	/	/	catB	Phenicol	/	Scaffold42	1786	2418
SJTUF10359_Typhimurium_gene_11_from_Scaffold42	aac(6')-Ib-cr_1_DQ303918	100.000	0.0	/	/	aac(6')-Ib-cr	Aminoglycoside	/	Scaffold42	88	687
SJTUF10359_Typhimurium_gene_12_from_Scaffold42	ARR-3_1_JF806499	100.000	0.0	/	/	ARR	Rifampicin	/	Scaffold42	2503	2955
SJTUF10359_Typhimurium_AMRgene_13_from_Scaffold45	floR_2_AF118107	98.188	0.0	/	/	floR	Phenicol	/	Scaffold45	1149	2362
