# Supplementary material for: PRAP: Pan Resistome analysis pipeline
Source: BMC Bioinformatics. 2020 Jan 15;21:20. doi: 10.1186/s12859-019-3335-y (PMC6964052; doi:10.1186/s12859-019-3335-y)
Supplement: Supplementary file 3 — Additional file 3. Archive containing results of annotation of different formats of genome files for 26 S. enterica genomes based on both the CARD and ResFinder databases. [file 12859_2019_3335_MOESM3_ESM.zip › scaf_res/SJTUF10484_Typhimurium_ar.csv]

#gene_num	gene_name	identity	e_value	ARO_num	accession_num	ar_gene_allele	drug_class	ar_mechanism	origin	start	end
SJTUF10484_Typhimurium_AMRgene_1_from_Scaffold3	aac(6')-Iaa_1_NC_003197	100.000	0.0	/	/	aac(6')	Aminoglycoside	/	Scaffold3	46614	47051
SJTUF10484_Typhimurium_AMRgene_2_from_Scaffold38	tet(B)_2_AF326777	100.000	0.0	/	/	tet	Tetracycline	/	Scaffold38	10177	11382
SJTUF10484_Typhimurium_gene_3_from_Scaffold38	aph(6)-Id_1_M28829	100.000	0.0	/	/	aph(6)	Aminoglycoside	/	Scaffold38	13121	13957
SJTUF10484_Typhimurium_gene_4_from_Scaffold38	aph(3'')-Ib_5_AF321551	100.000	0.0	/	/	aph(3')	Aminoglycoside	/	Scaffold38	12318	13121
SJTUF10484_Typhimurium_AMRgene_5_from_Scaffold43	oqxB_1_EU370913	100.000	0.0	/	/	oqxB	Quinolone	/	Scaffold43	634	3786
SJTUF10484_Typhimurium_gene_6_from_Scaffold43	oqxA_1_EU370913	100.000	0.0	/	/	oqxA	Quinolone	/	Scaffold43	3810	4985
SJTUF10484_Typhimurium_AMRgene_7_from_Scaffold44	sul1_2_U12338	100.000	0.0	/	/	sul1	Sulphonamide	/	Scaffold44	3515	4354
SJTUF10484_Typhimurium_gene_8_from_Scaffold44	blaOXA-1_1_HQ170510	100.000	0.0	/	/	blaOXA	Beta-lactam	/	Scaffold44	814	1644
SJTUF10484_Typhimurium_gene_9_from_Scaffold44	catB3_2_U13880	100.000	0.0	/	/	catB	Phenicol	/	Scaffold44	1782	2414
SJTUF10484_Typhimurium_gene_10_from_Scaffold44	aac(6')-Ib-cr_1_DQ303918	100.000	0.0	/	/	aac(6')-Ib-cr	Aminoglycoside	/	Scaffold44	84	683
SJTUF10484_Typhimurium_gene_11_from_Scaffold44	ARR-3_1_JF806499	100.000	0.0	/	/	ARR	Rifampicin	/	Scaffold44	2499	2951
SJTUF10484_Typhimurium_AMRgene_12_from_Scaffold54	blaTEM-1B_1_AY458016	100.000	0.0	/	/	blaTEM	Beta-lactam	/	Scaffold54	570	1430
