# Supplementary material for: PRAP: Pan Resistome analysis pipeline
Source: BMC Bioinformatics. 2020 Jan 15;21:20. doi: 10.1186/s12859-019-3335-y (PMC6964052; doi:10.1186/s12859-019-3335-y)
Supplement: Supplementary file 3 — Additional file 3. Archive containing results of annotation of different formats of genome files for 26 S. enterica genomes based on both the CARD and ResFinder databases. [file 12859_2019_3335_MOESM3_ESM.zip › scaf_res/SJTUF10648_Typhimurium_ar.csv]

#gene_num	gene_name	identity	e_value	ARO_num	accession_num	ar_gene_allele	drug_class	ar_mechanism	origin	start	end
SJTUF10648_Typhimurium_AMRgene_1_from_Scaffold1	aac(6')-Iaa_1_NC_003197	100.000	0.0	/	/	aac(6')	Aminoglycoside	/	Scaffold1	255502	255939
SJTUF10648_Typhimurium_AMRgene_2_from_Scaffold30	tet(B)_2_AF326777	100.000	0.0	/	/	tet	Tetracycline	/	Scaffold30	7316	8521
SJTUF10648_Typhimurium_AMRgene_3_from_Scaffold31	cmlA1_1_M64556	99.921	0.0	/	/	cmlA	Phenicol	/	Scaffold31	5191	6450
SJTUF10648_Typhimurium_gene_4_from_Scaffold31	aadA2_1_NC_010870	99.875	0.0	/	/	aadA	Aminoglycoside	/	Scaffold31	6712	7513
SJTUF10648_Typhimurium_gene_5_from_Scaffold31	sul3_2_AJ459418	100.000	0.0	/	/	sul3	Sulphonamide	/	Scaffold31	1834	2625
SJTUF10648_Typhimurium_gene_6_from_Scaffold31	aadA1_3_JQ414041	99.874	0.0	/	/	aadA	Aminoglycoside	/	Scaffold31	4307	5098
SJTUF10648_Typhimurium_gene_7_from_Scaffold31	dfrA12_8_AM040708	100.000	0.0	/	/	dfrA	Trimethoprim	/	Scaffold31	9594	10091
SJTUF10648_Typhimurium_AMRgene_8_from_Scaffold33	aph(4)-Ia_1_V01499	100.000	0.0	/	/	aph(4)	Aminoglycoside	/	Scaffold33	1096	2121
SJTUF10648_Typhimurium_gene_9_from_Scaffold33	aac(3)-IV_1_DQ241380	99.871	0.0	/	/	aac(3)	Aminoglycoside	/	Scaffold33	91	867
SJTUF10648_Typhimurium_AMRgene_10_from_Scaffold35	oqxB_1_EU370913	100.000	0.0	/	/	oqxB	Quinolone	/	Scaffold35	638	3790
SJTUF10648_Typhimurium_gene_11_from_Scaffold35	oqxA_1_EU370913	100.000	0.0	/	/	oqxA	Quinolone	/	Scaffold35	3814	4989
SJTUF10648_Typhimurium_AMRgene_12_from_Scaffold40	blaOXA-1_1_HQ170510	100.000	0.0	/	/	blaOXA	Beta-lactam	/	Scaffold40	818	1648
SJTUF10648_Typhimurium_gene_13_from_Scaffold40	catB3_2_U13880	100.000	0.0	/	/	catB	Phenicol	/	Scaffold40	1786	2418
SJTUF10648_Typhimurium_gene_14_from_Scaffold40	aac(6')-Ib-cr_1_DQ303918	100.000	0.0	/	/	aac(6')-Ib-cr	Aminoglycoside	/	Scaffold40	88	687
SJTUF10648_Typhimurium_gene_15_from_Scaffold40	ARR-3_1_JF806499	100.000	0.0	/	/	ARR	Rifampicin	/	Scaffold40	2503	2955
SJTUF10648_Typhimurium_AMRgene_16_from_Scaffold41	floR_2_AF118107	98.188	0.0	/	/	floR	Phenicol	/	Scaffold41	1053	2266
SJTUF10648_Typhimurium_AMRgene_17_from_Scaffold49	aph(6)-Id_1_M28829	100.000	0.0	/	/	aph(6)	Aminoglycoside	/	Scaffold49	873	1709
SJTUF10648_Typhimurium_gene_18_from_Scaffold49	aph(3'')-Ib_5_AF321551	100.000	0.0	/	/	aph(3')	Aminoglycoside	/	Scaffold49	70	873
SJTUF10648_Typhimurium_AMRgene_19_from_Scaffold53	blaTEM-1B_1_AY458016	100.000	0.0	/	/	blaTEM	Beta-lactam	/	Scaffold53	188	1048
SJTUF10648_Typhimurium_AMRgene_20_from_Scaffold57	sul1_2_U12338	100.000	0.0	/	/	sul1	Sulphonamide	/	Scaffold57	397	1236
SJTUF10648_Typhimurium_AMRgene_21_from_Scaffold62	aph(3')-Ia_1_V00359	100.000	0.0	/	/	aph(3')	Aminoglycoside	/	Scaffold62	178	993
SJTUF10648_Typhimurium_AMRgene_22_from_Scaffold67	sul2_3_HQ840942	100.000	0.0	/	/	sul2	Sulphonamide	/	Scaffold67	33	848
