# Supplementary material for: PRAP: Pan Resistome analysis pipeline
Source: BMC Bioinformatics. 2020 Jan 15;21:20. doi: 10.1186/s12859-019-3335-y (PMC6964052; doi:10.1186/s12859-019-3335-y)
Supplement: Supplementary file 3 — Additional file 3. Archive containing results of annotation of different formats of genome files for 26 S. enterica genomes based on both the CARD and ResFinder databases. [file 12859_2019_3335_MOESM3_ESM.zip › scaf_res/SJTUF10855_Typhimurium_ar.csv]

#gene_num	gene_name	identity	e_value	ARO_num	accession_num	ar_gene_allele	drug_class	ar_mechanism	origin	start	end
SJTUF10855_Typhimurium_AMRgene_1_from_Scaffold1	aac(6')-Iaa_1_NC_003197	100.000	0.0	/	/	aac(6')	Aminoglycoside	/	Scaffold1	247621	248058
SJTUF10855_Typhimurium_AMRgene_2_from_Scaffold36	blaCTX-M-55_1_DQ810789	100.000	0.0	/	/	blaCTX-M	Beta-lactam	/	Scaffold36	5561	6436
SJTUF10855_Typhimurium_AMRgene_3_from_Scaffold42	oqxB_1_EU370913	99.968	0.0	/	/	oqxB	Quinolone	/	Scaffold42	11488	14640
SJTUF10855_Typhimurium_gene_4_from_Scaffold42	tet(M)_4_X75073	99.896	0.0	/	/	tet	Tetracycline	/	Scaffold42	2636	4555
SJTUF10855_Typhimurium_gene_5_from_Scaffold42	oqxA_1_EU370913	100.000	0.0	/	/	oqxA	Quinolone	/	Scaffold42	14664	15839
SJTUF10855_Typhimurium_AMRgene_6_from_Scaffold62	tet(B)_2_AF326777	100.000	0.0	/	/	tet	Tetracycline	/	Scaffold62	2038	3243
SJTUF10855_Typhimurium_AMRgene_7_from_Scaffold70	sul2_3_HQ840942	100.000	0.0	/	/	sul2	Sulphonamide	/	Scaffold70	1868	2683
SJTUF10855_Typhimurium_AMRgene_8_from_Scaffold81	aph(6)-Id_4_CP000971	100.000	0.0	/	/	aph(6)	Aminoglycoside	/	Scaffold81	842	1667
SJTUF10855_Typhimurium_gene_9_from_Scaffold81	aph(3'')-Ib_5_AF321551	99.751	0.0	/	/	aph(3')	Aminoglycoside	/	Scaffold81	33	836
SJTUF10855_Typhimurium_AMRgene_10_from_Scaffold93	aph(3')-Ia_1_V00359	100.000	0.0	/	/	aph(3')	Aminoglycoside	/	Scaffold93	174	989
