# Supplementary material for: PRAP: Pan Resistome analysis pipeline
Source: BMC Bioinformatics. 2020 Jan 15;21:20. doi: 10.1186/s12859-019-3335-y (PMC6964052; doi:10.1186/s12859-019-3335-y)
Supplement: Supplementary file 3 — Additional file 3. Archive containing results of annotation of different formats of genome files for 26 S. enterica genomes based on both the CARD and ResFinder databases. [file 12859_2019_3335_MOESM3_ESM.zip › scaf_res/SJTUF11077_Typhimurium_ar.csv]

#gene_num	gene_name	identity	e_value	ARO_num	accession_num	ar_gene_allele	drug_class	ar_mechanism	origin	start	end
SJTUF11077_Typhimurium_AMRgene_1_from_Scaffold2	aac(6')-Iaa_1_NC_003197	100.000	0.0	/	/	aac(6')	Aminoglycoside	/	Scaffold2	132953	133390
SJTUF11077_Typhimurium_AMRgene_2_from_Scaffold37	cmlA1_1_M64556	99.921	0.0	/	/	cmlA	Phenicol	/	Scaffold37	10279	11538
SJTUF11077_Typhimurium_gene_3_from_Scaffold37	aadA2_1_NC_010870	99.875	0.0	/	/	aadA	Aminoglycoside	/	Scaffold37	9216	10017
SJTUF11077_Typhimurium_gene_4_from_Scaffold37	sul3_2_AJ459418	100.000	0.0	/	/	sul3	Sulphonamide	/	Scaffold37	14150	14941
SJTUF11077_Typhimurium_gene_5_from_Scaffold37	dfrA12_8_AM040708	100.000	0.0	/	/	dfrA	Trimethoprim	/	Scaffold37	8321	8818
SJTUF11077_Typhimurium_AMRgene_6_from_Scaffold40	tet(B)_2_AF326777	100.000	0.0	/	/	tet	Tetracycline	/	Scaffold40	4111	5316
SJTUF11077_Typhimurium_AMRgene_7_from_Scaffold46	aph(4)-Ia_1_V01499	100.000	0.0	/	/	aph(4)	Aminoglycoside	/	Scaffold46	4696	5721
SJTUF11077_Typhimurium_gene_8_from_Scaffold46	aac(3)-IV_1_DQ241380	99.871	0.0	/	/	aac(3)	Aminoglycoside	/	Scaffold46	5950	6726
SJTUF11077_Typhimurium_AMRgene_9_from_Scaffold48	oqxB_1_EU370913	100.000	0.0	/	/	oqxB	Quinolone	/	Scaffold48	630	3782
SJTUF11077_Typhimurium_gene_10_from_Scaffold48	oqxA_1_EU370913	100.000	0.0	/	/	oqxA	Quinolone	/	Scaffold48	3806	4981
SJTUF11077_Typhimurium_AMRgene_11_from_Scaffold52	blaOXA-1_1_HQ170510	100.000	0.0	/	/	blaOXA	Beta-lactam	/	Scaffold52	1703	2533
SJTUF11077_Typhimurium_gene_12_from_Scaffold52	catB3_2_U13880	100.000	0.0	/	/	catB	Phenicol	/	Scaffold52	933	1565
SJTUF11077_Typhimurium_gene_13_from_Scaffold52	aac(6')-Ib-cr_1_DQ303918	100.000	0.0	/	/	aac(6')-Ib-cr	Aminoglycoside	/	Scaffold52	2664	3263
SJTUF11077_Typhimurium_gene_14_from_Scaffold52	ARR-3_1_JF806499	100.000	0.0	/	/	ARR	Rifampicin	/	Scaffold52	396	848
SJTUF11077_Typhimurium_AMRgene_15_from_Scaffold53	floR_2_AF118107	98.188	0.0	/	/	floR	Phenicol	/	Scaffold53	1020	2233
SJTUF11077_Typhimurium_AMRgene_16_from_Scaffold62	aph(6)-Id_1_M28829	100.000	0.0	/	/	aph(6)	Aminoglycoside	/	Scaffold62	865	1701
SJTUF11077_Typhimurium_gene_17_from_Scaffold62	aph(3'')-Ib_5_AF321551	100.000	0.0	/	/	aph(3')	Aminoglycoside	/	Scaffold62	62	865
SJTUF11077_Typhimurium_AMRgene_18_from_Scaffold66	sul1_2_U12338	100.000	0.0	/	/	sul1	Sulphonamide	/	Scaffold66	581	1420
SJTUF11077_Typhimurium_AMRgene_19_from_Scaffold69	blaTEM-1B_1_AY458016	100.000	0.0	/	/	blaTEM	Beta-lactam	/	Scaffold69	143	1003
SJTUF11077_Typhimurium_AMRgene_20_from_Scaffold76	aph(3')-Ia_1_V00359	100.000	0.0	/	/	aph(3')	Aminoglycoside	/	Scaffold76	120	935
SJTUF11077_Typhimurium_AMRgene_21_from_Scaffold83	sul2_2_AY034138	100.000	0.0	/	/	sul2	Sulphonamide	/	Scaffold83	19	834
