# Supplementary material for: PRAP: Pan Resistome analysis pipeline
Source: BMC Bioinformatics. 2020 Jan 15;21:20. doi: 10.1186/s12859-019-3335-y (PMC6964052; doi:10.1186/s12859-019-3335-y)
Supplement: Supplementary file 3 — Additional file 3. Archive containing results of annotation of different formats of genome files for 26 S. enterica genomes based on both the CARD and ResFinder databases. [file 12859_2019_3335_MOESM3_ESM.zip › scaf_res/SJTUF11216_Typhimurium_ar.csv]

#gene_num	gene_name	identity	e_value	ARO_num	accession_num	ar_gene_allele	drug_class	ar_mechanism	origin	start	end
SJTUF11216_Typhimurium_AMRgene_1_from_Scaffold1	aac(6')-Iaa_1_NC_003197	100.000	0.0	/	/	aac(6')	Aminoglycoside	/	Scaffold1	255194	255631
SJTUF11216_Typhimurium_AMRgene_2_from_Scaffold19	blaCTX-M-14_1_AF252622	100.000	0.0	/	/	blaCTX-M	Beta-lactam	/	Scaffold19	5814	6689
SJTUF11216_Typhimurium_AMRgene_3_from_Scaffold34	cmlA1_1_M64556	99.921	0.0	/	/	cmlA	Phenicol	/	Scaffold34	5189	6448
SJTUF11216_Typhimurium_gene_4_from_Scaffold34	aadA2_2_JQ364967	100.000	0.0	/	/	aadA	Aminoglycoside	/	Scaffold34	6710	7501
SJTUF11216_Typhimurium_gene_5_from_Scaffold34	sul3_2_AJ459418	100.000	0.0	/	/	sul3	Sulphonamide	/	Scaffold34	1832	2623
SJTUF11216_Typhimurium_gene_6_from_Scaffold34	aadA1_3_JQ414041	99.874	0.0	/	/	aadA	Aminoglycoside	/	Scaffold34	4305	5096
SJTUF11216_Typhimurium_gene_7_from_Scaffold34	dfrA12_8_AM040708	100.000	0.0	/	/	dfrA	Trimethoprim	/	Scaffold34	7909	8406
SJTUF11216_Typhimurium_AMRgene_8_from_Scaffold35	tet(B)_2_AF326777	100.000	0.0	/	/	tet	Tetracycline	/	Scaffold35	10179	11384
SJTUF11216_Typhimurium_AMRgene_9_from_Scaffold38	aph(4)-Ia_1_V01499	100.000	0.0	/	/	aph(4)	Aminoglycoside	/	Scaffold38	1082	2107
SJTUF11216_Typhimurium_gene_10_from_Scaffold38	sul2_2_AY034138	100.000	0.0	/	/	sul2	Sulphonamide	/	Scaffold38	6954	7769
SJTUF11216_Typhimurium_gene_11_from_Scaffold38	aac(3)-IV_1_DQ241380	99.871	0.0	/	/	aac(3)	Aminoglycoside	/	Scaffold38	77	853
SJTUF11216_Typhimurium_AMRgene_12_from_Scaffold43	blaOXA-1_1_HQ170510	100.000	0.0	/	/	blaOXA	Beta-lactam	/	Scaffold43	1709	2539
SJTUF11216_Typhimurium_gene_13_from_Scaffold43	catB3_2_U13880	100.000	0.0	/	/	catB	Phenicol	/	Scaffold43	939	1571
SJTUF11216_Typhimurium_gene_14_from_Scaffold43	aac(6')-Ib-cr_1_DQ303918	100.000	0.0	/	/	aac(6')-Ib-cr	Aminoglycoside	/	Scaffold43	2670	3269
SJTUF11216_Typhimurium_gene_15_from_Scaffold43	ARR-3_1_JF806499	100.000	0.0	/	/	ARR	Rifampicin	/	Scaffold43	402	854
SJTUF11216_Typhimurium_AMRgene_16_from_Scaffold44	floR_2_AF118107	98.188	0.0	/	/	floR	Phenicol	/	Scaffold44	1147	2360
SJTUF11216_Typhimurium_AMRgene_17_from_Scaffold58	sul1_2_U12338	100.000	0.0	/	/	sul1	Sulphonamide	/	Scaffold58	397	1236
SJTUF11216_Typhimurium_AMRgene_18_from_Scaffold60	aph(3')-Ia_1_V00359	100.000	0.0	/	/	aph(3')	Aminoglycoside	/	Scaffold60	176	991
