# Supplementary material for: PRAP: Pan Resistome analysis pipeline
Source: BMC Bioinformatics. 2020 Jan 15;21:20. doi: 10.1186/s12859-019-3335-y (PMC6964052; doi:10.1186/s12859-019-3335-y)
Supplement: Supplementary file 3 — Additional file 3. Archive containing results of annotation of different formats of genome files for 26 S. enterica genomes based on both the CARD and ResFinder databases. [file 12859_2019_3335_MOESM3_ESM.zip › scaf_res/SJTUF11653_Enteritidis_ar.csv]

#gene_num	gene_name	identity	e_value	ARO_num	accession_num	ar_gene_allele	drug_class	ar_mechanism	origin	start	end
SJTUF11653_Enteritidis_AMRgene_1_from_Scaffold6	aac(6')-Iaa_1_NC_003197	96.347	0.0	/	/	aac(6')	Aminoglycoside	/	Scaffold6	44075	44512
SJTUF11653_Enteritidis_AMRgene_2_from_Scaffold21	blaTEM-1B_1_AY458016	100.000	0.0	/	/	blaTEM	Beta-lactam	/	Scaffold21	14057	14917
SJTUF11653_Enteritidis_gene_3_from_Scaffold21	aph(6)-Id_4_CP000971	100.000	0.0	/	/	aph(6)	Aminoglycoside	/	Scaffold21	12506	13336
SJTUF11653_Enteritidis_gene_4_from_Scaffold21	sul2_2_AY034138	100.000	0.0	/	/	sul2	Sulphonamide	/	Scaffold21	10821	11636
SJTUF11653_Enteritidis_gene_5_from_Scaffold21	aph(3'')-Ib_5_AF321551	100.000	0.0	/	/	aph(3')	Aminoglycoside	/	Scaffold21	11697	12500
