# Supplementary material for: PRAP: Pan Resistome analysis pipeline
Source: BMC Bioinformatics. 2020 Jan 15;21:20. doi: 10.1186/s12859-019-3335-y (PMC6964052; doi:10.1186/s12859-019-3335-y)
Supplement: Supplementary file 3 — Additional file 3. Archive containing results of annotation of different formats of genome files for 26 S. enterica genomes based on both the CARD and ResFinder databases. [file 12859_2019_3335_MOESM3_ESM.zip › scaf_res/SJTUF12367_Enteritidis_ar.csv]

#gene_num	gene_name	identity	e_value	ARO_num	accession_num	ar_gene_allele	drug_class	ar_mechanism	origin	start	end
SJTUF12367_Enteritidis_AMRgene_1_from_Scaffold2	aac(6')-Iaa_1_NC_003197	96.347	0.0	/	/	aac(6')	Aminoglycoside	/	Scaffold2	290743	291180
SJTUF12367_Enteritidis_AMRgene_2_from_Scaffold29	tet(A)_6_AF534183	99.921	0.0	/	/	tet	Tetracycline	/	Scaffold29	1	1266
SJTUF12367_Enteritidis_gene_3_from_Scaffold29	aph(6)-Id_1_M28829	100.000	0.0	/	/	aph(6)	Aminoglycoside	/	Scaffold29	2527	3363
SJTUF12367_Enteritidis_gene_4_from_Scaffold29	sul2_2_AY034138	100.000	0.0	/	/	sul2	Sulphonamide	/	Scaffold29	4227	5042
SJTUF12367_Enteritidis_gene_5_from_Scaffold29	aph(3'')-Ib_5_AF321551	100.000	0.0	/	/	aph(3')	Aminoglycoside	/	Scaffold29	3363	4166
SJTUF12367_Enteritidis_AMRgene_6_from_Scaffold37	floR_2_AF118107	98.188	0.0	/	/	floR	Phenicol	/	Scaffold37	2462	3675
SJTUF12367_Enteritidis_AMRgene_7_from_Scaffold40	oqxA_1_EU370913	99.915	0.0	/	/	oqxA	Quinolone	/	Scaffold40	282	1457
SJTUF12367_Enteritidis_AMRgene_8_from_Scaffold41	blaCTX-M-55_1_DQ810789	100.000	0.0	/	/	blaCTX-M	Beta-lactam	/	Scaffold41	1546	2421
SJTUF12367_Enteritidis_AMRgene_9_from_Scaffold44	fosA3_1_AB522970	100.000	0.0	/	/	fosA	Fosfomycin	/	Scaffold44	346	762
SJTUF12367_Enteritidis_AMRgene_10_from_Scaffold45	aph(3')-IIa_2_V00618	100.000	0.0	/	/	aph(3')	Aminoglycoside	/	Scaffold45	266	1060
