# Supplementary material for: PRAP: Pan Resistome analysis pipeline
Source: BMC Bioinformatics. 2020 Jan 15;21:20. doi: 10.1186/s12859-019-3335-y (PMC6964052; doi:10.1186/s12859-019-3335-y)
Supplement: Supplementary file 3 — Additional file 3. Archive containing results of annotation of different formats of genome files for 26 S. enterica genomes based on both the CARD and ResFinder databases. [file 12859_2019_3335_MOESM3_ESM.zip › scaf_res/SJTUF12519_Enteritidis_ar.csv]

#gene_num	gene_name	identity	e_value	ARO_num	accession_num	ar_gene_allele	drug_class	ar_mechanism	origin	start	end
SJTUF12519_Enteritidis_AMRgene_1_from_Scaffold2	aac(6')-Iaa_1_NC_003197	96.347	0.0	/	/	aac(6')	Aminoglycoside	/	Scaffold2	290819	291256
SJTUF12519_Enteritidis_AMRgene_2_from_Scaffold27	aph(4)-Ia_1_V01499	100.000	0.0	/	/	aph(4)	Aminoglycoside	/	Scaffold27	4888	5913
SJTUF12519_Enteritidis_gene_3_from_Scaffold27	aac(3)-IV_1_DQ241380	99.871	0.0	/	/	aac(3)	Aminoglycoside	/	Scaffold27	6142	6918
SJTUF12519_Enteritidis_AMRgene_4_from_Scaffold28	cmlA1_1_M64556	99.921	0.0	/	/	cmlA	Phenicol	/	Scaffold28	441	1700
SJTUF12519_Enteritidis_gene_5_from_Scaffold28	sul3_2_AJ459418	100.000	0.0	/	/	sul3	Sulphonamide	/	Scaffold28	4266	5057
SJTUF12519_Enteritidis_gene_6_from_Scaffold28	aadA1_3_JQ414041	100.000	0.0	/	/	aadA	Aminoglycoside	/	Scaffold28	1793	2584
SJTUF12519_Enteritidis_AMRgene_7_from_Scaffold29	oqxB_1_EU370913	99.937	0.0	/	/	oqxB	Quinolone	/	Scaffold29	623	3775
SJTUF12519_Enteritidis_gene_8_from_Scaffold29	oqxA_1_EU370913	99.915	0.0	/	/	oqxA	Quinolone	/	Scaffold29	3799	4974
SJTUF12519_Enteritidis_AMRgene_9_from_Scaffold32	blaTEM-1B_1_AY458016	100.000	0.0	/	/	blaTEM	Beta-lactam	/	Scaffold32	2597	3457
SJTUF12519_Enteritidis_AMRgene_10_from_Scaffold34	blaCTX-M-14_1_AF252622	100.000	0.0	/	/	blaCTX-M	Beta-lactam	/	Scaffold34	2274	3149
SJTUF12519_Enteritidis_gene_11_from_Scaffold34	fosA3_1_AB522970	100.000	0.0	/	/	fosA	Fosfomycin	/	Scaffold34	1246	1662
SJTUF12519_Enteritidis_AMRgene_12_from_Scaffold36	tet(A)_4_AJ517790	100.000	0.0	/	/	tet	Tetracycline	/	Scaffold36	953	2152
SJTUF12519_Enteritidis_AMRgene_13_from_Scaffold38	floR_2_AF118107	98.188	0.0	/	/	floR	Phenicol	/	Scaffold38	922	2135
SJTUF12519_Enteritidis_AMRgene_14_from_Scaffold41	sul1_2_U12338	100.000	0.0	/	/	sul1	Sulphonamide	/	Scaffold41	562	1401
SJTUF12519_Enteritidis_AMRgene_15_from_Scaffold42	aph(6)-Id_4_CP000971	100.000	0.0	/	/	aph(6)	Aminoglycoside	/	Scaffold42	51	881
SJTUF12519_Enteritidis_gene_16_from_Scaffold42	aph(3'')-Ib_5_AF321551	100.000	0.0	/	/	aph(3')	Aminoglycoside	/	Scaffold42	887	1690
SJTUF12519_Enteritidis_AMRgene_17_from_Scaffold47	aph(3')-Ia_1_V00359	100.000	0.0	/	/	aph(3')	Aminoglycoside	/	Scaffold47	161	976
SJTUF12519_Enteritidis_AMRgene_18_from_Scaffold49	dfrA12_8_AM040708	100.000	0.0	/	/	dfrA	Trimethoprim	/	Scaffold49	32	529
SJTUF12519_Enteritidis_AMRgene_19_from_Scaffold50	sul2_2_AY034138	100.000	0.0	/	/	sul2	Sulphonamide	/	Scaffold50	33	848
