# Supplementary material for: PRAP: Pan Resistome analysis pipeline
Source: BMC Bioinformatics. 2020 Jan 15;21:20. doi: 10.1186/s12859-019-3335-y (PMC6964052; doi:10.1186/s12859-019-3335-y)
Supplement: Supplementary file 3 — Additional file 3. Archive containing results of annotation of different formats of genome files for 26 S. enterica genomes based on both the CARD and ResFinder databases. [file 12859_2019_3335_MOESM3_ESM.zip › scaf_res/SJTUF13500_Indiana_ar.csv]

#gene_num	gene_name	identity	e_value	ARO_num	accession_num	ar_gene_allele	drug_class	ar_mechanism	origin	start	end
SJTUF13500_Indiana_AMRgene_1_from_Scaffold22	aac(6')-Iaa_1_NC_003197	98.630	0.0	/	/	aac(6')	Aminoglycoside	/	Scaffold22	52298	52735
SJTUF13500_Indiana_AMRgene_2_from_Scaffold40	cmlA1_1_M64556	99.921	0.0	/	/	cmlA	Phenicol	/	Scaffold40	10287	11546
SJTUF13500_Indiana_gene_3_from_Scaffold40	aadA2_2_JQ364967	100.000	0.0	/	/	aadA	Aminoglycoside	/	Scaffold40	9234	10025
SJTUF13500_Indiana_gene_4_from_Scaffold40	sul3_2_AJ459418	100.000	0.0	/	/	sul3	Sulphonamide	/	Scaffold40	14237	15028
SJTUF13500_Indiana_gene_5_from_Scaffold40	dfrA12_8_AM040708	100.000	0.0	/	/	dfrA	Trimethoprim	/	Scaffold40	8329	8826
SJTUF13500_Indiana_AMRgene_6_from_Scaffold54	aph(4)-Ia_1_V01499	100.000	0.0	/	/	aph(4)	Aminoglycoside	/	Scaffold54	1091	2116
SJTUF13500_Indiana_gene_7_from_Scaffold54	sul2_2_AY034138	100.000	0.0	/	/	sul2	Sulphonamide	/	Scaffold54	6963	7778
SJTUF13500_Indiana_gene_8_from_Scaffold54	aac(3)-IV_1_DQ241380	99.871	0.0	/	/	aac(3)	Aminoglycoside	/	Scaffold54	86	862
SJTUF13500_Indiana_AMRgene_9_from_Scaffold56	aac(3)-IId_1_EU022314	99.884	0.0	/	/	aac(3)	Aminoglycoside	/	Scaffold56	1145	2005
SJTUF13500_Indiana_AMRgene_10_from_Scaffold61	blaOXA-1_1_HQ170510	100.000	0.0	/	/	blaOXA	Beta-lactam	/	Scaffold61	1707	2537
SJTUF13500_Indiana_gene_11_from_Scaffold61	catB3_2_U13880	100.000	0.0	/	/	catB	Phenicol	/	Scaffold61	937	1569
SJTUF13500_Indiana_gene_12_from_Scaffold61	aac(6')-Ib-cr_1_DQ303918	100.000	0.0	/	/	aac(6')-Ib-cr	Aminoglycoside	/	Scaffold61	2668	3267
SJTUF13500_Indiana_gene_13_from_Scaffold61	ARR-3_1_JF806499	100.000	0.0	/	/	ARR	Rifampicin	/	Scaffold61	400	852
SJTUF13500_Indiana_AMRgene_14_from_Scaffold62	floR_2_AF118107	98.188	0.0	/	/	floR	Phenicol	/	Scaffold62	1145	2358
SJTUF13500_Indiana_AMRgene_15_from_Scaffold63	mph(A)_1_D16251	100.000	0.0	/	/	mph	Macrolide	/	Scaffold63	106	1011
SJTUF13500_Indiana_AMRgene_16_from_Scaffold65	fosA3_1_AB522970	100.000	0.0	/	/	fosA	Fosfomycin	/	Scaffold65	1794	2210
SJTUF13500_Indiana_AMRgene_17_from_Scaffold69	blaCTX-M-15_1_AY044436	100.000	0.0	/	/	blaCTX-M	Beta-lactam	/	Scaffold69	356	1231
SJTUF13500_Indiana_AMRgene_18_from_Scaffold74	sul1_2_U12338	100.000	0.0	/	/	sul1	Sulphonamide	/	Scaffold74	202	1041
