# Supplementary material for: PRAP: Pan Resistome analysis pipeline
Source: BMC Bioinformatics. 2020 Jan 15;21:20. doi: 10.1186/s12859-019-3335-y (PMC6964052; doi:10.1186/s12859-019-3335-y)
Supplement: Supplementary file 3 — Additional file 3. Archive containing results of annotation of different formats of genome files for 26 S. enterica genomes based on both the CARD and ResFinder databases. [file 12859_2019_3335_MOESM3_ESM.zip › scaf_res/SJTUF13520_Indiana_ar.csv]

#gene_num	gene_name	identity	e_value	ARO_num	accession_num	ar_gene_allele	drug_class	ar_mechanism	origin	start	end
SJTUF13520_Indiana_AMRgene_1_from_Scaffold4	aac(6')-Iaa_1_NC_003197	98.630	0.0	/	/	aac(6')	Aminoglycoside	/	Scaffold4	37918	38355
SJTUF13520_Indiana_AMRgene_2_from_Scaffold49	qepA1_1_AB263754	99.935	0.0	/	/	qepA	Quinolone	/	Scaffold49	6370	7905
SJTUF13520_Indiana_gene_3_from_Scaffold49	blaTEM-1B_1_AY458016	100.000	0.0	/	/	blaTEM	Beta-lactam	/	Scaffold49	1131	1991
SJTUF13520_Indiana_gene_4_from_Scaffold49	rmtB_1_AB103506	100.000	0.0	/	/	rmtB	Aminoglycoside	/	Scaffold49	2161	2916
SJTUF13520_Indiana_AMRgene_5_from_Scaffold52	aph(4)-Ia_1_V01499	100.000	0.0	/	/	aph(4)	Aminoglycoside	/	Scaffold52	1094	2119
SJTUF13520_Indiana_gene_6_from_Scaffold52	aac(3)-IV_1_DQ241380	99.871	0.0	/	/	aac(3)	Aminoglycoside	/	Scaffold52	89	865
SJTUF13520_Indiana_AMRgene_7_from_Scaffold55	oqxB_1_EU370913	100.000	0.0	/	/	oqxB	Quinolone	/	Scaffold55	628	3780
SJTUF13520_Indiana_gene_8_from_Scaffold55	oqxA_1_EU370913	100.000	0.0	/	/	oqxA	Quinolone	/	Scaffold55	3804	4979
SJTUF13520_Indiana_AMRgene_9_from_Scaffold57	sul1_2_U12338	100.000	0.0	/	/	sul1	Sulphonamide	/	Scaffold57	438	1277
SJTUF13520_Indiana_gene_10_from_Scaffold57	blaOXA-1_1_HQ170510	100.000	0.0	/	/	blaOXA	Beta-lactam	/	Scaffold57	3148	3978
SJTUF13520_Indiana_gene_11_from_Scaffold57	catB3_2_U13880	100.000	0.0	/	/	catB	Phenicol	/	Scaffold57	2378	3010
SJTUF13520_Indiana_gene_12_from_Scaffold57	aac(6')-Ib-cr_1_DQ303918	100.000	0.0	/	/	aac(6')-Ib-cr	Aminoglycoside	/	Scaffold57	4109	4708
SJTUF13520_Indiana_gene_13_from_Scaffold57	ARR-3_1_JF806499	100.000	0.0	/	/	ARR	Rifampicin	/	Scaffold57	1841	2293
SJTUF13520_Indiana_AMRgene_14_from_Scaffold61	mph(A)_1_D16251	100.000	0.0	/	/	mph	Macrolide	/	Scaffold61	3204	4109
SJTUF13520_Indiana_AMRgene_15_from_Scaffold62	blaCTX-M-65_1_EF418608	100.000	0.0	/	/	blaCTX-M	Beta-lactam	/	Scaffold62	2740	3615
SJTUF13520_Indiana_AMRgene_16_from_Scaffold63	tet(A)_6_AF534183	99.920	0.0	/	/	tet	Tetracycline	/	Scaffold63	1019	2265
SJTUF13520_Indiana_AMRgene_17_from_Scaffold64	cmlA1_1_M64556	99.921	0.0	/	/	cmlA	Phenicol	/	Scaffold64	1039	2298
SJTUF13520_Indiana_gene_18_from_Scaffold64	aadA2_1_NC_010870	99.730	0.0	/	/	aadA	Aminoglycoside	/	Scaffold64	38	777
SJTUF13520_Indiana_AMRgene_19_from_Scaffold66	floR_2_AF118107	98.188	0.0	/	/	floR	Phenicol	/	Scaffold66	1053	2266
SJTUF13520_Indiana_AMRgene_20_from_Scaffold71	aph(6)-Id_1_M28829	100.000	0.0	/	/	aph(6)	Aminoglycoside	/	Scaffold71	47	883
SJTUF13520_Indiana_gene_21_from_Scaffold71	aph(3'')-Ib_5_AF321551	100.000	0.0	/	/	aph(3')	Aminoglycoside	/	Scaffold71	883	1686
SJTUF13520_Indiana_AMRgene_22_from_Scaffold73	aadA5_1_AF137361	100.000	0.0	/	/	aadA	Aminoglycoside	/	Scaffold73	665	1453
SJTUF13520_Indiana_gene_23_from_Scaffold73	dfrA17_1_FJ460238	100.000	0.0	/	/	dfrA	Trimethoprim	/	Scaffold73	61	534
SJTUF13520_Indiana_AMRgene_24_from_Scaffold76	fosA3_1_AB522970	100.000	0.0	/	/	fosA	Fosfomycin	/	Scaffold76	362	778
SJTUF13520_Indiana_AMRgene_25_from_Scaffold83	sul2_2_AY034138	99.755	0.0	/	/	sul2	Sulphonamide	/	Scaffold83	33	848
