# Supplementary material for: PRAP: Pan Resistome analysis pipeline
Source: BMC Bioinformatics. 2020 Jan 15;21:20. doi: 10.1186/s12859-019-3335-y (PMC6964052; doi:10.1186/s12859-019-3335-y)
Supplement: Supplementary file 3 — Additional file 3. Archive containing results of annotation of different formats of genome files for 26 S. enterica genomes based on both the CARD and ResFinder databases. [file 12859_2019_3335_MOESM3_ESM.zip › kmer_card/SJTUF10057_Typhimurium_ar.csv]

#gene_num	gene_name	coverage	area_score	ARO_num	accession_num	ar_gene_allele	drug_class	ar_mechanism
SJTUF10057_Typhimurium_AMRgene_0	TEM-191	100.0	171.2513661202186	ARO:3001051	JF949916	TEM	monobactam;cephalosporin;penam;penem	antibiotic inactivation
SJTUF10057_Typhimurium_AMRgene_1	OXA-1	100.0	208.86864931846344	ARO:3001396	JN420336.1	OXA	cephalosporin;penam	antibiotic inactivation
SJTUF10057_Typhimurium_AMRgene_2	AAC(3)-IV	100.0	191.00531208499336	ARO:3002539	DQ241380.1	AAC(3)	aminoglycoside antibiotic	antibiotic inactivation
SJTUF10057_Typhimurium_AMRgene_3	golS	100.0	168.77551020408163	ARO:3000504	NC_003197	golS	monobactam;carbapenem;cephalosporin;cephamycin;penam;phenicol antibiotic;penem	antibiotic efflux
SJTUF10057_Typhimurium_AMRgene_4	AAC(6')-Iaa	100.0	157.02898550724638	ARO:3002571	NC_003197	AAC(6')	aminoglycoside antibiotic	antibiotic inactivation
SJTUF10057_Typhimurium_AMRgene_5	aadA2	100.0	352.84656084656086	ARO:3002602	AF156486	aadA	aminoglycoside antibiotic	antibiotic inactivation
SJTUF10057_Typhimurium_AMRgene_6	catB3	100.0	174.07881773399015	ARO:3002676	NC_019368.1	catB	phenicol antibiotic	antibiotic inactivation
SJTUF10057_Typhimurium_AMRgene_7	dfrA12	100.0	179.81856540084388	ARO:3002858	KJ363320	dfrA	diaminopyrimidine antibiotic	antibiotic target replacement
SJTUF10057_Typhimurium_AMRgene_8	arr-3	100.0	183.03729603729604	ARO:3002848	EU675686	arr	rifamycin antibiotic	antibiotic inactivation
SJTUF10057_Typhimurium_AMRgene_9	tet(A)	100.0	169.31218274111674	ARO:3000165	NC_002134.1	tet	glycylcycline;tetracycline antibiotic	antibiotic efflux
SJTUF10057_Typhimurium_AMRgene_10	APH(4)-Ia	100.0	172.51696606786427	ARO:3002655	V01499	APH(4)	aminoglycoside antibiotic	antibiotic inactivation
SJTUF10057_Typhimurium_AMRgene_11	sdiA	100.0	172.4692417739628	ARO:3000826	NC_003197.2	sdiA	fluoroquinolone antibiotic;cephalosporin;glycylcycline;penam;tetracycline antibiotic;rifamycin antibiotic;phenicol antibiotic;triclosan	antibiotic efflux
SJTUF10057_Typhimurium_AMRgene_12	cmlA6	100.0	177.66504854368932	ARO:3002696	AF294653	cmlA	phenicol antibiotic	antibiotic efflux
SJTUF10057_Typhimurium_AMRgene_13	sul3	100.0	180.40234375	ARO:3000413	FJ196385	sul3	sulfonamide antibiotic;sulfone antibiotic	antibiotic target replacement
SJTUF10057_Typhimurium_AMRgene_14	mdsA	100.0	188.58437240232752	ARO:3000789	NC_003197.2	mdsA	monobactam;carbapenem;cephalosporin;cephamycin;penam;phenicol antibiotic;penem	antibiotic efflux
SJTUF10057_Typhimurium_AMRgene_15	APH(6)-Id	100.0	147.14145141451414	ARO:3002660	AF024602	APH(6)	aminoglycoside antibiotic	antibiotic inactivation
SJTUF10057_Typhimurium_AMRgene_16	sul2	100.0	338.0681818181818	ARO:3000412	AY055428.1	sul2	sulfonamide antibiotic;sulfone antibiotic	antibiotic target replacement
SJTUF10057_Typhimurium_AMRgene_17	sul1	100.0	326.4779411764706	ARO:3000410	JF969163	sul1	sulfonamide antibiotic;sulfone antibiotic	antibiotic target replacement
SJTUF10057_Typhimurium_AMRgene_18	mdsC	100.0	196.50873655913978	ARO:3000791	NC_003197.2	mdsC	monobactam;carbapenem;cephalosporin;cephamycin;penam;phenicol antibiotic;penem	antibiotic efflux
SJTUF10057_Typhimurium_AMRgene_19	mdsB	100.0	190.16762086513995	ARO:3000790	NC_003197.2	mdsB	monobactam;carbapenem;cephalosporin;cephamycin;penam;phenicol antibiotic;penem	antibiotic efflux
SJTUF10057_Typhimurium_AMRgene_20	AAC(6')-Ib-cr	100.0	162.07465277777777	ARO:3002547	DQ303918	AAC(6')-Ib-cr	fluoroquinolone antibiotic;aminoglycoside antibiotic	antibiotic inactivation
SJTUF10057_Typhimurium_AMRgene_21	mdtK	100.0	177.2291220556745	ARO:3001327	CP014358.1	MdtK	fluoroquinolone antibiotic	antibiotic efflux
SJTUF10057_Typhimurium_AMRgene_22	APH(3'')-Ib	100.0	157.69230769230768	ARO:3002639	AF313472	APH(3'')	aminoglycoside antibiotic	antibiotic inactivation
SJTUF10057_Typhimurium_AMRgene_24	floR	100.0	171.69689336691854	ARO:3002705	AF231986	floR	phenicol antibiotic	antibiotic efflux
SJTUF10057_Typhimurium_AMRgene_25	Salmonella_enterica_soxR_with_mutation_conferring_antibiotic_resistance	93.5632183908046	115.13563218390804	ARO:3003382	NC_003198.1	soxR	fluoroquinolone antibiotic;cephalosporin;glycylcycline;penam;tetracycline antibiotic;rifamycin antibiotic;phenicol antibiotic;triclosan	antibiotic target alteration;antibiotic efflux
SJTUF10057_Typhimurium_AMRgene_26	tetR	100.0	185.03814262023218	ARO:3003479	AL513383	tetR	glycylcycline;tetracycline antibiotic	antibiotic target alteration;antibiotic efflux
SJTUF10057_Typhimurium_AMRgene_27	Salmonella_serovars_soxS_with_mutation_conferring_antibiotic_resistance	100.0	154.95	ARO:3003383	NC_003197.2	soxS	fluoroquinolone antibiotic;monobactam;carbapenem;cephalosporin;glycylcycline;cephamycin;penam;tetracycline antibiotic;rifamycin antibiotic;phenicol antibiotic;triclosan;penem	antibiotic target alteration;antibiotic efflux;reduced permeability to antibiotic
SJTUF10057_Typhimurium_AMRgene_28	Salmonella_serovars_gyrB_conferring_resistance_to_fluoroquinolone	100.0	178.55374320368045	ARO:3003307	NC_003197.2	gyrB	fluoroquinolone antibiotic;aminocoumarin antibiotic	antibiotic target alteration
SJTUF10057_Typhimurium_AMRgene_29	Salmonella_serovars_parE_conferring_resistance_to_fluoroquinolones	100.0	185.84002140181914	ARO:3003317	NC_003197.2	parE	fluoroquinolone antibiotic	antibiotic target alteration
SJTUF10057_Typhimurium_AMRgene_30	Salmonella_enterica_ramR_mutants	98.2078853046595	169.82258064516128	ARO:3003379	CP001138.1	ramR	fluoroquinolone antibiotic;cephalosporin;glycylcycline;penam;tetracycline antibiotic;rifamycin antibiotic;phenicol antibiotic;triclosan	antibiotic target alteration;antibiotic efflux
SJTUF10057_Typhimurium_AMRgene_31	Salmonella_enterica_gyrA_with_mutation_conferring_resistance_to_triclosan	100.0	188.83275928052046	ARO:3004334	NC_003197.2	gyrA	triclosan	antibiotic target alteration
SJTUF10057_Typhimurium_AMRgene_32	Escherichia_coli_EF-Tu_mutants_conferring_resistance_to_kirromycin	100.0	215.06804478897502	ARO:3003368	AH002539.2	EF-Tu	elfamycin antibiotic	antibiotic target alteration
SJTUF10057_Typhimurium_AMRgene_33	Salmonella_enterica_parC_conferring_resistance_to_fluoroquinolones	100.0	178.62997762863534	ARO:3003939	NC_003197.2	parC	fluoroquinolone antibiotic	antibiotic target alteration
