# Supplementary material for: PRAP: Pan Resistome analysis pipeline
Source: BMC Bioinformatics. 2020 Jan 15;21:20. doi: 10.1186/s12859-019-3335-y (PMC6964052; doi:10.1186/s12859-019-3335-y)
Supplement: Supplementary file 3 — Additional file 3. Archive containing results of annotation of different formats of genome files for 26 S. enterica genomes based on both the CARD and ResFinder databases. [file 12859_2019_3335_MOESM3_ESM.zip › kmer_card/SJTUF10169_Typhimurium_ar.csv]

#gene_num	gene_name	coverage	area_score	ARO_num	accession_num	ar_gene_allele	drug_class	ar_mechanism
SJTUF10169_Typhimurium_AMRgene_0	OXA-1	100.0	166.86864931846344	ARO:3001396	JN420336.1	OXA	cephalosporin;penam	antibiotic inactivation
SJTUF10169_Typhimurium_AMRgene_1	APH(3')-Ia	100.0	152.04671717171718	ARO:3002641	BX664015.1	APH(3')	aminoglycoside antibiotic	antibiotic inactivation
SJTUF10169_Typhimurium_AMRgene_2	AAC(3)-IV	100.0	179.0239043824701	ARO:3002539	DQ241380.1	AAC(3)	aminoglycoside antibiotic	antibiotic inactivation
SJTUF10169_Typhimurium_AMRgene_3	golS	100.0	184.54195011337868	ARO:3000504	NC_003197	golS	monobactam;carbapenem;cephalosporin;cephamycin;penam;phenicol antibiotic;penem	antibiotic efflux
SJTUF10169_Typhimurium_AMRgene_4	AAC(6')-Iaa	100.0	169.04347826086956	ARO:3002571	NC_003197	AAC(6')	aminoglycoside antibiotic	antibiotic inactivation
SJTUF10169_Typhimurium_AMRgene_5	aadA2	100.0	336.9642857142857	ARO:3002602	AF156486	aadA	aminoglycoside antibiotic	antibiotic inactivation
SJTUF10169_Typhimurium_AMRgene_6	catB3	100.0	163.54187192118226	ARO:3002676	NC_019368.1	catB	phenicol antibiotic	antibiotic inactivation
SJTUF10169_Typhimurium_AMRgene_7	dfrA12	100.0	162.5548523206751	ARO:3002858	KJ363320	dfrA	diaminopyrimidine antibiotic	antibiotic target replacement
SJTUF10169_Typhimurium_AMRgene_8	arr-3	100.0	187.23076923076923	ARO:3002848	EU675686	arr	rifamycin antibiotic	antibiotic inactivation
SJTUF10169_Typhimurium_AMRgene_9	tet(A)	100.0	162.03976311336717	ARO:3000165	NC_002134.1	tet	glycylcycline;tetracycline antibiotic	antibiotic efflux
SJTUF10169_Typhimurium_AMRgene_10	APH(4)-Ia	100.0	175.55389221556885	ARO:3002655	V01499	APH(4)	aminoglycoside antibiotic	antibiotic inactivation
SJTUF10169_Typhimurium_AMRgene_11	sdiA	100.0	179.64520743919886	ARO:3000826	NC_003197.2	sdiA	fluoroquinolone antibiotic;cephalosporin;glycylcycline;penam;tetracycline antibiotic;rifamycin antibiotic;phenicol antibiotic;triclosan	antibiotic efflux
SJTUF10169_Typhimurium_AMRgene_12	cmlA6	100.0	163.06148867313917	ARO:3002696	AF294653	cmlA	phenicol antibiotic	antibiotic efflux
SJTUF10169_Typhimurium_AMRgene_13	sul3	100.0	188.25260416666666	ARO:3000413	FJ196385	sul3	sulfonamide antibiotic;sulfone antibiotic	antibiotic target replacement
SJTUF10169_Typhimurium_AMRgene_14	mdsA	100.0	187.20365752285952	ARO:3000789	NC_003197.2	mdsA	monobactam;carbapenem;cephalosporin;cephamycin;penam;phenicol antibiotic;penem	antibiotic efflux
SJTUF10169_Typhimurium_AMRgene_15	sul2	100.0	173.58585858585857	ARO:3000412	AY055428.1	sul2	sulfonamide antibiotic;sulfone antibiotic	antibiotic target replacement
SJTUF10169_Typhimurium_AMRgene_16	sul1	100.0	347.9019607843137	ARO:3000410	JF969163	sul1	sulfonamide antibiotic;sulfone antibiotic	antibiotic target replacement
SJTUF10169_Typhimurium_AMRgene_17	mdsC	100.0	187.24193548387098	ARO:3000791	NC_003197.2	mdsC	monobactam;carbapenem;cephalosporin;cephamycin;penam;phenicol antibiotic;penem	antibiotic efflux
SJTUF10169_Typhimurium_AMRgene_18	mdsB	100.0	186.97868956743002	ARO:3000790	NC_003197.2	mdsB	monobactam;carbapenem;cephalosporin;cephamycin;penam;phenicol antibiotic;penem	antibiotic efflux
SJTUF10169_Typhimurium_AMRgene_19	AAC(6')-Ib-cr	100.0	160.78993055555554	ARO:3002547	DQ303918	AAC(6')-Ib-cr	fluoroquinolone antibiotic;aminoglycoside antibiotic	antibiotic inactivation
SJTUF10169_Typhimurium_AMRgene_20	mdtK	100.0	177.47323340471092	ARO:3001327	CP014358.1	MdtK	fluoroquinolone antibiotic	antibiotic efflux
SJTUF10169_Typhimurium_AMRgene_22	oqxA	100.0	178.99392361111111	ARO:3003922	NC_010378.1	oqxA	fluoroquinolone antibiotic;glycylcycline;tetracycline antibiotic;diaminopyrimidine antibiotic;nitrofuran antibiotic	antibiotic efflux
SJTUF10169_Typhimurium_AMRgene_23	oqxB	100.0	168.31224033237456	ARO:3003923	NC_010378.1	oqxB	fluoroquinolone antibiotic;glycylcycline;tetracycline antibiotic;diaminopyrimidine antibiotic;nitrofuran antibiotic	antibiotic efflux
SJTUF10169_Typhimurium_AMRgene_24	floR	100.0	161.5793450881612	ARO:3002705	AF231986	floR	phenicol antibiotic	antibiotic efflux
SJTUF10169_Typhimurium_AMRgene_25	Salmonella_enterica_soxR_with_mutation_conferring_antibiotic_resistance	93.5632183908046	120.73103448275862	ARO:3003382	NC_003198.1	soxR	fluoroquinolone antibiotic;cephalosporin;glycylcycline;penam;tetracycline antibiotic;rifamycin antibiotic;phenicol antibiotic;triclosan	antibiotic target alteration;antibiotic efflux
SJTUF10169_Typhimurium_AMRgene_26	tetR	100.0	170.21227197346602	ARO:3003479	AL513383	tetR	glycylcycline;tetracycline antibiotic	antibiotic target alteration;antibiotic efflux
SJTUF10169_Typhimurium_AMRgene_27	Salmonella_serovars_soxS_with_mutation_conferring_antibiotic_resistance	100.0	155.53333333333333	ARO:3003383	NC_003197.2	soxS	fluoroquinolone antibiotic;monobactam;carbapenem;cephalosporin;glycylcycline;cephamycin;penam;tetracycline antibiotic;rifamycin antibiotic;phenicol antibiotic;triclosan;penem	antibiotic target alteration;antibiotic efflux;reduced permeability to antibiotic
SJTUF10169_Typhimurium_AMRgene_28	Salmonella_serovars_gyrB_conferring_resistance_to_fluoroquinolone	100.0	184.4257632789628	ARO:3003307	NC_003197.2	gyrB	fluoroquinolone antibiotic;aminocoumarin antibiotic	antibiotic target alteration
SJTUF10169_Typhimurium_AMRgene_29	Salmonella_serovars_parE_conferring_resistance_to_fluoroquinolones	100.0	184.8967362225789	ARO:3003317	NC_003197.2	parE	fluoroquinolone antibiotic	antibiotic target alteration
SJTUF10169_Typhimurium_AMRgene_30	Salmonella_enterica_ramR_mutants	100.0	176.09856630824373	ARO:3003379	CP001138.1	ramR	fluoroquinolone antibiotic;cephalosporin;glycylcycline;penam;tetracycline antibiotic;rifamycin antibiotic;phenicol antibiotic;triclosan	antibiotic target alteration;antibiotic efflux
SJTUF10169_Typhimurium_AMRgene_31	Salmonella_enterica_gyrA_conferring_resistance_to_fluoroquinolones	100.0	188.49253731343285	ARO:3003926	NC_003197.2	gyrA	fluoroquinolone antibiotic;nybomycin	antibiotic target alteration
SJTUF10169_Typhimurium_AMRgene_32	Escherichia_coli_EF-Tu_mutants_conferring_resistance_to_kirromycin	100.0	222.91042204995694	ARO:3003368	AH002539.2	EF-Tu	elfamycin antibiotic	antibiotic target alteration
SJTUF10169_Typhimurium_AMRgene_33	Salmonella_enterica_parC_conferring_resistance_to_fluoroquinolones	100.0	185.81879194630872	ARO:3003939	NC_003197.2	parC	fluoroquinolone antibiotic	antibiotic target alteration
