# Supplementary material for: PRAP: Pan Resistome analysis pipeline
Source: BMC Bioinformatics. 2020 Jan 15;21:20. doi: 10.1186/s12859-019-3335-y (PMC6964052; doi:10.1186/s12859-019-3335-y)
Supplement: Supplementary file 3 — Additional file 3. Archive containing results of annotation of different formats of genome files for 26 S. enterica genomes based on both the CARD and ResFinder databases. [file 12859_2019_3335_MOESM3_ESM.zip › kmer_card/SJTUF10236_Typhimurium_ar.csv]

#gene_num	gene_name	coverage	area_score	ARO_num	accession_num	ar_gene_allele	drug_class	ar_mechanism
SJTUF10236_Typhimurium_AMRgene_0	OXA-1	100.0	197.60594795539035	ARO:3001396	JN420336.1	OXA	cephalosporin;penam	antibiotic inactivation
SJTUF10236_Typhimurium_AMRgene_1	APH(3')-Ia	100.0	161.93813131313132	ARO:3002641	BX664015.1	APH(3')	aminoglycoside antibiotic	antibiotic inactivation
SJTUF10236_Typhimurium_AMRgene_2	AAC(3)-IV	100.0	189.18990703851262	ARO:3002539	DQ241380.1	AAC(3)	aminoglycoside antibiotic	antibiotic inactivation
SJTUF10236_Typhimurium_AMRgene_3	golS	100.0	187.5124716553288	ARO:3000504	NC_003197	golS	monobactam;carbapenem;cephalosporin;cephamycin;penam;phenicol antibiotic;penem	antibiotic efflux
SJTUF10236_Typhimurium_AMRgene_4	AAC(6')-Iaa	100.0	165.68115942028984	ARO:3002571	NC_003197	AAC(6')	aminoglycoside antibiotic	antibiotic inactivation
SJTUF10236_Typhimurium_AMRgene_5	aadA2	100.0	356.787037037037	ARO:3002602	AF156486	aadA	aminoglycoside antibiotic	antibiotic inactivation
SJTUF10236_Typhimurium_AMRgene_6	catB3	100.0	195.28735632183907	ARO:3002676	NC_019368.1	catB	phenicol antibiotic	antibiotic inactivation
SJTUF10236_Typhimurium_AMRgene_7	dfrA12	100.0	196.09493670886076	ARO:3002858	KJ363320	dfrA	diaminopyrimidine antibiotic	antibiotic target replacement
SJTUF10236_Typhimurium_AMRgene_8	arr-3	100.0	194.3123543123543	ARO:3002848	EU675686	arr	rifamycin antibiotic	antibiotic inactivation
SJTUF10236_Typhimurium_AMRgene_9	tet(A)	100.0	183.81725888324874	ARO:3000165	NC_002134.1	tet	glycylcycline;tetracycline antibiotic	antibiotic efflux
SJTUF10236_Typhimurium_AMRgene_10	APH(4)-Ia	100.0	181.65768463073852	ARO:3002655	V01499	APH(4)	aminoglycoside antibiotic	antibiotic inactivation
SJTUF10236_Typhimurium_AMRgene_11	sdiA	100.0	199.90128755364807	ARO:3000826	NC_003197.2	sdiA	fluoroquinolone antibiotic;cephalosporin;glycylcycline;penam;tetracycline antibiotic;rifamycin antibiotic;phenicol antibiotic;triclosan	antibiotic efflux
SJTUF10236_Typhimurium_AMRgene_12	cmlA6	100.0	178.3098705501618	ARO:3002696	AF294653	cmlA	phenicol antibiotic	antibiotic efflux
SJTUF10236_Typhimurium_AMRgene_13	sul3	100.0	205.51171875	ARO:3000413	FJ196385	sul3	sulfonamide antibiotic;sulfone antibiotic	antibiotic target replacement
SJTUF10236_Typhimurium_AMRgene_14	mdsA	100.0	195.8113050706567	ARO:3000789	NC_003197.2	mdsA	monobactam;carbapenem;cephalosporin;cephamycin;penam;phenicol antibiotic;penem	antibiotic efflux
SJTUF10236_Typhimurium_AMRgene_15	sul2	100.0	190.11111111111111	ARO:3000412	AY055428.1	sul2	sulfonamide antibiotic;sulfone antibiotic	antibiotic target replacement
SJTUF10236_Typhimurium_AMRgene_16	sul1	100.0	364.9227941176471	ARO:3000410	JF969163	sul1	sulfonamide antibiotic;sulfone antibiotic	antibiotic target replacement
SJTUF10236_Typhimurium_AMRgene_17	mdsC	100.0	200.30712365591398	ARO:3000791	NC_003197.2	mdsC	monobactam;carbapenem;cephalosporin;cephamycin;penam;phenicol antibiotic;penem	antibiotic efflux
SJTUF10236_Typhimurium_AMRgene_18	mdsB	100.0	203.13804071246818	ARO:3000790	NC_003197.2	mdsB	monobactam;carbapenem;cephalosporin;cephamycin;penam;phenicol antibiotic;penem	antibiotic efflux
SJTUF10236_Typhimurium_AMRgene_19	AAC(6')-Ib-cr	100.0	166.765625	ARO:3002547	DQ303918	AAC(6')-Ib-cr	fluoroquinolone antibiotic;aminoglycoside antibiotic	antibiotic inactivation
SJTUF10236_Typhimurium_AMRgene_20	mdtK	100.0	173.3918629550321	ARO:3001327	CP014358.1	MdtK	fluoroquinolone antibiotic	antibiotic efflux
SJTUF10236_Typhimurium_AMRgene_22	oqxA	100.0	195.47569444444446	ARO:3003922	NC_010378.1	oqxA	fluoroquinolone antibiotic;glycylcycline;tetracycline antibiotic;diaminopyrimidine antibiotic;nitrofuran antibiotic	antibiotic efflux
SJTUF10236_Typhimurium_AMRgene_23	oqxB	100.0	194.35123042505592	ARO:3003923	NC_010378.1	oqxB	fluoroquinolone antibiotic;glycylcycline;tetracycline antibiotic;diaminopyrimidine antibiotic;nitrofuran antibiotic	antibiotic efflux
SJTUF10236_Typhimurium_AMRgene_24	floR	100.0	189.21998320738874	ARO:3002705	AF231986	floR	phenicol antibiotic	antibiotic efflux
SJTUF10236_Typhimurium_AMRgene_25	Salmonella_enterica_soxR_with_mutation_conferring_antibiotic_resistance	93.5632183908046	124.38390804597701	ARO:3003382	NC_003198.1	soxR	fluoroquinolone antibiotic;cephalosporin;glycylcycline;penam;tetracycline antibiotic;rifamycin antibiotic;phenicol antibiotic;triclosan	antibiotic target alteration;antibiotic efflux
SJTUF10236_Typhimurium_AMRgene_26	tetR	100.0	179.28524046434495	ARO:3003479	AL513383	tetR	glycylcycline;tetracycline antibiotic	antibiotic target alteration;antibiotic efflux
SJTUF10236_Typhimurium_AMRgene_27	Salmonella_serovars_soxS_with_mutation_conferring_antibiotic_resistance	100.0	180.96333333333334	ARO:3003383	NC_003197.2	soxS	fluoroquinolone antibiotic;monobactam;carbapenem;cephalosporin;glycylcycline;cephamycin;penam;tetracycline antibiotic;rifamycin antibiotic;phenicol antibiotic;triclosan;penem	antibiotic target alteration;antibiotic efflux;reduced permeability to antibiotic
SJTUF10236_Typhimurium_AMRgene_28	Salmonella_serovars_gyrB_conferring_resistance_to_fluoroquinolone	100.0	210.30280217482226	ARO:3003307	NC_003197.2	gyrB	fluoroquinolone antibiotic;aminocoumarin antibiotic	antibiotic target alteration
SJTUF10236_Typhimurium_AMRgene_29	Salmonella_serovars_parE_conferring_resistance_to_fluoroquinolones	100.0	200.7035848047084	ARO:3003317	NC_003197.2	parE	fluoroquinolone antibiotic	antibiotic target alteration
SJTUF10236_Typhimurium_AMRgene_30	Salmonella_enterica_ramR_mutants	100.0	193.51254480286738	ARO:3003379	CP001138.1	ramR	fluoroquinolone antibiotic;cephalosporin;glycylcycline;penam;tetracycline antibiotic;rifamycin antibiotic;phenicol antibiotic;triclosan	antibiotic target alteration;antibiotic efflux
SJTUF10236_Typhimurium_AMRgene_31	Salmonella_enterica_gyrA_conferring_resistance_to_fluoroquinolones	100.0	197.3222349789514	ARO:3003926	NC_003197.2	gyrA	fluoroquinolone antibiotic;nybomycin	antibiotic target alteration
SJTUF10236_Typhimurium_AMRgene_32	Escherichia_coli_EF-Tu_mutants_conferring_resistance_to_kirromycin	100.0	246.6373815676141	ARO:3003368	AH002539.2	EF-Tu	elfamycin antibiotic	antibiotic target alteration
SJTUF10236_Typhimurium_AMRgene_33	Salmonella_enterica_parC_conferring_resistance_to_fluoroquinolones	100.0	199.0930648769575	ARO:3003939	NC_003197.2	parC	fluoroquinolone antibiotic	antibiotic target alteration
