# Supplementary material for: PRAP: Pan Resistome analysis pipeline
Source: BMC Bioinformatics. 2020 Jan 15;21:20. doi: 10.1186/s12859-019-3335-y (PMC6964052; doi:10.1186/s12859-019-3335-y)
Supplement: Supplementary file 3 — Additional file 3. Archive containing results of annotation of different formats of genome files for 26 S. enterica genomes based on both the CARD and ResFinder databases. [file 12859_2019_3335_MOESM3_ESM.zip › kmer_card/SJTUF10250_Typhimurium_ar.csv]

#gene_num	gene_name	coverage	area_score	ARO_num	accession_num	ar_gene_allele	drug_class	ar_mechanism
SJTUF10250_Typhimurium_AMRgene_0	TEM-191	100.0	196.6775956284153	ARO:3001051	JF949916	TEM	monobactam;cephalosporin;penam;penem	antibiotic inactivation
SJTUF10250_Typhimurium_AMRgene_1	OXA-1	100.0	218.22180916976455	ARO:3001396	JN420336.1	OXA	cephalosporin;penam	antibiotic inactivation
SJTUF10250_Typhimurium_AMRgene_2	golS	100.0	203.40362811791383	ARO:3000504	NC_003197	golS	monobactam;carbapenem;cephalosporin;cephamycin;penam;phenicol antibiotic;penem	antibiotic efflux
SJTUF10250_Typhimurium_AMRgene_3	AAC(6')-Iaa	100.0	177.07729468599032	ARO:3002571	NC_003197	AAC(6')	aminoglycoside antibiotic	antibiotic inactivation
SJTUF10250_Typhimurium_AMRgene_4	aadA2	100.0	253.5383597883598	ARO:3002602	AF156486	aadA	aminoglycoside antibiotic	antibiotic inactivation
SJTUF10250_Typhimurium_AMRgene_5	catB3	100.0	220.0870279146141	ARO:3002676	NC_019368.1	catB	phenicol antibiotic	antibiotic inactivation
SJTUF10250_Typhimurium_AMRgene_6	arr-3	100.0	230.33566433566435	ARO:3002848	EU675686	arr	rifamycin antibiotic	antibiotic inactivation
SJTUF10250_Typhimurium_AMRgene_7	tet(A)	100.0	182.98984771573603	ARO:3000165	NC_002134.1	tet	glycylcycline;tetracycline antibiotic	antibiotic efflux
SJTUF10250_Typhimurium_AMRgene_8	sdiA	100.0	190.23605150214593	ARO:3000826	NC_003197.2	sdiA	fluoroquinolone antibiotic;cephalosporin;glycylcycline;penam;tetracycline antibiotic;rifamycin antibiotic;phenicol antibiotic;triclosan	antibiotic efflux
SJTUF10250_Typhimurium_AMRgene_9	cmlA6	100.0	199.43851132686083	ARO:3002696	AF294653	cmlA	phenicol antibiotic	antibiotic efflux
SJTUF10250_Typhimurium_AMRgene_10	sul3	100.0	229.97786458333334	ARO:3000413	FJ196385	sul3	sulfonamide antibiotic;sulfone antibiotic	antibiotic target replacement
SJTUF10250_Typhimurium_AMRgene_11	mdsA	100.0	207.36990856192853	ARO:3000789	NC_003197.2	mdsA	monobactam;carbapenem;cephalosporin;cephamycin;penam;phenicol antibiotic;penem	antibiotic efflux
SJTUF10250_Typhimurium_AMRgene_12	APH(6)-Id	100.0	156.6629766297663	ARO:3002660	AF024602	APH(6)	aminoglycoside antibiotic	antibiotic inactivation
SJTUF10250_Typhimurium_AMRgene_13	sul2	100.0	390.8661616161616	ARO:3000412	AY055428.1	sul2	sulfonamide antibiotic;sulfone antibiotic	antibiotic target replacement
SJTUF10250_Typhimurium_AMRgene_14	sul1	100.0	416.69607843137254	ARO:3000410	JF969163	sul1	sulfonamide antibiotic;sulfone antibiotic	antibiotic target replacement
SJTUF10250_Typhimurium_AMRgene_15	mdsC	100.0	196.90524193548387	ARO:3000791	NC_003197.2	mdsC	monobactam;carbapenem;cephalosporin;cephamycin;penam;phenicol antibiotic;penem	antibiotic efflux
SJTUF10250_Typhimurium_AMRgene_16	mdsB	100.0	200.38613231552162	ARO:3000790	NC_003197.2	mdsB	monobactam;carbapenem;cephalosporin;cephamycin;penam;phenicol antibiotic;penem	antibiotic efflux
SJTUF10250_Typhimurium_AMRgene_17	AAC(6')-Ib-cr	100.0	180.08854166666666	ARO:3002547	DQ303918	AAC(6')-Ib-cr	fluoroquinolone antibiotic;aminoglycoside antibiotic	antibiotic inactivation
SJTUF10250_Typhimurium_AMRgene_18	mdtK	100.0	187.76588151320485	ARO:3001327	CP014358.1	MdtK	fluoroquinolone antibiotic	antibiotic efflux
SJTUF10250_Typhimurium_AMRgene_19	APH(3'')-Ib	100.0	169.58461538461538	ARO:3002639	AF313472	APH(3'')	aminoglycoside antibiotic	antibiotic inactivation
SJTUF10250_Typhimurium_AMRgene_21	oqxA	100.0	213.09114583333334	ARO:3003922	NC_010378.1	oqxA	fluoroquinolone antibiotic;glycylcycline;tetracycline antibiotic;diaminopyrimidine antibiotic;nitrofuran antibiotic	antibiotic efflux
SJTUF10250_Typhimurium_AMRgene_22	oqxB	100.0	223.0159795461809	ARO:3003923	NC_010378.1	oqxB	fluoroquinolone antibiotic;glycylcycline;tetracycline antibiotic;diaminopyrimidine antibiotic;nitrofuran antibiotic	antibiotic efflux
SJTUF10250_Typhimurium_AMRgene_23	floR	100.0	191.35264483627205	ARO:3002705	AF231986	floR	phenicol antibiotic	antibiotic efflux
SJTUF10250_Typhimurium_AMRgene_24	Salmonella_enterica_soxR_with_mutation_conferring_antibiotic_resistance	93.5632183908046	127.52413793103449	ARO:3003382	NC_003198.1	soxR	fluoroquinolone antibiotic;cephalosporin;glycylcycline;penam;tetracycline antibiotic;rifamycin antibiotic;phenicol antibiotic;triclosan	antibiotic target alteration;antibiotic efflux
SJTUF10250_Typhimurium_AMRgene_25	tetR	100.0	184.43615257048094	ARO:3003479	AL513383	tetR	glycylcycline;tetracycline antibiotic	antibiotic target alteration;antibiotic efflux
SJTUF10250_Typhimurium_AMRgene_26	Salmonella_serovars_soxS_with_mutation_conferring_antibiotic_resistance	100.0	170.00333333333333	ARO:3003383	NC_003197.2	soxS	fluoroquinolone antibiotic;monobactam;carbapenem;cephalosporin;glycylcycline;cephamycin;penam;tetracycline antibiotic;rifamycin antibiotic;phenicol antibiotic;triclosan;penem	antibiotic target alteration;antibiotic efflux;reduced permeability to antibiotic
SJTUF10250_Typhimurium_AMRgene_27	Salmonella_serovars_gyrB_conferring_resistance_to_fluoroquinolone	100.0	196.08197406942702	ARO:3003307	NC_003197.2	gyrB	fluoroquinolone antibiotic;aminocoumarin antibiotic	antibiotic target alteration
SJTUF10250_Typhimurium_AMRgene_28	Salmonella_serovars_parE_conferring_resistance_to_fluoroquinolones	100.0	214.04440877474585	ARO:3003317	NC_003197.2	parE	fluoroquinolone antibiotic	antibiotic target alteration
SJTUF10250_Typhimurium_AMRgene_29	Salmonella_enterica_ramR_mutants	100.0	174.3189964157706	ARO:3003379	CP001138.1	ramR	fluoroquinolone antibiotic;cephalosporin;glycylcycline;penam;tetracycline antibiotic;rifamycin antibiotic;phenicol antibiotic;triclosan	antibiotic target alteration;antibiotic efflux
SJTUF10250_Typhimurium_AMRgene_30	Salmonella_enterica_gyrA_conferring_resistance_to_fluoroquinolones	100.0	196.5254496747034	ARO:3003926	NC_003197.2	gyrA	fluoroquinolone antibiotic;nybomycin	antibiotic target alteration
SJTUF10250_Typhimurium_AMRgene_31	Escherichia_coli_EF-Tu_mutants_conferring_resistance_to_kirromycin	100.0	247.80103359173125	ARO:3003368	AH002539.2	EF-Tu	elfamycin antibiotic	antibiotic target alteration
SJTUF10250_Typhimurium_AMRgene_32	Salmonella_enterica_parC_conferring_resistance_to_fluoroquinolones	100.0	196.11275167785234	ARO:3003939	NC_003197.2	parC	fluoroquinolone antibiotic	antibiotic target alteration
