# Supplementary material for: PRAP: Pan Resistome analysis pipeline
Source: BMC Bioinformatics. 2020 Jan 15;21:20. doi: 10.1186/s12859-019-3335-y (PMC6964052; doi:10.1186/s12859-019-3335-y)
Supplement: Supplementary file 3 — Additional file 3. Archive containing results of annotation of different formats of genome files for 26 S. enterica genomes based on both the CARD and ResFinder databases. [file 12859_2019_3335_MOESM3_ESM.zip › kmer_card/SJTUF10330_Typhimurium_ar.csv]

#gene_num	gene_name	coverage	area_score	ARO_num	accession_num	ar_gene_allele	drug_class	ar_mechanism
SJTUF10330_Typhimurium_AMRgene_0	TEM-192	100.0	163.7928669410151	ARO:3001052	JF949915	TEM	monobactam;cephalosporin;penam;penem	antibiotic inactivation
SJTUF10330_Typhimurium_AMRgene_1	OXA-1	100.0	206.82403965303592	ARO:3001396	JN420336.1	OXA	cephalosporin;penam	antibiotic inactivation
SJTUF10330_Typhimurium_AMRgene_2	AAC(3)-IV	100.0	180.72244355909694	ARO:3002539	DQ241380.1	AAC(3)	aminoglycoside antibiotic	antibiotic inactivation
SJTUF10330_Typhimurium_AMRgene_3	golS	100.0	183.58049886621316	ARO:3000504	NC_003197	golS	monobactam;carbapenem;cephalosporin;cephamycin;penam;phenicol antibiotic;penem	antibiotic efflux
SJTUF10330_Typhimurium_AMRgene_4	AAC(6')-Iaa	100.0	165.80434782608697	ARO:3002571	NC_003197	AAC(6')	aminoglycoside antibiotic	antibiotic inactivation
SJTUF10330_Typhimurium_AMRgene_5	catB3	100.0	209.1904761904762	ARO:3002676	NC_019368.1	catB	phenicol antibiotic	antibiotic inactivation
SJTUF10330_Typhimurium_AMRgene_6	arr-3	100.0	195.1864801864802	ARO:3002848	EU675686	arr	rifamycin antibiotic	antibiotic inactivation
SJTUF10330_Typhimurium_AMRgene_7	tet(A)	100.0	186.82741116751268	ARO:3000165	NC_002134.1	tet	glycylcycline;tetracycline antibiotic	antibiotic efflux
SJTUF10330_Typhimurium_AMRgene_8	APH(4)-Ia	100.0	200.29041916167665	ARO:3002655	V01499	APH(4)	aminoglycoside antibiotic	antibiotic inactivation
SJTUF10330_Typhimurium_AMRgene_9	sdiA	100.0	184.00429184549355	ARO:3000826	NC_003197.2	sdiA	fluoroquinolone antibiotic;cephalosporin;glycylcycline;penam;tetracycline antibiotic;rifamycin antibiotic;phenicol antibiotic;triclosan	antibiotic efflux
SJTUF10330_Typhimurium_AMRgene_10	mdsA	100.0	197.00997506234415	ARO:3000789	NC_003197.2	mdsA	monobactam;carbapenem;cephalosporin;cephamycin;penam;phenicol antibiotic;penem	antibiotic efflux
SJTUF10330_Typhimurium_AMRgene_11	APH(6)-Id	100.0	137.23124231242312	ARO:3002660	AF024602	APH(6)	aminoglycoside antibiotic	antibiotic inactivation
SJTUF10330_Typhimurium_AMRgene_12	sul2	100.0	335.3358585858586	ARO:3000412	AY055428.1	sul2	sulfonamide antibiotic;sulfone antibiotic	antibiotic target replacement
SJTUF10330_Typhimurium_AMRgene_13	sul1	100.0	193.9828431372549	ARO:3000410	JF969163	sul1	sulfonamide antibiotic;sulfone antibiotic	antibiotic target replacement
SJTUF10330_Typhimurium_AMRgene_14	mdsC	100.0	185.65322580645162	ARO:3000791	NC_003197.2	mdsC	monobactam;carbapenem;cephalosporin;cephamycin;penam;phenicol antibiotic;penem	antibiotic efflux
SJTUF10330_Typhimurium_AMRgene_15	mdsB	100.0	182.13708651399492	ARO:3000790	NC_003197.2	mdsB	monobactam;carbapenem;cephalosporin;cephamycin;penam;phenicol antibiotic;penem	antibiotic efflux
SJTUF10330_Typhimurium_AMRgene_16	AAC(6')-Ib-cr	100.0	184.79861111111111	ARO:3002547	DQ303918	AAC(6')-Ib-cr	fluoroquinolone antibiotic;aminoglycoside antibiotic	antibiotic inactivation
SJTUF10330_Typhimurium_AMRgene_17	mdtK	100.0	163.0206995003569	ARO:3001327	CP014358.1	MdtK	fluoroquinolone antibiotic	antibiotic efflux
SJTUF10330_Typhimurium_AMRgene_18	APH(3'')-Ib	100.0	173.05128205128204	ARO:3002639	AF313472	APH(3'')	aminoglycoside antibiotic	antibiotic inactivation
SJTUF10330_Typhimurium_AMRgene_20	floR	100.0	185.5281276238455	ARO:3002705	AF231986	floR	phenicol antibiotic	antibiotic efflux
SJTUF10330_Typhimurium_AMRgene_21	Salmonella_enterica_soxR_with_mutation_conferring_antibiotic_resistance	93.5632183908046	111.88505747126437	ARO:3003382	NC_003198.1	soxR	fluoroquinolone antibiotic;cephalosporin;glycylcycline;penam;tetracycline antibiotic;rifamycin antibiotic;phenicol antibiotic;triclosan	antibiotic target alteration;antibiotic efflux
SJTUF10330_Typhimurium_AMRgene_22	tetR	100.0	172.43946932006634	ARO:3003479	AL513383	tetR	glycylcycline;tetracycline antibiotic	antibiotic target alteration;antibiotic efflux
SJTUF10330_Typhimurium_AMRgene_23	Salmonella_serovars_soxS_with_mutation_conferring_antibiotic_resistance	100.0	167.06	ARO:3003383	NC_003197.2	soxS	fluoroquinolone antibiotic;monobactam;carbapenem;cephalosporin;glycylcycline;cephamycin;penam;tetracycline antibiotic;rifamycin antibiotic;phenicol antibiotic;triclosan;penem	antibiotic target alteration;antibiotic efflux;reduced permeability to antibiotic
SJTUF10330_Typhimurium_AMRgene_24	Salmonella_serovars_gyrB_conferring_resistance_to_fluoroquinolone	100.0	188.48682559598495	ARO:3003307	NC_003197.2	gyrB	fluoroquinolone antibiotic;aminocoumarin antibiotic	antibiotic target alteration
SJTUF10330_Typhimurium_AMRgene_25	Salmonella_serovars_parE_conferring_resistance_to_fluoroquinolones	100.0	178.24933119315142	ARO:3003317	NC_003197.2	parE	fluoroquinolone antibiotic	antibiotic target alteration
SJTUF10330_Typhimurium_AMRgene_26	Salmonella_enterica_ramR_mutants	100.0	160.77240143369175	ARO:3003379	CP001138.1	ramR	fluoroquinolone antibiotic;cephalosporin;glycylcycline;penam;tetracycline antibiotic;rifamycin antibiotic;phenicol antibiotic;triclosan	antibiotic target alteration;antibiotic efflux
SJTUF10330_Typhimurium_AMRgene_27	Salmonella_enterica_gyrA_conferring_resistance_to_fluoroquinolones	100.0	178.27095292766936	ARO:3003926	NC_003197.2	gyrA	fluoroquinolone antibiotic;nybomycin	antibiotic target alteration
SJTUF10330_Typhimurium_AMRgene_28	Escherichia_coli_EF-Tu_mutants_conferring_resistance_to_kirromycin	100.0	210.63049095607235	ARO:3003368	AH002539.2	EF-Tu	elfamycin antibiotic	antibiotic target alteration
SJTUF10330_Typhimurium_AMRgene_29	Salmonella_enterica_parC_conferring_resistance_to_fluoroquinolones	100.0	179.1337807606264	ARO:3003939	NC_003197.2	parC	fluoroquinolone antibiotic	antibiotic target alteration
