# Supplementary material for: PRAP: Pan Resistome analysis pipeline
Source: BMC Bioinformatics. 2020 Jan 15;21:20. doi: 10.1186/s12859-019-3335-y (PMC6964052; doi:10.1186/s12859-019-3335-y)
Supplement: Supplementary file 3 — Additional file 3. Archive containing results of annotation of different formats of genome files for 26 S. enterica genomes based on both the CARD and ResFinder databases. [file 12859_2019_3335_MOESM3_ESM.zip › kmer_card/SJTUF10359_Typhimurium_ar.csv]

#gene_num	gene_name	coverage	area_score	ARO_num	accession_num	ar_gene_allele	drug_class	ar_mechanism
SJTUF10359_Typhimurium_AMRgene_0	OXA-1	100.0	179.4374225526642	ARO:3001396	JN420336.1	OXA	cephalosporin;penam	antibiotic inactivation
SJTUF10359_Typhimurium_AMRgene_1	AAC(3)-IV	100.0	158.88579017264277	ARO:3002539	DQ241380.1	AAC(3)	aminoglycoside antibiotic	antibiotic inactivation
SJTUF10359_Typhimurium_AMRgene_2	golS	100.0	177.09750566893425	ARO:3000504	NC_003197	golS	monobactam;carbapenem;cephalosporin;cephamycin;penam;phenicol antibiotic;penem	antibiotic efflux
SJTUF10359_Typhimurium_AMRgene_3	AAC(6')-Iaa	100.0	143.05072463768116	ARO:3002571	NC_003197	AAC(6')	aminoglycoside antibiotic	antibiotic inactivation
SJTUF10359_Typhimurium_AMRgene_4	aadA2	100.0	194.5978835978836	ARO:3002602	AF156486	aadA	aminoglycoside antibiotic	antibiotic inactivation
SJTUF10359_Typhimurium_AMRgene_5	catB3	100.0	165.47783251231527	ARO:3002676	NC_019368.1	catB	phenicol antibiotic	antibiotic inactivation
SJTUF10359_Typhimurium_AMRgene_6	arr-3	100.0	163.36363636363637	ARO:3002848	EU675686	arr	rifamycin antibiotic	antibiotic inactivation
SJTUF10359_Typhimurium_AMRgene_7	APH(4)-Ia	100.0	168.81437125748502	ARO:3002655	V01499	APH(4)	aminoglycoside antibiotic	antibiotic inactivation
SJTUF10359_Typhimurium_AMRgene_8	sdiA	100.0	177.56366237482118	ARO:3000826	NC_003197.2	sdiA	fluoroquinolone antibiotic;cephalosporin;glycylcycline;penam;tetracycline antibiotic;rifamycin antibiotic;phenicol antibiotic;triclosan	antibiotic efflux
SJTUF10359_Typhimurium_AMRgene_9	cmlA6	100.0	158.2597087378641	ARO:3002696	AF294653	cmlA	phenicol antibiotic	antibiotic efflux
SJTUF10359_Typhimurium_AMRgene_10	sul3	100.0	166.36458333333334	ARO:3000413	FJ196385	sul3	sulfonamide antibiotic;sulfone antibiotic	antibiotic target replacement
SJTUF10359_Typhimurium_AMRgene_11	mdsA	100.0	190.87115544472152	ARO:3000789	NC_003197.2	mdsA	monobactam;carbapenem;cephalosporin;cephamycin;penam;phenicol antibiotic;penem	antibiotic efflux
SJTUF10359_Typhimurium_AMRgene_12	sul2	100.0	174.96338383838383	ARO:3000412	AY055428.1	sul2	sulfonamide antibiotic;sulfone antibiotic	antibiotic target replacement
SJTUF10359_Typhimurium_AMRgene_13	sul1	100.0	166.44607843137254	ARO:3000410	JF969163	sul1	sulfonamide antibiotic;sulfone antibiotic	antibiotic target replacement
SJTUF10359_Typhimurium_AMRgene_14	mdsC	100.0	178.78091397849462	ARO:3000791	NC_003197.2	mdsC	monobactam;carbapenem;cephalosporin;cephamycin;penam;phenicol antibiotic;penem	antibiotic efflux
SJTUF10359_Typhimurium_AMRgene_15	mdsB	100.0	181.8979007633588	ARO:3000790	NC_003197.2	mdsB	monobactam;carbapenem;cephalosporin;cephamycin;penam;phenicol antibiotic;penem	antibiotic efflux
SJTUF10359_Typhimurium_AMRgene_16	AAC(6')-Ib-cr	100.0	166.41666666666666	ARO:3002547	DQ303918	AAC(6')-Ib-cr	fluoroquinolone antibiotic;aminoglycoside antibiotic	antibiotic inactivation
SJTUF10359_Typhimurium_AMRgene_17	mdtK	100.0	164.2733761598858	ARO:3001327	CP014358.1	MdtK	fluoroquinolone antibiotic	antibiotic efflux
SJTUF10359_Typhimurium_AMRgene_19	floR	100.0	143.49034424853065	ARO:3002705	AF231986	floR	phenicol antibiotic	antibiotic efflux
SJTUF10359_Typhimurium_AMRgene_20	Salmonella_enterica_soxR_with_mutation_conferring_antibiotic_resistance	93.5632183908046	126.69655172413793	ARO:3003382	NC_003198.1	soxR	fluoroquinolone antibiotic;cephalosporin;glycylcycline;penam;tetracycline antibiotic;rifamycin antibiotic;phenicol antibiotic;triclosan	antibiotic target alteration;antibiotic efflux
SJTUF10359_Typhimurium_AMRgene_21	tetR	100.0	171.69485903814262	ARO:3003479	AL513383	tetR	glycylcycline;tetracycline antibiotic	antibiotic target alteration;antibiotic efflux
SJTUF10359_Typhimurium_AMRgene_22	Salmonella_serovars_soxS_with_mutation_conferring_antibiotic_resistance	100.0	162.51333333333332	ARO:3003383	NC_003197.2	soxS	fluoroquinolone antibiotic;monobactam;carbapenem;cephalosporin;glycylcycline;cephamycin;penam;tetracycline antibiotic;rifamycin antibiotic;phenicol antibiotic;triclosan;penem	antibiotic target alteration;antibiotic efflux;reduced permeability to antibiotic
SJTUF10359_Typhimurium_AMRgene_23	Salmonella_serovars_gyrB_conferring_resistance_to_fluoroquinolone	100.0	194.86658301965704	ARO:3003307	NC_003197.2	gyrB	fluoroquinolone antibiotic;aminocoumarin antibiotic	antibiotic target alteration
SJTUF10359_Typhimurium_AMRgene_24	Salmonella_serovars_parE_conferring_resistance_to_fluoroquinolones	100.0	180.57035848047084	ARO:3003317	NC_003197.2	parE	fluoroquinolone antibiotic	antibiotic target alteration
SJTUF10359_Typhimurium_AMRgene_25	Salmonella_enterica_ramR_mutants	100.0	168.07168458781362	ARO:3003379	CP001138.1	ramR	fluoroquinolone antibiotic;cephalosporin;glycylcycline;penam;tetracycline antibiotic;rifamycin antibiotic;phenicol antibiotic;triclosan	antibiotic target alteration;antibiotic efflux
SJTUF10359_Typhimurium_AMRgene_26	Salmonella_enterica_gyrA_with_mutation_conferring_resistance_to_triclosan	100.0	179.09108304630692	ARO:3004334	NC_003197.2	gyrA	triclosan	antibiotic target alteration
SJTUF10359_Typhimurium_AMRgene_27	Escherichia_coli_EF-Tu_mutants_conferring_resistance_to_kirromycin	100.0	206.5064599483204	ARO:3003368	AH002539.2	EF-Tu	elfamycin antibiotic	antibiotic target alteration
SJTUF10359_Typhimurium_AMRgene_28	Salmonella_enterica_parC_conferring_resistance_to_fluoroquinolones	100.0	189.95615212527963	ARO:3003939	NC_003197.2	parC	fluoroquinolone antibiotic	antibiotic target alteration
