# Supplementary material for: PRAP: Pan Resistome analysis pipeline
Source: BMC Bioinformatics. 2020 Jan 15;21:20. doi: 10.1186/s12859-019-3335-y (PMC6964052; doi:10.1186/s12859-019-3335-y)
Supplement: Supplementary file 3 — Additional file 3. Archive containing results of annotation of different formats of genome files for 26 S. enterica genomes based on both the CARD and ResFinder databases. [file 12859_2019_3335_MOESM3_ESM.zip › kmer_card/SJTUF10405_Typhimurium_ar.csv]

#gene_num	gene_name	coverage	area_score	ARO_num	accession_num	ar_gene_allele	drug_class	ar_mechanism
SJTUF10405_Typhimurium_AMRgene_0	CTX-M-14	100.0	330.22417840375584	ARO:3001877	AF252622	CTX-M	cephalosporin	antibiotic inactivation
SJTUF10405_Typhimurium_AMRgene_1	TEM-191	100.0	142.4931693989071	ARO:3001051	JF949916	TEM	monobactam;cephalosporin;penam;penem	antibiotic inactivation
SJTUF10405_Typhimurium_AMRgene_2	OXA-1	100.0	156.8636926889715	ARO:3001396	JN420336.1	OXA	cephalosporin;penam	antibiotic inactivation
SJTUF10405_Typhimurium_AMRgene_3	AAC(3)-IV	100.0	153.42762284196547	ARO:3002539	DQ241380.1	AAC(3)	aminoglycoside antibiotic	antibiotic inactivation
SJTUF10405_Typhimurium_AMRgene_4	golS	100.0	158.29024943310657	ARO:3000504	NC_003197	golS	monobactam;carbapenem;cephalosporin;cephamycin;penam;phenicol antibiotic;penem	antibiotic efflux
SJTUF10405_Typhimurium_AMRgene_5	AAC(6')-Iaa	100.0	148.36231884057972	ARO:3002571	NC_003197	AAC(6')	aminoglycoside antibiotic	antibiotic inactivation
SJTUF10405_Typhimurium_AMRgene_6	aadA2	100.0	318.41269841269843	ARO:3002602	AF156486	aadA	aminoglycoside antibiotic	antibiotic inactivation
SJTUF10405_Typhimurium_AMRgene_7	catB3	100.0	162.21018062397374	ARO:3002676	NC_019368.1	catB	phenicol antibiotic	antibiotic inactivation
SJTUF10405_Typhimurium_AMRgene_8	dfrA12	100.0	137.13291139240508	ARO:3002858	KJ363320	dfrA	diaminopyrimidine antibiotic	antibiotic target replacement
SJTUF10405_Typhimurium_AMRgene_9	arr-3	100.0	175.82284382284382	ARO:3002848	EU675686	arr	rifamycin antibiotic	antibiotic inactivation
SJTUF10405_Typhimurium_AMRgene_10	tet(A)	100.0	142.73604060913706	ARO:3000165	NC_002134.1	tet	glycylcycline;tetracycline antibiotic	antibiotic efflux
SJTUF10405_Typhimurium_AMRgene_11	APH(4)-Ia	100.0	164.34131736526948	ARO:3002655	V01499	APH(4)	aminoglycoside antibiotic	antibiotic inactivation
SJTUF10405_Typhimurium_AMRgene_12	sdiA	100.0	143.96137339055795	ARO:3000826	NC_003197.2	sdiA	fluoroquinolone antibiotic;cephalosporin;glycylcycline;penam;tetracycline antibiotic;rifamycin antibiotic;phenicol antibiotic;triclosan	antibiotic efflux
SJTUF10405_Typhimurium_AMRgene_13	cmlA6	100.0	146.61488673139158	ARO:3002696	AF294653	cmlA	phenicol antibiotic	antibiotic efflux
SJTUF10405_Typhimurium_AMRgene_14	sul3	100.0	174.4453125	ARO:3000413	FJ196385	sul3	sulfonamide antibiotic;sulfone antibiotic	antibiotic target replacement
SJTUF10405_Typhimurium_AMRgene_15	mdsA	100.0	162.43557772236076	ARO:3000789	NC_003197.2	mdsA	monobactam;carbapenem;cephalosporin;cephamycin;penam;phenicol antibiotic;penem	antibiotic efflux
SJTUF10405_Typhimurium_AMRgene_16	APH(6)-Id	100.0	129.88683886838868	ARO:3002660	AF024602	APH(6)	aminoglycoside antibiotic	antibiotic inactivation
SJTUF10405_Typhimurium_AMRgene_17	sul2	100.0	293.4962121212121	ARO:3000412	AY055428.1	sul2	sulfonamide antibiotic;sulfone antibiotic	antibiotic target replacement
SJTUF10405_Typhimurium_AMRgene_18	sul1	100.0	315.9718137254902	ARO:3000410	JF969163	sul1	sulfonamide antibiotic;sulfone antibiotic	antibiotic target replacement
SJTUF10405_Typhimurium_AMRgene_19	mdsC	100.0	156.75604838709677	ARO:3000791	NC_003197.2	mdsC	monobactam;carbapenem;cephalosporin;cephamycin;penam;phenicol antibiotic;penem	antibiotic efflux
SJTUF10405_Typhimurium_AMRgene_20	mdsB	100.0	152.83396946564886	ARO:3000790	NC_003197.2	mdsB	monobactam;carbapenem;cephalosporin;cephamycin;penam;phenicol antibiotic;penem	antibiotic efflux
SJTUF10405_Typhimurium_AMRgene_21	AAC(6')-Ib-cr	100.0	147.42708333333334	ARO:3002547	DQ303918	AAC(6')-Ib-cr	fluoroquinolone antibiotic;aminoglycoside antibiotic	antibiotic inactivation
SJTUF10405_Typhimurium_AMRgene_22	mdtK	100.0	143.09850107066381	ARO:3001327	CP014358.1	MdtK	fluoroquinolone antibiotic	antibiotic efflux
SJTUF10405_Typhimurium_AMRgene_23	APH(3'')-Ib	100.0	143.45641025641027	ARO:3002639	AF313472	APH(3'')	aminoglycoside antibiotic	antibiotic inactivation
SJTUF10405_Typhimurium_AMRgene_25	oqxA	100.0	170.15190972222223	ARO:3003922	NC_010378.1	oqxA	fluoroquinolone antibiotic;glycylcycline;tetracycline antibiotic;diaminopyrimidine antibiotic;nitrofuran antibiotic	antibiotic efflux
SJTUF10405_Typhimurium_AMRgene_26	oqxB	100.0	169.65548098434004	ARO:3003923	NC_010378.1	oqxB	fluoroquinolone antibiotic;glycylcycline;tetracycline antibiotic;diaminopyrimidine antibiotic;nitrofuran antibiotic	antibiotic efflux
SJTUF10405_Typhimurium_AMRgene_27	floR	100.0	166.303946263644	ARO:3002705	AF231986	floR	phenicol antibiotic	antibiotic efflux
SJTUF10405_Typhimurium_AMRgene_28	Salmonella_enterica_soxR_with_mutation_conferring_antibiotic_resistance	93.5632183908046	111.97471264367816	ARO:3003382	NC_003198.1	soxR	fluoroquinolone antibiotic;cephalosporin;glycylcycline;penam;tetracycline antibiotic;rifamycin antibiotic;phenicol antibiotic;triclosan	antibiotic target alteration;antibiotic efflux
SJTUF10405_Typhimurium_AMRgene_29	tetR	100.0	129.82918739635159	ARO:3003479	AL513383	tetR	glycylcycline;tetracycline antibiotic	antibiotic target alteration;antibiotic efflux
SJTUF10405_Typhimurium_AMRgene_30	Salmonella_serovars_soxS_with_mutation_conferring_antibiotic_resistance	100.0	135.76333333333332	ARO:3003383	NC_003197.2	soxS	fluoroquinolone antibiotic;monobactam;carbapenem;cephalosporin;glycylcycline;cephamycin;penam;tetracycline antibiotic;rifamycin antibiotic;phenicol antibiotic;triclosan;penem	antibiotic target alteration;antibiotic efflux;reduced permeability to antibiotic
SJTUF10405_Typhimurium_AMRgene_31	Salmonella_serovars_gyrB_conferring_resistance_to_fluoroquinolone	100.0	156.35884567126726	ARO:3003307	NC_003197.2	gyrB	fluoroquinolone antibiotic;aminocoumarin antibiotic	antibiotic target alteration
SJTUF10405_Typhimurium_AMRgene_32	Salmonella_serovars_parE_conferring_resistance_to_fluoroquinolones	100.0	147.89299090422685	ARO:3003317	NC_003197.2	parE	fluoroquinolone antibiotic	antibiotic target alteration
SJTUF10405_Typhimurium_AMRgene_33	Salmonella_enterica_ramR_mutants	100.0	153.5609318996416	ARO:3003379	CP001138.1	ramR	fluoroquinolone antibiotic;cephalosporin;glycylcycline;penam;tetracycline antibiotic;rifamycin antibiotic;phenicol antibiotic;triclosan	antibiotic target alteration;antibiotic efflux
SJTUF10405_Typhimurium_AMRgene_34	Salmonella_enterica_gyrA_conferring_resistance_to_fluoroquinolones	100.0	154.89054726368158	ARO:3003926	NC_003197.2	gyrA	fluoroquinolone antibiotic;nybomycin	antibiotic target alteration
SJTUF10405_Typhimurium_AMRgene_35	Escherichia_coli_EF-Tu_mutants_conferring_resistance_to_kirromycin	100.0	186.11714039621017	ARO:3003368	AH002539.2	EF-Tu	elfamycin antibiotic	antibiotic target alteration
SJTUF10405_Typhimurium_AMRgene_36	Salmonella_enterica_parC_conferring_resistance_to_fluoroquinolones	100.0	158.55525727069352	ARO:3003939	NC_003197.2	parC	fluoroquinolone antibiotic	antibiotic target alteration
