# Supplementary material for: PRAP: Pan Resistome analysis pipeline
Source: BMC Bioinformatics. 2020 Jan 15;21:20. doi: 10.1186/s12859-019-3335-y (PMC6964052; doi:10.1186/s12859-019-3335-y)
Supplement: Supplementary file 3 — Additional file 3. Archive containing results of annotation of different formats of genome files for 26 S. enterica genomes based on both the CARD and ResFinder databases. [file 12859_2019_3335_MOESM3_ESM.zip › kmer_card/SJTUF10452_Typhimurium_ar.csv]

#gene_num	gene_name	coverage	area_score	ARO_num	accession_num	ar_gene_allele	drug_class	ar_mechanism
SJTUF10452_Typhimurium_AMRgene_0	OXA-1	100.0	208.84758364312268	ARO:3001396	JN420336.1	OXA	cephalosporin;penam	antibiotic inactivation
SJTUF10452_Typhimurium_AMRgene_1	APH(3')-Ia	100.0	156.96843434343435	ARO:3002641	BX664015.1	APH(3')	aminoglycoside antibiotic	antibiotic inactivation
SJTUF10452_Typhimurium_AMRgene_2	AAC(3)-IV	100.0	206.88579017264277	ARO:3002539	DQ241380.1	AAC(3)	aminoglycoside antibiotic	antibiotic inactivation
SJTUF10452_Typhimurium_AMRgene_3	golS	100.0	180.66213151927437	ARO:3000504	NC_003197	golS	monobactam;carbapenem;cephalosporin;cephamycin;penam;phenicol antibiotic;penem	antibiotic efflux
SJTUF10452_Typhimurium_AMRgene_4	AAC(6')-Iaa	100.0	172.80193236714976	ARO:3002571	NC_003197	AAC(6')	aminoglycoside antibiotic	antibiotic inactivation
SJTUF10452_Typhimurium_AMRgene_5	aadA2	100.0	378.1825396825397	ARO:3002602	AF156486	aadA	aminoglycoside antibiotic	antibiotic inactivation
SJTUF10452_Typhimurium_AMRgene_6	catB3	100.0	191.6863711001642	ARO:3002676	NC_019368.1	catB	phenicol antibiotic	antibiotic inactivation
SJTUF10452_Typhimurium_AMRgene_7	dfrA12	100.0	193.0379746835443	ARO:3002858	KJ363320	dfrA	diaminopyrimidine antibiotic	antibiotic target replacement
SJTUF10452_Typhimurium_AMRgene_8	arr-3	100.0	200.27505827505829	ARO:3002848	EU675686	arr	rifamycin antibiotic	antibiotic inactivation
SJTUF10452_Typhimurium_AMRgene_9	APH(4)-Ia	100.0	205.34031936127744	ARO:3002655	V01499	APH(4)	aminoglycoside antibiotic	antibiotic inactivation
SJTUF10452_Typhimurium_AMRgene_10	sdiA	100.0	176.75107296137338	ARO:3000826	NC_003197.2	sdiA	fluoroquinolone antibiotic;cephalosporin;glycylcycline;penam;tetracycline antibiotic;rifamycin antibiotic;phenicol antibiotic;triclosan	antibiotic efflux
SJTUF10452_Typhimurium_AMRgene_11	cmlA6	100.0	201.3794498381877	ARO:3002696	AF294653	cmlA	phenicol antibiotic	antibiotic efflux
SJTUF10452_Typhimurium_AMRgene_12	sul3	100.0	205.7734375	ARO:3000413	FJ196385	sul3	sulfonamide antibiotic;sulfone antibiotic	antibiotic target replacement
SJTUF10452_Typhimurium_AMRgene_13	mdsA	100.0	191.26101413133833	ARO:3000789	NC_003197.2	mdsA	monobactam;carbapenem;cephalosporin;cephamycin;penam;phenicol antibiotic;penem	antibiotic efflux
SJTUF10452_Typhimurium_AMRgene_14	sul2	100.0	210.6010101010101	ARO:3000412	AY055428.1	sul2	sulfonamide antibiotic;sulfone antibiotic	antibiotic target replacement
SJTUF10452_Typhimurium_AMRgene_15	sul1	100.0	409.03799019607845	ARO:3000410	JF969163	sul1	sulfonamide antibiotic;sulfone antibiotic	antibiotic target replacement
SJTUF10452_Typhimurium_AMRgene_16	mdsC	100.0	192.82123655913978	ARO:3000791	NC_003197.2	mdsC	monobactam;carbapenem;cephalosporin;cephamycin;penam;phenicol antibiotic;penem	antibiotic efflux
SJTUF10452_Typhimurium_AMRgene_17	mdsB	100.0	192.8676844783715	ARO:3000790	NC_003197.2	mdsB	monobactam;carbapenem;cephalosporin;cephamycin;penam;phenicol antibiotic;penem	antibiotic efflux
SJTUF10452_Typhimurium_AMRgene_18	AAC(6')-Ib-cr	100.0	179.93055555555554	ARO:3002547	DQ303918	AAC(6')-Ib-cr	fluoroquinolone antibiotic;aminoglycoside antibiotic	antibiotic inactivation
SJTUF10452_Typhimurium_AMRgene_19	mdtK	100.0	176.93433261955747	ARO:3001327	CP014358.1	MdtK	fluoroquinolone antibiotic	antibiotic efflux
SJTUF10452_Typhimurium_AMRgene_21	floR	100.0	184.1360201511335	ARO:3002705	AF231986	floR	phenicol antibiotic	antibiotic efflux
SJTUF10452_Typhimurium_AMRgene_22	Salmonella_enterica_soxR_with_mutation_conferring_antibiotic_resistance	93.5632183908046	121.06896551724138	ARO:3003382	NC_003198.1	soxR	fluoroquinolone antibiotic;cephalosporin;glycylcycline;penam;tetracycline antibiotic;rifamycin antibiotic;phenicol antibiotic;triclosan	antibiotic target alteration;antibiotic efflux
SJTUF10452_Typhimurium_AMRgene_23	Salmonella_serovars_soxS_with_mutation_conferring_antibiotic_resistance	100.0	172.26	ARO:3003383	NC_003197.2	soxS	fluoroquinolone antibiotic;monobactam;carbapenem;cephalosporin;glycylcycline;cephamycin;penam;tetracycline antibiotic;rifamycin antibiotic;phenicol antibiotic;triclosan;penem	antibiotic target alteration;antibiotic efflux;reduced permeability to antibiotic
SJTUF10452_Typhimurium_AMRgene_24	Salmonella_serovars_gyrB_conferring_resistance_to_fluoroquinolone	100.0	189.3684650773735	ARO:3003307	NC_003197.2	gyrB	fluoroquinolone antibiotic;aminocoumarin antibiotic	antibiotic target alteration
SJTUF10452_Typhimurium_AMRgene_25	Salmonella_serovars_parE_conferring_resistance_to_fluoroquinolones	100.0	181.8956661316212	ARO:3003317	NC_003197.2	parE	fluoroquinolone antibiotic	antibiotic target alteration
SJTUF10452_Typhimurium_AMRgene_26	Salmonella_enterica_ramR_mutants	100.0	162.77956989247312	ARO:3003379	CP001138.1	ramR	fluoroquinolone antibiotic;cephalosporin;glycylcycline;penam;tetracycline antibiotic;rifamycin antibiotic;phenicol antibiotic;triclosan	antibiotic target alteration;antibiotic efflux
SJTUF10452_Typhimurium_AMRgene_27	Salmonella_enterica_gyrA_with_mutation_conferring_resistance_to_triclosan	100.0	194.95560658247226	ARO:3004334	NC_003197.2	gyrA	triclosan	antibiotic target alteration
SJTUF10452_Typhimurium_AMRgene_28	Escherichia_coli_EF-Tu_mutants_conferring_resistance_to_kirromycin	100.0	220.53919035314385	ARO:3003368	AH002539.2	EF-Tu	elfamycin antibiotic	antibiotic target alteration
SJTUF10452_Typhimurium_AMRgene_29	Salmonella_enterica_parC_conferring_resistance_to_fluoroquinolones	100.0	182.2496644295302	ARO:3003939	NC_003197.2	parC	fluoroquinolone antibiotic	antibiotic target alteration
