# Supplementary material for: PRAP: Pan Resistome analysis pipeline
Source: BMC Bioinformatics. 2020 Jan 15;21:20. doi: 10.1186/s12859-019-3335-y (PMC6964052; doi:10.1186/s12859-019-3335-y)
Supplement: Supplementary file 3 — Additional file 3. Archive containing results of annotation of different formats of genome files for 26 S. enterica genomes based on both the CARD and ResFinder databases. [file 12859_2019_3335_MOESM3_ESM.zip › kmer_card/SJTUF10484_Typhimurium_ar.csv]

#gene_num	gene_name	coverage	area_score	ARO_num	accession_num	ar_gene_allele	drug_class	ar_mechanism
SJTUF10484_Typhimurium_AMRgene_0	TEM-191	100.0	178.09562841530055	ARO:3001051	JF949916	TEM	monobactam;cephalosporin;penam;penem	antibiotic inactivation
SJTUF10484_Typhimurium_AMRgene_1	OXA-1	100.0	192.22552664188353	ARO:3001396	JN420336.1	OXA	cephalosporin;penam	antibiotic inactivation
SJTUF10484_Typhimurium_AMRgene_2	golS	100.0	205.8049886621315	ARO:3000504	NC_003197	golS	monobactam;carbapenem;cephalosporin;cephamycin;penam;phenicol antibiotic;penem	antibiotic efflux
SJTUF10484_Typhimurium_AMRgene_3	AAC(6')-Iaa	100.0	183.83816425120773	ARO:3002571	NC_003197	AAC(6')	aminoglycoside antibiotic	antibiotic inactivation
SJTUF10484_Typhimurium_AMRgene_4	catB3	100.0	212.88013136288998	ARO:3002676	NC_019368.1	catB	phenicol antibiotic	antibiotic inactivation
SJTUF10484_Typhimurium_AMRgene_5	arr-3	100.0	215.1142191142191	ARO:3002848	EU675686	arr	rifamycin antibiotic	antibiotic inactivation
SJTUF10484_Typhimurium_AMRgene_6	tet(A)	100.0	176.2944162436548	ARO:3000165	NC_002134.1	tet	glycylcycline;tetracycline antibiotic	antibiotic efflux
SJTUF10484_Typhimurium_AMRgene_7	sdiA	100.0	183.29327610872676	ARO:3000826	NC_003197.2	sdiA	fluoroquinolone antibiotic;cephalosporin;glycylcycline;penam;tetracycline antibiotic;rifamycin antibiotic;phenicol antibiotic;triclosan	antibiotic efflux
SJTUF10484_Typhimurium_AMRgene_8	mdsA	100.0	215.8611803823774	ARO:3000789	NC_003197.2	mdsA	monobactam;carbapenem;cephalosporin;cephamycin;penam;phenicol antibiotic;penem	antibiotic efflux
SJTUF10484_Typhimurium_AMRgene_9	APH(6)-Id	100.0	180.6691266912669	ARO:3002660	AF024602	APH(6)	aminoglycoside antibiotic	antibiotic inactivation
SJTUF10484_Typhimurium_AMRgene_10	sul1	100.0	220.77083333333334	ARO:3000410	JF969163	sul1	sulfonamide antibiotic;sulfone antibiotic	antibiotic target replacement
SJTUF10484_Typhimurium_AMRgene_11	mdsC	100.0	210.08736559139786	ARO:3000791	NC_003197.2	mdsC	monobactam;carbapenem;cephalosporin;cephamycin;penam;phenicol antibiotic;penem	antibiotic efflux
SJTUF10484_Typhimurium_AMRgene_12	mdsB	100.0	211.860368956743	ARO:3000790	NC_003197.2	mdsB	monobactam;carbapenem;cephalosporin;cephamycin;penam;phenicol antibiotic;penem	antibiotic efflux
SJTUF10484_Typhimurium_AMRgene_13	AAC(6')-Ib-cr	100.0	187.75868055555554	ARO:3002547	DQ303918	AAC(6')-Ib-cr	fluoroquinolone antibiotic;aminoglycoside antibiotic	antibiotic inactivation
SJTUF10484_Typhimurium_AMRgene_14	mdtK	100.0	179.72519628836545	ARO:3001327	CP014358.1	MdtK	fluoroquinolone antibiotic	antibiotic efflux
SJTUF10484_Typhimurium_AMRgene_15	APH(3'')-Ib	100.0	198.12307692307692	ARO:3002639	AF313472	APH(3'')	aminoglycoside antibiotic	antibiotic inactivation
SJTUF10484_Typhimurium_AMRgene_16	oqxA	100.0	231.99045138888889	ARO:3003922	NC_010378.1	oqxA	fluoroquinolone antibiotic;glycylcycline;tetracycline antibiotic;diaminopyrimidine antibiotic;nitrofuran antibiotic	antibiotic efflux
SJTUF10484_Typhimurium_AMRgene_17	oqxB	100.0	233.84467881112175	ARO:3003923	NC_010378.1	oqxB	fluoroquinolone antibiotic;glycylcycline;tetracycline antibiotic;diaminopyrimidine antibiotic;nitrofuran antibiotic	antibiotic efflux
SJTUF10484_Typhimurium_AMRgene_18	Salmonella_enterica_soxR_with_mutation_conferring_antibiotic_resistance	93.5632183908046	140.10344827586206	ARO:3003382	NC_003198.1	soxR	fluoroquinolone antibiotic;cephalosporin;glycylcycline;penam;tetracycline antibiotic;rifamycin antibiotic;phenicol antibiotic;triclosan	antibiotic target alteration;antibiotic efflux
SJTUF10484_Typhimurium_AMRgene_19	tetR	100.0	176.39800995024876	ARO:3003479	AL513383	tetR	glycylcycline;tetracycline antibiotic	antibiotic target alteration;antibiotic efflux
SJTUF10484_Typhimurium_AMRgene_20	Salmonella_serovars_soxS_with_mutation_conferring_antibiotic_resistance	100.0	189.29333333333332	ARO:3003383	NC_003197.2	soxS	fluoroquinolone antibiotic;monobactam;carbapenem;cephalosporin;glycylcycline;cephamycin;penam;tetracycline antibiotic;rifamycin antibiotic;phenicol antibiotic;triclosan;penem	antibiotic target alteration;antibiotic efflux;reduced permeability to antibiotic
SJTUF10484_Typhimurium_AMRgene_21	Salmonella_serovars_gyrB_conferring_resistance_to_fluoroquinolone	100.0	221.19238812212464	ARO:3003307	NC_003197.2	gyrB	fluoroquinolone antibiotic;aminocoumarin antibiotic	antibiotic target alteration
SJTUF10484_Typhimurium_AMRgene_22	Salmonella_serovars_parE_conferring_resistance_to_fluoroquinolones	100.0	224.20706260032102	ARO:3003317	NC_003197.2	parE	fluoroquinolone antibiotic	antibiotic target alteration
SJTUF10484_Typhimurium_AMRgene_23	Salmonella_enterica_ramR_mutants	100.0	190.09856630824373	ARO:3003379	CP001138.1	ramR	fluoroquinolone antibiotic;cephalosporin;glycylcycline;penam;tetracycline antibiotic;rifamycin antibiotic;phenicol antibiotic;triclosan	antibiotic target alteration;antibiotic efflux
SJTUF10484_Typhimurium_AMRgene_24	Salmonella_enterica_gyrA_with_mutation_conferring_resistance_to_triclosan	100.0	226.31113662456946	ARO:3004334	NC_003197.2	gyrA	triclosan	antibiotic target alteration
SJTUF10484_Typhimurium_AMRgene_25	Escherichia_coli_EF-Tu_mutants_conferring_resistance_to_kirromycin	100.0	250.78552971576227	ARO:3003368	AH002539.2	EF-Tu	elfamycin antibiotic	antibiotic target alteration
SJTUF10484_Typhimurium_AMRgene_26	Salmonella_enterica_parC_conferring_resistance_to_fluoroquinolones	100.0	223.0818791946309	ARO:3003939	NC_003197.2	parC	fluoroquinolone antibiotic	antibiotic target alteration
