# Supplementary material for: PRAP: Pan Resistome analysis pipeline
Source: BMC Bioinformatics. 2020 Jan 15;21:20. doi: 10.1186/s12859-019-3335-y (PMC6964052; doi:10.1186/s12859-019-3335-y)
Supplement: Supplementary file 3 — Additional file 3. Archive containing results of annotation of different formats of genome files for 26 S. enterica genomes based on both the CARD and ResFinder databases. [file 12859_2019_3335_MOESM3_ESM.zip › kmer_card/SJTUF10855_Typhimurium_ar.csv]

#gene_num	gene_name	coverage	area_score	ARO_num	accession_num	ar_gene_allele	drug_class	ar_mechanism
SJTUF10855_Typhimurium_AMRgene_0	CTX-M-55	100.0	292.3180751173709	ARO:3001917	DQ885477	CTX-M	cephalosporin	antibiotic inactivation
SJTUF10855_Typhimurium_AMRgene_1	TEM-192	100.0	715.5884773662551	ARO:3001052	JF949915	TEM	monobactam;cephalosporin;penam;penem	antibiotic inactivation
SJTUF10855_Typhimurium_AMRgene_2	APH(3')-Ia	100.0	370.0871212121212	ARO:3002641	BX664015.1	APH(3')	aminoglycoside antibiotic	antibiotic inactivation
SJTUF10855_Typhimurium_AMRgene_3	golS	100.0	183.2721088435374	ARO:3000504	NC_003197	golS	monobactam;carbapenem;cephalosporin;cephamycin;penam;phenicol antibiotic;penem	antibiotic efflux
SJTUF10855_Typhimurium_AMRgene_4	AAC(6')-Iaa	100.0	156.02173913043478	ARO:3002571	NC_003197	AAC(6')	aminoglycoside antibiotic	antibiotic inactivation
SJTUF10855_Typhimurium_AMRgene_5	tet(D)	100.0	394.6437659033079	ARO:3000168	BX664015.1	tet	tetracycline antibiotic	antibiotic efflux
SJTUF10855_Typhimurium_AMRgene_6	sdiA	100.0	163.99713876967095	ARO:3000826	NC_003197.2	sdiA	fluoroquinolone antibiotic;cephalosporin;glycylcycline;penam;tetracycline antibiotic;rifamycin antibiotic;phenicol antibiotic;triclosan	antibiotic efflux
SJTUF10855_Typhimurium_AMRgene_7	mdsA	100.0	174.50623441396507	ARO:3000789	NC_003197.2	mdsA	monobactam;carbapenem;cephalosporin;cephamycin;penam;phenicol antibiotic;penem	antibiotic efflux
SJTUF10855_Typhimurium_AMRgene_8	APH(6)-Id	100.0	743.2533825338253	ARO:3002660	AF024602	APH(6)	aminoglycoside antibiotic	antibiotic inactivation
SJTUF10855_Typhimurium_AMRgene_9	sul2	100.0	356.5984848484849	ARO:3000412	AY055428.1	sul2	sulfonamide antibiotic;sulfone antibiotic	antibiotic target replacement
SJTUF10855_Typhimurium_AMRgene_10	mdsC	100.0	183.55174731182797	ARO:3000791	NC_003197.2	mdsC	monobactam;carbapenem;cephalosporin;cephamycin;penam;phenicol antibiotic;penem	antibiotic efflux
SJTUF10855_Typhimurium_AMRgene_11	mdsB	100.0	177.02131043256998	ARO:3000790	NC_003197.2	mdsB	monobactam;carbapenem;cephalosporin;cephamycin;penam;phenicol antibiotic;penem	antibiotic efflux
SJTUF10855_Typhimurium_AMRgene_12	mdtK	100.0	161.8315488936474	ARO:3001327	CP014358.1	MdtK	fluoroquinolone antibiotic	antibiotic efflux
SJTUF10855_Typhimurium_AMRgene_13	APH(3'')-Ib	100.0	786.8384615384615	ARO:3002639	AF313472	APH(3'')	aminoglycoside antibiotic	antibiotic inactivation
SJTUF10855_Typhimurium_AMRgene_14	oqxA	100.0	454.01475694444446	ARO:3003922	NC_010378.1	oqxA	fluoroquinolone antibiotic;glycylcycline;tetracycline antibiotic;diaminopyrimidine antibiotic;nitrofuran antibiotic	antibiotic efflux
SJTUF10855_Typhimurium_AMRgene_15	oqxB	100.0	450.6379034835411	ARO:3003923	NC_010378.1	oqxB	fluoroquinolone antibiotic;glycylcycline;tetracycline antibiotic;diaminopyrimidine antibiotic;nitrofuran antibiotic	antibiotic efflux
SJTUF10855_Typhimurium_AMRgene_16	Salmonella_enterica_soxR_with_mutation_conferring_antibiotic_resistance	93.5632183908046	107.59310344827587	ARO:3003382	NC_003198.1	soxR	fluoroquinolone antibiotic;cephalosporin;glycylcycline;penam;tetracycline antibiotic;rifamycin antibiotic;phenicol antibiotic;triclosan	antibiotic target alteration;antibiotic efflux
SJTUF10855_Typhimurium_AMRgene_17	tetR	100.0	412.91708126036485	ARO:3003479	AL513383	tetR	glycylcycline;tetracycline antibiotic	antibiotic target alteration;antibiotic efflux
SJTUF10855_Typhimurium_AMRgene_18	Salmonella_serovars_soxS_with_mutation_conferring_antibiotic_resistance	100.0	156.03666666666666	ARO:3003383	NC_003197.2	soxS	fluoroquinolone antibiotic;monobactam;carbapenem;cephalosporin;glycylcycline;cephamycin;penam;tetracycline antibiotic;rifamycin antibiotic;phenicol antibiotic;triclosan;penem	antibiotic target alteration;antibiotic efflux;reduced permeability to antibiotic
SJTUF10855_Typhimurium_AMRgene_19	Salmonella_serovars_gyrB_conferring_resistance_to_fluoroquinolone	100.0	174.75575073191135	ARO:3003307	NC_003197.2	gyrB	fluoroquinolone antibiotic;aminocoumarin antibiotic	antibiotic target alteration
SJTUF10855_Typhimurium_AMRgene_20	Salmonella_serovars_parE_conferring_resistance_to_fluoroquinolones	100.0	176.82557517388977	ARO:3003317	NC_003197.2	parE	fluoroquinolone antibiotic	antibiotic target alteration
SJTUF10855_Typhimurium_AMRgene_21	Salmonella_enterica_ramR_mutants	100.0	152.39068100358423	ARO:3003379	CP001138.1	ramR	fluoroquinolone antibiotic;cephalosporin;glycylcycline;penam;tetracycline antibiotic;rifamycin antibiotic;phenicol antibiotic;triclosan	antibiotic target alteration;antibiotic efflux
SJTUF10855_Typhimurium_AMRgene_22	Salmonella_enterica_gyrA_conferring_resistance_to_fluoroquinolones	100.0	165.8779181017987	ARO:3003926	NC_003197.2	gyrA	fluoroquinolone antibiotic;nybomycin	antibiotic target alteration
SJTUF10855_Typhimurium_AMRgene_23	Escherichia_coli_EF-Tu_mutants_conferring_resistance_to_kirromycin	100.0	203.31352282515073	ARO:3003368	AH002539.2	EF-Tu	elfamycin antibiotic	antibiotic target alteration
SJTUF10855_Typhimurium_AMRgene_24	Salmonella_enterica_parC_conferring_resistance_to_fluoroquinolones	100.0	161.0711409395973	ARO:3003939	NC_003197.2	parC	fluoroquinolone antibiotic	antibiotic target alteration
