# Supplementary material for: PRAP: Pan Resistome analysis pipeline
Source: BMC Bioinformatics. 2020 Jan 15;21:20. doi: 10.1186/s12859-019-3335-y (PMC6964052; doi:10.1186/s12859-019-3335-y)
Supplement: Supplementary file 3 — Additional file 3. Archive containing results of annotation of different formats of genome files for 26 S. enterica genomes based on both the CARD and ResFinder databases. [file 12859_2019_3335_MOESM3_ESM.zip › kmer_card/SJTUF11077_Typhimurium_ar.csv]

#gene_num	gene_name	coverage	area_score	ARO_num	accession_num	ar_gene_allele	drug_class	ar_mechanism
SJTUF11077_Typhimurium_AMRgene_0	TEM-191	100.0	194.8360655737705	ARO:3001051	JF949916	TEM	monobactam;cephalosporin;penam;penem	antibiotic inactivation
SJTUF11077_Typhimurium_AMRgene_1	OXA-1	100.0	220.33209417596035	ARO:3001396	JN420336.1	OXA	cephalosporin;penam	antibiotic inactivation
SJTUF11077_Typhimurium_AMRgene_2	APH(3')-Ia	100.0	182.09595959595958	ARO:3002641	BX664015.1	APH(3')	aminoglycoside antibiotic	antibiotic inactivation
SJTUF11077_Typhimurium_AMRgene_3	AAC(3)-IV	100.0	242.66932270916334	ARO:3002539	DQ241380.1	AAC(3)	aminoglycoside antibiotic	antibiotic inactivation
SJTUF11077_Typhimurium_AMRgene_4	golS	100.0	201.5532879818594	ARO:3000504	NC_003197	golS	monobactam;carbapenem;cephalosporin;cephamycin;penam;phenicol antibiotic;penem	antibiotic efflux
SJTUF11077_Typhimurium_AMRgene_5	AAC(6')-Iaa	100.0	181.2415458937198	ARO:3002571	NC_003197	AAC(6')	aminoglycoside antibiotic	antibiotic inactivation
SJTUF11077_Typhimurium_AMRgene_6	aadA2	100.0	432.712962962963	ARO:3002602	AF156486	aadA	aminoglycoside antibiotic	antibiotic inactivation
SJTUF11077_Typhimurium_AMRgene_7	catB3	100.0	226.77339901477833	ARO:3002676	NC_019368.1	catB	phenicol antibiotic	antibiotic inactivation
SJTUF11077_Typhimurium_AMRgene_8	dfrA12	100.0	238.40084388185653	ARO:3002858	KJ363320	dfrA	diaminopyrimidine antibiotic	antibiotic target replacement
SJTUF11077_Typhimurium_AMRgene_9	arr-3	100.0	246.5011655011655	ARO:3002848	EU675686	arr	rifamycin antibiotic	antibiotic inactivation
SJTUF11077_Typhimurium_AMRgene_10	tet(A)	100.0	179.28934010152284	ARO:3000165	NC_002134.1	tet	glycylcycline;tetracycline antibiotic	antibiotic efflux
SJTUF11077_Typhimurium_AMRgene_11	APH(4)-Ia	100.0	227.22155688622755	ARO:3002655	V01499	APH(4)	aminoglycoside antibiotic	antibiotic inactivation
SJTUF11077_Typhimurium_AMRgene_12	sdiA	100.0	171.0615164520744	ARO:3000826	NC_003197.2	sdiA	fluoroquinolone antibiotic;cephalosporin;glycylcycline;penam;tetracycline antibiotic;rifamycin antibiotic;phenicol antibiotic;triclosan	antibiotic efflux
SJTUF11077_Typhimurium_AMRgene_13	cmlA6	100.0	223.87216828478964	ARO:3002696	AF294653	cmlA	phenicol antibiotic	antibiotic efflux
SJTUF11077_Typhimurium_AMRgene_14	sul3	100.0	212.52864583333334	ARO:3000413	FJ196385	sul3	sulfonamide antibiotic;sulfone antibiotic	antibiotic target replacement
SJTUF11077_Typhimurium_AMRgene_15	mdsA	100.0	214.26517040731505	ARO:3000789	NC_003197.2	mdsA	monobactam;carbapenem;cephalosporin;cephamycin;penam;phenicol antibiotic;penem	antibiotic efflux
SJTUF11077_Typhimurium_AMRgene_16	APH(6)-Id	100.0	173.1820418204182	ARO:3002660	AF024602	APH(6)	aminoglycoside antibiotic	antibiotic inactivation
SJTUF11077_Typhimurium_AMRgene_17	sul2	100.0	426.2083333333333	ARO:3000412	AY055428.1	sul2	sulfonamide antibiotic;sulfone antibiotic	antibiotic target replacement
SJTUF11077_Typhimurium_AMRgene_18	sul1	100.0	477.9632352941176	ARO:3000410	JF969163	sul1	sulfonamide antibiotic;sulfone antibiotic	antibiotic target replacement
SJTUF11077_Typhimurium_AMRgene_19	mdsC	100.0	202.72513440860214	ARO:3000791	NC_003197.2	mdsC	monobactam;carbapenem;cephalosporin;cephamycin;penam;phenicol antibiotic;penem	antibiotic efflux
SJTUF11077_Typhimurium_AMRgene_20	mdsB	100.0	207.22741730279898	ARO:3000790	NC_003197.2	mdsB	monobactam;carbapenem;cephalosporin;cephamycin;penam;phenicol antibiotic;penem	antibiotic efflux
SJTUF11077_Typhimurium_AMRgene_21	AAC(6')-Ib-cr	100.0	228.44965277777777	ARO:3002547	DQ303918	AAC(6')-Ib-cr	fluoroquinolone antibiotic;aminoglycoside antibiotic	antibiotic inactivation
SJTUF11077_Typhimurium_AMRgene_22	mdtK	100.0	176.756602426838	ARO:3001327	CP014358.1	MdtK	fluoroquinolone antibiotic	antibiotic efflux
SJTUF11077_Typhimurium_AMRgene_23	APH(3'')-Ib	100.0	191.55384615384617	ARO:3002639	AF313472	APH(3'')	aminoglycoside antibiotic	antibiotic inactivation
SJTUF11077_Typhimurium_AMRgene_25	oqxA	100.0	237.77430555555554	ARO:3003922	NC_010378.1	oqxA	fluoroquinolone antibiotic;glycylcycline;tetracycline antibiotic;diaminopyrimidine antibiotic;nitrofuran antibiotic	antibiotic efflux
SJTUF11077_Typhimurium_AMRgene_26	oqxB	100.0	233.17513582614254	ARO:3003923	NC_010378.1	oqxB	fluoroquinolone antibiotic;glycylcycline;tetracycline antibiotic;diaminopyrimidine antibiotic;nitrofuran antibiotic	antibiotic efflux
SJTUF11077_Typhimurium_AMRgene_27	floR	100.0	222.3534844668346	ARO:3002705	AF231986	floR	phenicol antibiotic	antibiotic efflux
SJTUF11077_Typhimurium_AMRgene_28	Salmonella_enterica_soxR_with_mutation_conferring_antibiotic_resistance	93.5632183908046	134.2	ARO:3003382	NC_003198.1	soxR	fluoroquinolone antibiotic;cephalosporin;glycylcycline;penam;tetracycline antibiotic;rifamycin antibiotic;phenicol antibiotic;triclosan	antibiotic target alteration;antibiotic efflux
SJTUF11077_Typhimurium_AMRgene_29	tetR	100.0	165.6434494195688	ARO:3003479	AL513383	tetR	glycylcycline;tetracycline antibiotic	antibiotic target alteration;antibiotic efflux
SJTUF11077_Typhimurium_AMRgene_30	Salmonella_serovars_soxS_with_mutation_conferring_antibiotic_resistance	100.0	187.77	ARO:3003383	NC_003197.2	soxS	fluoroquinolone antibiotic;monobactam;carbapenem;cephalosporin;glycylcycline;cephamycin;penam;tetracycline antibiotic;rifamycin antibiotic;phenicol antibiotic;triclosan;penem	antibiotic target alteration;antibiotic efflux;reduced permeability to antibiotic
SJTUF11077_Typhimurium_AMRgene_31	Salmonella_serovars_gyrB_conferring_resistance_to_fluoroquinolone	100.0	207.10832287745714	ARO:3003307	NC_003197.2	gyrB	fluoroquinolone antibiotic;aminocoumarin antibiotic	antibiotic target alteration
SJTUF11077_Typhimurium_AMRgene_32	Salmonella_serovars_parE_conferring_resistance_to_fluoroquinolones	100.0	204.52808988764045	ARO:3003317	NC_003197.2	parE	fluoroquinolone antibiotic	antibiotic target alteration
SJTUF11077_Typhimurium_AMRgene_33	Salmonella_enterica_ramR_mutants	100.0	204.79032258064515	ARO:3003379	CP001138.1	ramR	fluoroquinolone antibiotic;cephalosporin;glycylcycline;penam;tetracycline antibiotic;rifamycin antibiotic;phenicol antibiotic;triclosan	antibiotic target alteration;antibiotic efflux
SJTUF11077_Typhimurium_AMRgene_34	Salmonella_enterica_gyrA_conferring_resistance_to_fluoroquinolones	100.0	197.8231917336395	ARO:3003926	NC_003197.2	gyrA	fluoroquinolone antibiotic;nybomycin	antibiotic target alteration
SJTUF11077_Typhimurium_AMRgene_35	Escherichia_coli_EF-Tu_mutants_conferring_resistance_to_kirromycin	100.0	247.5176571920758	ARO:3003368	AH002539.2	EF-Tu	elfamycin antibiotic	antibiotic target alteration
SJTUF11077_Typhimurium_AMRgene_36	Salmonella_enterica_parC_conferring_resistance_to_fluoroquinolones	100.0	208.11991051454137	ARO:3003939	NC_003197.2	parC	fluoroquinolone antibiotic	antibiotic target alteration
