# Supplementary material for: PRAP: Pan Resistome analysis pipeline
Source: BMC Bioinformatics. 2020 Jan 15;21:20. doi: 10.1186/s12859-019-3335-y (PMC6964052; doi:10.1186/s12859-019-3335-y)
Supplement: Supplementary file 3 — Additional file 3. Archive containing results of annotation of different formats of genome files for 26 S. enterica genomes based on both the CARD and ResFinder databases. [file 12859_2019_3335_MOESM3_ESM.zip › kmer_card/SJTUF11216_Typhimurium_ar.csv]

#gene_num	gene_name	coverage	area_score	ARO_num	accession_num	ar_gene_allele	drug_class	ar_mechanism
SJTUF11216_Typhimurium_AMRgene_0	CTX-M-14	100.0	329.1420187793427	ARO:3001877	AF252622	CTX-M	cephalosporin	antibiotic inactivation
SJTUF11216_Typhimurium_AMRgene_1	OXA-1	100.0	175.73977695167287	ARO:3001396	JN420336.1	OXA	cephalosporin;penam	antibiotic inactivation
SJTUF11216_Typhimurium_AMRgene_2	APH(3')-Ia	100.0	145.71843434343435	ARO:3002641	BX664015.1	APH(3')	aminoglycoside antibiotic	antibiotic inactivation
SJTUF11216_Typhimurium_AMRgene_3	AAC(3)-IV	100.0	174.7915006640106	ARO:3002539	DQ241380.1	AAC(3)	aminoglycoside antibiotic	antibiotic inactivation
SJTUF11216_Typhimurium_AMRgene_4	golS	100.0	178.75056689342404	ARO:3000504	NC_003197	golS	monobactam;carbapenem;cephalosporin;cephamycin;penam;phenicol antibiotic;penem	antibiotic efflux
SJTUF11216_Typhimurium_AMRgene_5	AAC(6')-Iaa	100.0	178.64492753623188	ARO:3002571	NC_003197	AAC(6')	aminoglycoside antibiotic	antibiotic inactivation
SJTUF11216_Typhimurium_AMRgene_6	aadA2	100.0	311.55687830687833	ARO:3002602	AF156486	aadA	aminoglycoside antibiotic	antibiotic inactivation
SJTUF11216_Typhimurium_AMRgene_7	catB3	100.0	170.8407224958949	ARO:3002676	NC_019368.1	catB	phenicol antibiotic	antibiotic inactivation
SJTUF11216_Typhimurium_AMRgene_8	dfrA12	100.0	154.8016877637131	ARO:3002858	KJ363320	dfrA	diaminopyrimidine antibiotic	antibiotic target replacement
SJTUF11216_Typhimurium_AMRgene_9	arr-3	100.0	169.97668997668998	ARO:3002848	EU675686	arr	rifamycin antibiotic	antibiotic inactivation
SJTUF11216_Typhimurium_AMRgene_10	tet(A)	100.0	172.97884940778343	ARO:3000165	NC_002134.1	tet	glycylcycline;tetracycline antibiotic	antibiotic efflux
SJTUF11216_Typhimurium_AMRgene_11	APH(4)-Ia	100.0	160.437125748503	ARO:3002655	V01499	APH(4)	aminoglycoside antibiotic	antibiotic inactivation
SJTUF11216_Typhimurium_AMRgene_12	sdiA	100.0	173.43633762517882	ARO:3000826	NC_003197.2	sdiA	fluoroquinolone antibiotic;cephalosporin;glycylcycline;penam;tetracycline antibiotic;rifamycin antibiotic;phenicol antibiotic;triclosan	antibiotic efflux
SJTUF11216_Typhimurium_AMRgene_13	cmlA6	100.0	159.4935275080906	ARO:3002696	AF294653	cmlA	phenicol antibiotic	antibiotic efflux
SJTUF11216_Typhimurium_AMRgene_14	sul3	100.0	187.5625	ARO:3000413	FJ196385	sul3	sulfonamide antibiotic;sulfone antibiotic	antibiotic target replacement
SJTUF11216_Typhimurium_AMRgene_15	mdsA	100.0	186.42643391521196	ARO:3000789	NC_003197.2	mdsA	monobactam;carbapenem;cephalosporin;cephamycin;penam;phenicol antibiotic;penem	antibiotic efflux
SJTUF11216_Typhimurium_AMRgene_16	sul2	100.0	181.43686868686868	ARO:3000412	AY055428.1	sul2	sulfonamide antibiotic;sulfone antibiotic	antibiotic target replacement
SJTUF11216_Typhimurium_AMRgene_17	sul1	100.0	351.70710784313724	ARO:3000410	JF969163	sul1	sulfonamide antibiotic;sulfone antibiotic	antibiotic target replacement
SJTUF11216_Typhimurium_AMRgene_18	mdsC	100.0	177.60819892473117	ARO:3000791	NC_003197.2	mdsC	monobactam;carbapenem;cephalosporin;cephamycin;penam;phenicol antibiotic;penem	antibiotic efflux
SJTUF11216_Typhimurium_AMRgene_19	mdsB	100.0	183.1020992366412	ARO:3000790	NC_003197.2	mdsB	monobactam;carbapenem;cephalosporin;cephamycin;penam;phenicol antibiotic;penem	antibiotic efflux
SJTUF11216_Typhimurium_AMRgene_20	AAC(6')-Ib-cr	100.0	156.359375	ARO:3002547	DQ303918	AAC(6')-Ib-cr	fluoroquinolone antibiotic;aminoglycoside antibiotic	antibiotic inactivation
SJTUF11216_Typhimurium_AMRgene_21	mdtK	100.0	167.71306209850107	ARO:3001327	CP014358.1	MdtK	fluoroquinolone antibiotic	antibiotic efflux
SJTUF11216_Typhimurium_AMRgene_23	floR	100.0	154.58606213266162	ARO:3002705	AF231986	floR	phenicol antibiotic	antibiotic efflux
SJTUF11216_Typhimurium_AMRgene_24	Salmonella_enterica_soxR_with_mutation_conferring_antibiotic_resistance	93.5632183908046	115.04367816091954	ARO:3003382	NC_003198.1	soxR	fluoroquinolone antibiotic;cephalosporin;glycylcycline;penam;tetracycline antibiotic;rifamycin antibiotic;phenicol antibiotic;triclosan	antibiotic target alteration;antibiotic efflux
SJTUF11216_Typhimurium_AMRgene_25	tetR	100.0	203.25870646766168	ARO:3003479	AL513383	tetR	glycylcycline;tetracycline antibiotic	antibiotic target alteration;antibiotic efflux
SJTUF11216_Typhimurium_AMRgene_26	Salmonella_serovars_soxS_with_mutation_conferring_antibiotic_resistance	100.0	179.93666666666667	ARO:3003383	NC_003197.2	soxS	fluoroquinolone antibiotic;monobactam;carbapenem;cephalosporin;glycylcycline;cephamycin;penam;tetracycline antibiotic;rifamycin antibiotic;phenicol antibiotic;triclosan;penem	antibiotic target alteration;antibiotic efflux;reduced permeability to antibiotic
SJTUF11216_Typhimurium_AMRgene_27	Salmonella_serovars_gyrB_conferring_resistance_to_fluoroquinolone	100.0	189.80175658720202	ARO:3003307	NC_003197.2	gyrB	fluoroquinolone antibiotic;aminocoumarin antibiotic	antibiotic target alteration
SJTUF11216_Typhimurium_AMRgene_28	Salmonella_serovars_parE_conferring_resistance_to_fluoroquinolones	100.0	188.83039058319957	ARO:3003317	NC_003197.2	parE	fluoroquinolone antibiotic	antibiotic target alteration
SJTUF11216_Typhimurium_AMRgene_29	Salmonella_enterica_ramR_mutants	100.0	161.584229390681	ARO:3003379	CP001138.1	ramR	fluoroquinolone antibiotic;cephalosporin;glycylcycline;penam;tetracycline antibiotic;rifamycin antibiotic;phenicol antibiotic;triclosan	antibiotic target alteration;antibiotic efflux
SJTUF11216_Typhimurium_AMRgene_30	Salmonella_enterica_gyrA_conferring_resistance_to_fluoroquinolones	100.0	183.5449674703406	ARO:3003926	NC_003197.2	gyrA	fluoroquinolone antibiotic;nybomycin	antibiotic target alteration
SJTUF11216_Typhimurium_AMRgene_31	Escherichia_coli_EF-Tu_mutants_conferring_resistance_to_kirromycin	100.0	221.5684754521964	ARO:3003368	AH002539.2	EF-Tu	elfamycin antibiotic	antibiotic target alteration
SJTUF11216_Typhimurium_AMRgene_32	Salmonella_enterica_parC_conferring_resistance_to_fluoroquinolones	100.0	182.33422818791945	ARO:3003939	NC_003197.2	parC	fluoroquinolone antibiotic	antibiotic target alteration
