# Supplementary material for: PRAP: Pan Resistome analysis pipeline
Source: BMC Bioinformatics. 2020 Jan 15;21:20. doi: 10.1186/s12859-019-3335-y (PMC6964052; doi:10.1186/s12859-019-3335-y)
Supplement: Supplementary file 3 — Additional file 3. Archive containing results of annotation of different formats of genome files for 26 S. enterica genomes based on both the CARD and ResFinder databases. [file 12859_2019_3335_MOESM3_ESM.zip › kmer_card/SJTUF11653_Enteritidis_ar.csv]

#gene_num	gene_name	coverage	area_score	ARO_num	accession_num	ar_gene_allele	drug_class	ar_mechanism
SJTUF11653_Enteritidis_AMRgene_0	TEM-191	100.0	556.0122950819672	ARO:3001051	JF949916	TEM	monobactam;cephalosporin;penam;penem	antibiotic inactivation
SJTUF11653_Enteritidis_AMRgene_1	golS	100.0	203.9637188208617	ARO:3000504	NC_003197	golS	monobactam;carbapenem;cephalosporin;cephamycin;penam;phenicol antibiotic;penem	antibiotic efflux
SJTUF11653_Enteritidis_AMRgene_2	sdiA	100.0	156.25608011444922	ARO:3000826	NC_003197.2	sdiA	fluoroquinolone antibiotic;cephalosporin;glycylcycline;penam;tetracycline antibiotic;rifamycin antibiotic;phenicol antibiotic;triclosan	antibiotic efflux
SJTUF11653_Enteritidis_AMRgene_3	mdsA	90.02493765586036	144.2402327514547	ARO:3000789	NC_003197.2	mdsA	monobactam;carbapenem;cephalosporin;cephamycin;penam;phenicol antibiotic;penem	antibiotic efflux
SJTUF11653_Enteritidis_AMRgene_4	APH(6)-Id	100.0	260.3050430504305	ARO:3002660	AF024602	APH(6)	aminoglycoside antibiotic	antibiotic inactivation
SJTUF11653_Enteritidis_AMRgene_5	sul2	100.0	289.79040404040404	ARO:3000412	AY055428.1	sul2	sulfonamide antibiotic;sulfone antibiotic	antibiotic target replacement
SJTUF11653_Enteritidis_AMRgene_6	mdsC	92.74193548387096	120.52688172043011	ARO:3000791	NC_003197.2	mdsC	monobactam;carbapenem;cephalosporin;cephamycin;penam;phenicol antibiotic;penem	antibiotic efflux
SJTUF11653_Enteritidis_AMRgene_7	mdsB	97.90076335877863	184.1087786259542	ARO:3000790	NC_003197.2	mdsB	monobactam;carbapenem;cephalosporin;cephamycin;penam;phenicol antibiotic;penem	antibiotic efflux
SJTUF11653_Enteritidis_AMRgene_8	mdtK	91.57744468236973	124.02569593147751	ARO:3001327	CP014358.1	MdtK	fluoroquinolone antibiotic	antibiotic efflux
SJTUF11653_Enteritidis_AMRgene_9	APH(3'')-Ib	100.0	281.2717948717949	ARO:3002639	AF313472	APH(3'')	aminoglycoside antibiotic	antibiotic inactivation
SJTUF11653_Enteritidis_AMRgene_10	Salmonella_enterica_soxR_with_mutation_conferring_antibiotic_resistance	100.0	155.71264367816093	ARO:3003382	NC_003198.1	soxR	fluoroquinolone antibiotic;cephalosporin;glycylcycline;penam;tetracycline antibiotic;rifamycin antibiotic;phenicol antibiotic;triclosan	antibiotic target alteration;antibiotic efflux
SJTUF11653_Enteritidis_AMRgene_11	Salmonella_serovars_soxS_with_mutation_conferring_antibiotic_resistance	100.0	195.81333333333333	ARO:3003383	NC_003197.2	soxS	fluoroquinolone antibiotic;monobactam;carbapenem;cephalosporin;glycylcycline;cephamycin;penam;tetracycline antibiotic;rifamycin antibiotic;phenicol antibiotic;triclosan;penem	antibiotic target alteration;antibiotic efflux;reduced permeability to antibiotic
SJTUF11653_Enteritidis_AMRgene_12	Salmonella_serovars_gyrB_conferring_resistance_to_fluoroquinolone	90.67335842743623	136.96528649100796	ARO:3003307	NC_003197.2	gyrB	fluoroquinolone antibiotic;aminocoumarin antibiotic	antibiotic target alteration
SJTUF11653_Enteritidis_AMRgene_13	Salmonella_serovars_parE_conferring_resistance_to_fluoroquinolones	94.22150882825039	153.04119850187266	ARO:3003317	NC_003197.2	parE	fluoroquinolone antibiotic	antibiotic target alteration
SJTUF11653_Enteritidis_AMRgene_14	Salmonella_enterica_ramR_mutants	96.7741935483871	177.69892473118279	ARO:3003379	CP001138.1	ramR	fluoroquinolone antibiotic;cephalosporin;glycylcycline;penam;tetracycline antibiotic;rifamycin antibiotic;phenicol antibiotic;triclosan	antibiotic target alteration;antibiotic efflux
SJTUF11653_Enteritidis_AMRgene_15	Salmonella_enterica_gyrA_conferring_resistance_to_fluoroquinolones	95.40757749712974	156.7753539992346	ARO:3003926	NC_003197.2	gyrA	fluoroquinolone antibiotic;nybomycin	antibiotic target alteration
SJTUF11653_Enteritidis_AMRgene_16	Escherichia_coli_EF-Tu_mutants_conferring_resistance_to_kirromycin	94.05684754521964	236.33161068044788	ARO:3003368	AH002539.2	EF-Tu	elfamycin antibiotic	antibiotic target alteration
SJTUF11653_Enteritidis_AMRgene_17	Salmonella_enterica_parC_conferring_resistance_to_fluoroquinolones	92.57270693512304	155.7785234899329	ARO:3003939	NC_003197.2	parC	fluoroquinolone antibiotic	antibiotic target alteration
