# Supplementary material for: PRAP: Pan Resistome analysis pipeline
Source: BMC Bioinformatics. 2020 Jan 15;21:20. doi: 10.1186/s12859-019-3335-y (PMC6964052; doi:10.1186/s12859-019-3335-y)
Supplement: Supplementary file 3 — Additional file 3. Archive containing results of annotation of different formats of genome files for 26 S. enterica genomes based on both the CARD and ResFinder databases. [file 12859_2019_3335_MOESM3_ESM.zip › kmer_card/SJTUF12367_Enteritidis_ar.csv]

#gene_num	gene_name	coverage	area_score	ARO_num	accession_num	ar_gene_allele	drug_class	ar_mechanism
SJTUF12367_Enteritidis_AMRgene_0	CTX-M-55	100.0	502.2734741784038	ARO:3001917	DQ885477	CTX-M	cephalosporin	antibiotic inactivation
SJTUF12367_Enteritidis_AMRgene_1	TEM-206	100.0	407.4301075268817	ARO:3001383	KC783461	TEM	monobactam;cephalosporin;penam;penem	antibiotic inactivation
SJTUF12367_Enteritidis_AMRgene_2	FosA3	100.0	479.14503816793894	ARO:3002872	JF411006	FosA	fosfomycin	antibiotic inactivation
SJTUF12367_Enteritidis_AMRgene_3	APH(3')-IIa	100.0	577.325551232166	ARO:3002644	V00618.1	APH(3')	aminoglycoside antibiotic	antibiotic inactivation
SJTUF12367_Enteritidis_AMRgene_4	golS	100.0	148.97052154195012	ARO:3000504	NC_003197	golS	monobactam;carbapenem;cephalosporin;cephamycin;penam;phenicol antibiotic;penem	antibiotic efflux
SJTUF12367_Enteritidis_AMRgene_5	sdiA	100.0	132.6838340486409	ARO:3000826	NC_003197.2	sdiA	fluoroquinolone antibiotic;cephalosporin;glycylcycline;penam;tetracycline antibiotic;rifamycin antibiotic;phenicol antibiotic;triclosan	antibiotic efflux
SJTUF12367_Enteritidis_AMRgene_6	mdsA	90.02493765586036	127.10307564422277	ARO:3000789	NC_003197.2	mdsA	monobactam;carbapenem;cephalosporin;cephamycin;penam;phenicol antibiotic;penem	antibiotic efflux
SJTUF12367_Enteritidis_AMRgene_7	APH(6)-Id	100.0	244.00615006150062	ARO:3002660	AF024602	APH(6)	aminoglycoside antibiotic	antibiotic inactivation
SJTUF12367_Enteritidis_AMRgene_8	sul2	100.0	293.74242424242425	ARO:3000412	AY055428.1	sul2	sulfonamide antibiotic;sulfone antibiotic	antibiotic target replacement
SJTUF12367_Enteritidis_AMRgene_9	mdsC	92.6747311827957	112.02822580645162	ARO:3000791	NC_003197.2	mdsC	monobactam;carbapenem;cephalosporin;cephamycin;penam;phenicol antibiotic;penem	antibiotic efflux
SJTUF12367_Enteritidis_AMRgene_10	mdsB	97.90076335877863	158.63040712468194	ARO:3000790	NC_003197.2	mdsB	monobactam;carbapenem;cephalosporin;cephamycin;penam;phenicol antibiotic;penem	antibiotic efflux
SJTUF12367_Enteritidis_AMRgene_11	mdtK	91.57744468236973	125.84796573875803	ARO:3001327	CP014358.1	MdtK	fluoroquinolone antibiotic	antibiotic efflux
SJTUF12367_Enteritidis_AMRgene_12	APH(3'')-Ib	100.0	274.19615384615383	ARO:3002639	AF313472	APH(3'')	aminoglycoside antibiotic	antibiotic inactivation
SJTUF12367_Enteritidis_AMRgene_14	oqxA	100.0	296.41753472222223	ARO:3003922	NC_010378.1	oqxA	fluoroquinolone antibiotic;glycylcycline;tetracycline antibiotic;diaminopyrimidine antibiotic;nitrofuran antibiotic	antibiotic efflux
SJTUF12367_Enteritidis_AMRgene_15	oqxB	99.77628635346755	432.2972195589645	ARO:3003923	NC_010378.1	oqxB	fluoroquinolone antibiotic;glycylcycline;tetracycline antibiotic;diaminopyrimidine antibiotic;nitrofuran antibiotic	antibiotic efflux
SJTUF12367_Enteritidis_AMRgene_16	floR	100.0	298.94794290512175	ARO:3002705	AF231986	floR	phenicol antibiotic	antibiotic efflux
SJTUF12367_Enteritidis_AMRgene_17	Salmonella_enterica_soxR_with_mutation_conferring_antibiotic_resistance	100.0	127.0367816091954	ARO:3003382	NC_003198.1	soxR	fluoroquinolone antibiotic;cephalosporin;glycylcycline;penam;tetracycline antibiotic;rifamycin antibiotic;phenicol antibiotic;triclosan	antibiotic target alteration;antibiotic efflux
SJTUF12367_Enteritidis_AMRgene_18	Salmonella_serovars_soxS_with_mutation_conferring_antibiotic_resistance	100.0	164.89333333333335	ARO:3003383	NC_003197.2	soxS	fluoroquinolone antibiotic;monobactam;carbapenem;cephalosporin;glycylcycline;cephamycin;penam;tetracycline antibiotic;rifamycin antibiotic;phenicol antibiotic;triclosan;penem	antibiotic target alteration;antibiotic efflux;reduced permeability to antibiotic
SJTUF12367_Enteritidis_AMRgene_19	Salmonella_serovars_gyrB_conferring_resistance_to_fluoroquinolone	90.67335842743623	118.5349226265161	ARO:3003307	NC_003197.2	gyrB	fluoroquinolone antibiotic;aminocoumarin antibiotic	antibiotic target alteration
SJTUF12367_Enteritidis_AMRgene_20	Salmonella_serovars_parE_conferring_resistance_to_fluoroquinolones	94.22150882825039	130.38576779026218	ARO:3003317	NC_003197.2	parE	fluoroquinolone antibiotic	antibiotic target alteration
SJTUF12367_Enteritidis_AMRgene_21	Salmonella_enterica_ramR_mutants	96.7741935483871	159.91756272401435	ARO:3003379	CP001138.1	ramR	fluoroquinolone antibiotic;cephalosporin;glycylcycline;penam;tetracycline antibiotic;rifamycin antibiotic;phenicol antibiotic;triclosan	antibiotic target alteration;antibiotic efflux
SJTUF12367_Enteritidis_AMRgene_22	Salmonella_enterica_gyrA_conferring_resistance_to_fluoroquinolones	95.40757749712974	138.08266360505166	ARO:3003926	NC_003197.2	gyrA	fluoroquinolone antibiotic;nybomycin	antibiotic target alteration
SJTUF12367_Enteritidis_AMRgene_23	Escherichia_coli_EF-Tu_mutants_conferring_resistance_to_kirromycin	94.05684754521964	216.74074074074073	ARO:3003368	AH002539.2	EF-Tu	elfamycin antibiotic	antibiotic target alteration
SJTUF12367_Enteritidis_AMRgene_24	Salmonella_enterica_parC_conferring_resistance_to_fluoroquinolones	92.57270693512304	136.1440715883669	ARO:3003939	NC_003197.2	parC	fluoroquinolone antibiotic	antibiotic target alteration
