# Supplementary material for: PRAP: Pan Resistome analysis pipeline
Source: BMC Bioinformatics. 2020 Jan 15;21:20. doi: 10.1186/s12859-019-3335-y (PMC6964052; doi:10.1186/s12859-019-3335-y)
Supplement: Supplementary file 3 — Additional file 3. Archive containing results of annotation of different formats of genome files for 26 S. enterica genomes based on both the CARD and ResFinder databases. [file 12859_2019_3335_MOESM3_ESM.zip › kmer_card/SJTUF12519_Enteritidis_ar.csv]

#gene_num	gene_name	coverage	area_score	ARO_num	accession_num	ar_gene_allele	drug_class	ar_mechanism
SJTUF12519_Enteritidis_AMRgene_0	CTX-M-14	100.0	182.26291079812208	ARO:3001877	AF252622	CTX-M	cephalosporin	antibiotic inactivation
SJTUF12519_Enteritidis_AMRgene_1	TEM-191	100.0	323.7882513661202	ARO:3001051	JF949916	TEM	monobactam;cephalosporin;penam;penem	antibiotic inactivation
SJTUF12519_Enteritidis_AMRgene_2	FosA3	100.0	200.14503816793894	ARO:3002872	JF411006	FosA	fosfomycin	antibiotic inactivation
SJTUF12519_Enteritidis_AMRgene_3	APH(3')-Ia	100.0	145.24747474747474	ARO:3002641	BX664015.1	APH(3')	aminoglycoside antibiotic	antibiotic inactivation
SJTUF12519_Enteritidis_AMRgene_4	AAC(3)-IV	100.0	172.27622841965473	ARO:3002539	DQ241380.1	AAC(3)	aminoglycoside antibiotic	antibiotic inactivation
SJTUF12519_Enteritidis_AMRgene_5	golS	100.0	155.15873015873015	ARO:3000504	NC_003197	golS	monobactam;carbapenem;cephalosporin;cephamycin;penam;phenicol antibiotic;penem	antibiotic efflux
SJTUF12519_Enteritidis_AMRgene_6	aadA2	100.0	363.10185185185185	ARO:3002602	AF156486	aadA	aminoglycoside antibiotic	antibiotic inactivation
SJTUF12519_Enteritidis_AMRgene_7	dfrA12	100.0	178.5379746835443	ARO:3002858	KJ363320	dfrA	diaminopyrimidine antibiotic	antibiotic target replacement
SJTUF12519_Enteritidis_AMRgene_8	APH(4)-Ia	100.0	166.437125748503	ARO:3002655	V01499	APH(4)	aminoglycoside antibiotic	antibiotic inactivation
SJTUF12519_Enteritidis_AMRgene_9	sdiA	100.0	139.35622317596565	ARO:3000826	NC_003197.2	sdiA	fluoroquinolone antibiotic;cephalosporin;glycylcycline;penam;tetracycline antibiotic;rifamycin antibiotic;phenicol antibiotic;triclosan	antibiotic efflux
SJTUF12519_Enteritidis_AMRgene_10	cmlA6	100.0	160.95145631067962	ARO:3002696	AF294653	cmlA	phenicol antibiotic	antibiotic efflux
SJTUF12519_Enteritidis_AMRgene_11	sul3	100.0	191.37109375	ARO:3000413	FJ196385	sul3	sulfonamide antibiotic;sulfone antibiotic	antibiotic target replacement
SJTUF12519_Enteritidis_AMRgene_12	mdsA	90.02493765586036	139.58270989193682	ARO:3000789	NC_003197.2	mdsA	monobactam;carbapenem;cephalosporin;cephamycin;penam;phenicol antibiotic;penem	antibiotic efflux
SJTUF12519_Enteritidis_AMRgene_13	APH(6)-Id	100.0	539.869618696187	ARO:3002660	AF024602	APH(6)	aminoglycoside antibiotic	antibiotic inactivation
SJTUF12519_Enteritidis_AMRgene_14	sul2	100.0	539.6262626262626	ARO:3000412	AY055428.1	sul2	sulfonamide antibiotic;sulfone antibiotic	antibiotic target replacement
SJTUF12519_Enteritidis_AMRgene_15	sul1	100.0	170.6642156862745	ARO:3000410	JF969163	sul1	sulfonamide antibiotic;sulfone antibiotic	antibiotic target replacement
SJTUF12519_Enteritidis_AMRgene_16	mdsC	92.74193548387096	129.2029569892473	ARO:3000791	NC_003197.2	mdsC	monobactam;carbapenem;cephalosporin;cephamycin;penam;phenicol antibiotic;penem	antibiotic efflux
SJTUF12519_Enteritidis_AMRgene_17	mdsB	97.90076335877863	171.9812340966921	ARO:3000790	NC_003197.2	mdsB	monobactam;carbapenem;cephalosporin;cephamycin;penam;phenicol antibiotic;penem	antibiotic efflux
SJTUF12519_Enteritidis_AMRgene_18	mdtK	91.57744468236973	129.2355460385439	ARO:3001327	CP014358.1	MdtK	fluoroquinolone antibiotic	antibiotic efflux
SJTUF12519_Enteritidis_AMRgene_19	APH(3'')-Ib	100.0	640.6961538461538	ARO:3002639	AF313472	APH(3'')	aminoglycoside antibiotic	antibiotic inactivation
SJTUF12519_Enteritidis_AMRgene_21	oqxA	100.0	177.75868055555554	ARO:3003922	NC_010378.1	oqxA	fluoroquinolone antibiotic;glycylcycline;tetracycline antibiotic;diaminopyrimidine antibiotic;nitrofuran antibiotic	antibiotic efflux
SJTUF12519_Enteritidis_AMRgene_22	oqxB	100.0	183.55321188878236	ARO:3003923	NC_010378.1	oqxB	fluoroquinolone antibiotic;glycylcycline;tetracycline antibiotic;diaminopyrimidine antibiotic;nitrofuran antibiotic	antibiotic efflux
SJTUF12519_Enteritidis_AMRgene_23	floR	100.0	163.04030226700252	ARO:3002705	AF231986	floR	phenicol antibiotic	antibiotic efflux
SJTUF12519_Enteritidis_AMRgene_24	Salmonella_enterica_soxR_with_mutation_conferring_antibiotic_resistance	100.0	128.59310344827585	ARO:3003382	NC_003198.1	soxR	fluoroquinolone antibiotic;cephalosporin;glycylcycline;penam;tetracycline antibiotic;rifamycin antibiotic;phenicol antibiotic;triclosan	antibiotic target alteration;antibiotic efflux
SJTUF12519_Enteritidis_AMRgene_25	Salmonella_serovars_soxS_with_mutation_conferring_antibiotic_resistance	100.0	170.52	ARO:3003383	NC_003197.2	soxS	fluoroquinolone antibiotic;monobactam;carbapenem;cephalosporin;glycylcycline;cephamycin;penam;tetracycline antibiotic;rifamycin antibiotic;phenicol antibiotic;triclosan;penem	antibiotic target alteration;antibiotic efflux;reduced permeability to antibiotic
SJTUF12519_Enteritidis_AMRgene_26	Salmonella_serovars_gyrB_conferring_resistance_to_fluoroquinolone	90.67335842743623	124.28230865746549	ARO:3003307	NC_003197.2	gyrB	fluoroquinolone antibiotic;aminocoumarin antibiotic	antibiotic target alteration
SJTUF12519_Enteritidis_AMRgene_27	Salmonella_serovars_parE_conferring_resistance_to_fluoroquinolones	94.22150882825039	151.4168004280364	ARO:3003317	NC_003197.2	parE	fluoroquinolone antibiotic	antibiotic target alteration
SJTUF12519_Enteritidis_AMRgene_28	Salmonella_enterica_ramR_mutants	90.32258064516128	160.32078853046596	ARO:3003379	CP001138.1	ramR	fluoroquinolone antibiotic;cephalosporin;glycylcycline;penam;tetracycline antibiotic;rifamycin antibiotic;phenicol antibiotic;triclosan	antibiotic target alteration;antibiotic efflux
SJTUF12519_Enteritidis_AMRgene_29	Salmonella_enterica_gyrA_conferring_resistance_to_fluoroquinolones	95.40757749712974	154.02870264064293	ARO:3003926	NC_003197.2	gyrA	fluoroquinolone antibiotic;nybomycin	antibiotic target alteration
SJTUF12519_Enteritidis_AMRgene_30	Escherichia_coli_EF-Tu_mutants_conferring_resistance_to_kirromycin	94.05684754521964	227.83634797588286	ARO:3003368	AH002539.2	EF-Tu	elfamycin antibiotic	antibiotic target alteration
SJTUF12519_Enteritidis_AMRgene_31	Salmonella_enterica_parC_conferring_resistance_to_fluoroquinolones	92.57270693512304	145.03221476510066	ARO:3003939	NC_003197.2	parC	fluoroquinolone antibiotic	antibiotic target alteration
