# Supplementary material for: PRAP: Pan Resistome analysis pipeline
Source: BMC Bioinformatics. 2020 Jan 15;21:20. doi: 10.1186/s12859-019-3335-y (PMC6964052; doi:10.1186/s12859-019-3335-y)
Supplement: Supplementary file 3 — Additional file 3. Archive containing results of annotation of different formats of genome files for 26 S. enterica genomes based on both the CARD and ResFinder databases. [file 12859_2019_3335_MOESM3_ESM.zip › kmer_card/SJTUF13500_Indiana_ar.csv]

#gene_num	gene_name	coverage	area_score	ARO_num	accession_num	ar_gene_allele	drug_class	ar_mechanism
SJTUF13500_Indiana_AMRgene_0	CTX-M-15	100.0	194.35915492957747	ARO:3001878	AY044436	CTX-M	cephalosporin	antibiotic inactivation
SJTUF13500_Indiana_AMRgene_1	OXA-1	100.0	189.28500619578688	ARO:3001396	JN420336.1	OXA	cephalosporin;penam	antibiotic inactivation
SJTUF13500_Indiana_AMRgene_2	FosA3	100.0	180.41221374045801	ARO:3002872	JF411006	FosA	fosfomycin	antibiotic inactivation
SJTUF13500_Indiana_AMRgene_3	AAC(3)-IV	100.0	179.60823373173972	ARO:3002539	DQ241380.1	AAC(3)	aminoglycoside antibiotic	antibiotic inactivation
SJTUF13500_Indiana_AMRgene_4	AAC(6')-Ib-Suzhou	100.0	140.16767676767677	ARO:3002591	EU085533	AAC(6')	aminoglycoside antibiotic	antibiotic inactivation
SJTUF13500_Indiana_AMRgene_5	aadA2	100.0	338.58862433862436	ARO:3002602	AF156486	aadA	aminoglycoside antibiotic	antibiotic inactivation
SJTUF13500_Indiana_AMRgene_6	catB3	100.0	181.88669950738915	ARO:3002676	NC_019368.1	catB	phenicol antibiotic	antibiotic inactivation
SJTUF13500_Indiana_AMRgene_7	dfrA12	100.0	164.17299578059072	ARO:3002858	KJ363320	dfrA	diaminopyrimidine antibiotic	antibiotic target replacement
SJTUF13500_Indiana_AMRgene_8	arr-3	100.0	189.62470862470863	ARO:3002848	EU675686	arr	rifamycin antibiotic	antibiotic inactivation
SJTUF13500_Indiana_AMRgene_9	APH(4)-Ia	100.0	172.44710578842316	ARO:3002655	V01499	APH(4)	aminoglycoside antibiotic	antibiotic inactivation
SJTUF13500_Indiana_AMRgene_10	sdiA	94.27753934191702	139.68669527896995	ARO:3000826	NC_003197.2	sdiA	fluoroquinolone antibiotic;cephalosporin;glycylcycline;penam;tetracycline antibiotic;rifamycin antibiotic;phenicol antibiotic;triclosan	antibiotic efflux
SJTUF13500_Indiana_AMRgene_11	cmlA6	100.0	173.3559870550162	ARO:3002696	AF294653	cmlA	phenicol antibiotic	antibiotic efflux
SJTUF13500_Indiana_AMRgene_12	sul3	100.0	186.42708333333334	ARO:3000413	FJ196385	sul3	sulfonamide antibiotic;sulfone antibiotic	antibiotic target replacement
SJTUF13500_Indiana_AMRgene_13	mdsA	93.68246051537822	137.3050706566916	ARO:3000789	NC_003197.2	mdsA	monobactam;carbapenem;cephalosporin;cephamycin;penam;phenicol antibiotic;penem	antibiotic efflux
SJTUF13500_Indiana_AMRgene_14	sul2	100.0	182.0820707070707	ARO:3000412	AY055428.1	sul2	sulfonamide antibiotic;sulfone antibiotic	antibiotic target replacement
SJTUF13500_Indiana_AMRgene_15	sul1	100.0	349.2046568627451	ARO:3000410	JF969163	sul1	sulfonamide antibiotic;sulfone antibiotic	antibiotic target replacement
SJTUF13500_Indiana_AMRgene_16	mdsC	92.20430107526882	122.65524193548387	ARO:3000791	NC_003197.2	mdsC	monobactam;carbapenem;cephalosporin;cephamycin;penam;phenicol antibiotic;penem	antibiotic efflux
SJTUF13500_Indiana_AMRgene_17	mphA	100.0	186.60657596371883	ARO:3000316	D16251.1	mphA	macrolide antibiotic	antibiotic inactivation
SJTUF13500_Indiana_AMRgene_18	mdsB	98.47328244274809	155.46405852417303	ARO:3000790	NC_003197.2	mdsB	monobactam;carbapenem;cephalosporin;cephamycin;penam;phenicol antibiotic;penem	antibiotic efflux
SJTUF13500_Indiana_AMRgene_19	AAC(6')-Ib-cr	100.0	161.73090277777777	ARO:3002547	DQ303918	AAC(6')-Ib-cr	fluoroquinolone antibiotic;aminoglycoside antibiotic	antibiotic inactivation
SJTUF13500_Indiana_AMRgene_20	mdtK	97.71591720199856	128.64311206281226	ARO:3001327	CP014358.1	MdtK	fluoroquinolone antibiotic	antibiotic efflux
SJTUF13500_Indiana_AMRgene_22	Mrx	100.0	154.4337448559671	ARO:3003839	AY522923.1	Mrx	macrolide antibiotic	antibiotic inactivation
SJTUF13500_Indiana_AMRgene_23	floR	100.0	163.17212426532325	ARO:3002705	AF231986	floR	phenicol antibiotic	antibiotic efflux
SJTUF13500_Indiana_AMRgene_24	Salmonella_enterica_soxR_with_mutation_conferring_antibiotic_resistance	100.0	127.816091954023	ARO:3003382	NC_003198.1	soxR	fluoroquinolone antibiotic;cephalosporin;glycylcycline;penam;tetracycline antibiotic;rifamycin antibiotic;phenicol antibiotic;triclosan	antibiotic target alteration;antibiotic efflux
SJTUF13500_Indiana_AMRgene_25	Salmonella_serovars_soxS_with_mutation_conferring_antibiotic_resistance	100.0	182.40333333333334	ARO:3003383	NC_003197.2	soxS	fluoroquinolone antibiotic;monobactam;carbapenem;cephalosporin;glycylcycline;cephamycin;penam;tetracycline antibiotic;rifamycin antibiotic;phenicol antibiotic;triclosan;penem	antibiotic target alteration;antibiotic efflux;reduced permeability to antibiotic
SJTUF13500_Indiana_AMRgene_26	Salmonella_serovars_gyrB_conferring_resistance_to_fluoroquinolone	91.88624006691761	137.03136762860728	ARO:3003307	NC_003197.2	gyrB	fluoroquinolone antibiotic;aminocoumarin antibiotic	antibiotic target alteration
SJTUF13500_Indiana_AMRgene_27	Salmonella_serovars_parE_conferring_resistance_to_fluoroquinolones	95.93365436062065	153.89459604066346	ARO:3003317	NC_003197.2	parE	fluoroquinolone antibiotic	antibiotic target alteration
SJTUF13500_Indiana_AMRgene_28	Salmonella_enterica_ramR_mutants	100.0	188.04659498207886	ARO:3003379	CP001138.1	ramR	fluoroquinolone antibiotic;cephalosporin;glycylcycline;penam;tetracycline antibiotic;rifamycin antibiotic;phenicol antibiotic;triclosan	antibiotic target alteration;antibiotic efflux
SJTUF13500_Indiana_AMRgene_29	Salmonella_enterica_gyrA_conferring_resistance_to_fluoroquinolones	90.50899349406812	136.2567929582855	ARO:3003926	NC_003197.2	gyrA	fluoroquinolone antibiotic;nybomycin	antibiotic target alteration
SJTUF13500_Indiana_AMRgene_30	Escherichia_coli_EF-Tu_mutants_conferring_resistance_to_kirromycin	96.98535745047373	222.45822566752798	ARO:3003368	AH002539.2	EF-Tu	elfamycin antibiotic	antibiotic target alteration
