# Supplementary material for: PRAP: Pan Resistome analysis pipeline
Source: BMC Bioinformatics. 2020 Jan 15;21:20. doi: 10.1186/s12859-019-3335-y (PMC6964052; doi:10.1186/s12859-019-3335-y)
Supplement: Supplementary file 3 — Additional file 3. Archive containing results of annotation of different formats of genome files for 26 S. enterica genomes based on both the CARD and ResFinder databases. [file 12859_2019_3335_MOESM3_ESM.zip › kmer_card/SJTUF87912_Indiana_ar.csv]

#gene_num	gene_name	coverage	area_score	ARO_num	accession_num	ar_gene_allele	drug_class	ar_mechanism
SJTUF87912_Indiana_AMRgene_0	CTX-M-65	100.0	613.0469483568075	ARO:3001926	EF418608	CTX-M	cephalosporin	antibiotic inactivation
SJTUF87912_Indiana_AMRgene_1	TEM-191	100.0	395.01502732240436	ARO:3001051	JF949916	TEM	monobactam;cephalosporin;penam;penem	antibiotic inactivation
SJTUF87912_Indiana_AMRgene_2	OXA-1	100.0	185.87360594795538	ARO:3001396	JN420336.1	OXA	cephalosporin;penam	antibiotic inactivation
SJTUF87912_Indiana_AMRgene_3	FosA3	100.0	181.78625954198472	ARO:3002872	JF411006	FosA	fosfomycin	antibiotic inactivation
SJTUF87912_Indiana_AMRgene_4	AAC(3)-IV	100.0	195.88180610889773	ARO:3002539	DQ241380.1	AAC(3)	aminoglycoside antibiotic	antibiotic inactivation
SJTUF87912_Indiana_AMRgene_5	AAC(6')-Ib-Suzhou	100.0	148.05858585858587	ARO:3002591	EU085533	AAC(6')	aminoglycoside antibiotic	antibiotic inactivation
SJTUF87912_Indiana_AMRgene_6	aadA5	100.0	208.39346405228758	ARO:3002605	AF137361	aadA	aminoglycoside antibiotic	antibiotic inactivation
SJTUF87912_Indiana_AMRgene_7	catB3	100.0	193.11658456486043	ARO:3002676	NC_019368.1	catB	phenicol antibiotic	antibiotic inactivation
SJTUF87912_Indiana_AMRgene_8	dfrA17	100.0	217.92	ARO:3002860	DQ838665	dfrA	diaminopyrimidine antibiotic	antibiotic target replacement
SJTUF87912_Indiana_AMRgene_9	arr-3	100.0	213.73426573426573	ARO:3002848	EU675686	arr	rifamycin antibiotic	antibiotic inactivation
SJTUF87912_Indiana_AMRgene_10	APH(4)-Ia	100.0	209.8433133732535	ARO:3002655	V01499	APH(4)	aminoglycoside antibiotic	antibiotic inactivation
SJTUF87912_Indiana_AMRgene_11	sdiA	94.27753934191702	124.1788268955651	ARO:3000826	NC_003197.2	sdiA	fluoroquinolone antibiotic;cephalosporin;glycylcycline;penam;tetracycline antibiotic;rifamycin antibiotic;phenicol antibiotic;triclosan	antibiotic efflux
SJTUF87912_Indiana_AMRgene_12	cmlA6	100.0	194.81877022653723	ARO:3002696	AF294653	cmlA	phenicol antibiotic	antibiotic efflux
SJTUF87912_Indiana_AMRgene_13	mdsA	93.68246051537822	134.5876974231089	ARO:3000789	NC_003197.2	mdsA	monobactam;carbapenem;cephalosporin;cephamycin;penam;phenicol antibiotic;penem	antibiotic efflux
SJTUF87912_Indiana_AMRgene_14	APH(6)-Id	100.0	168.6949569495695	ARO:3002660	AF024602	APH(6)	aminoglycoside antibiotic	antibiotic inactivation
SJTUF87912_Indiana_AMRgene_15	rmtB	100.0	190.25956284153006	ARO:3000860	NC_010558	rmtB	aminoglycoside antibiotic	antibiotic target alteration
SJTUF87912_Indiana_AMRgene_16	sul2	100.0	358.55555555555554	ARO:3000412	AY055428.1	sul2	sulfonamide antibiotic;sulfone antibiotic	antibiotic target replacement
SJTUF87912_Indiana_AMRgene_17	sul1	100.0	191.56004901960785	ARO:3000410	JF969163	sul1	sulfonamide antibiotic;sulfone antibiotic	antibiotic target replacement
SJTUF87912_Indiana_AMRgene_18	mdsC	92.20430107526882	122.7116935483871	ARO:3000791	NC_003197.2	mdsC	monobactam;carbapenem;cephalosporin;cephamycin;penam;phenicol antibiotic;penem	antibiotic efflux
SJTUF87912_Indiana_AMRgene_19	QepA2	100.0	184.0489417989418	ARO:3004103	NG_050460.1	QepA	fluoroquinolone antibiotic	antibiotic efflux
SJTUF87912_Indiana_AMRgene_20	mphA	100.0	215.0045351473923	ARO:3000316	D16251.1	mphA	macrolide antibiotic	antibiotic inactivation
SJTUF87912_Indiana_AMRgene_21	mdsB	98.47328244274809	147.84382951653944	ARO:3000790	NC_003197.2	mdsB	monobactam;carbapenem;cephalosporin;cephamycin;penam;phenicol antibiotic;penem	antibiotic efflux
SJTUF87912_Indiana_AMRgene_22	AAC(6')-Ib-cr	100.0	168.72048611111111	ARO:3002547	DQ303918	AAC(6')-Ib-cr	fluoroquinolone antibiotic;aminoglycoside antibiotic	antibiotic inactivation
SJTUF87912_Indiana_AMRgene_23	mdtK	97.71591720199856	125.42469664525339	ARO:3001327	CP014358.1	MdtK	fluoroquinolone antibiotic	antibiotic efflux
SJTUF87912_Indiana_AMRgene_24	APH(3'')-Ib	100.0	182.1179487179487	ARO:3002639	AF313472	APH(3'')	aminoglycoside antibiotic	antibiotic inactivation
SJTUF87912_Indiana_AMRgene_26	Mrx	100.0	200.1925925925926	ARO:3003839	AY522923.1	Mrx	macrolide antibiotic	antibiotic inactivation
SJTUF87912_Indiana_AMRgene_27	oqxA	100.0	212.41493055555554	ARO:3003922	NC_010378.1	oqxA	fluoroquinolone antibiotic;glycylcycline;tetracycline antibiotic;diaminopyrimidine antibiotic;nitrofuran antibiotic	antibiotic efflux
SJTUF87912_Indiana_AMRgene_28	oqxB	100.0	217.96452540747842	ARO:3003923	NC_010378.1	oqxB	fluoroquinolone antibiotic;glycylcycline;tetracycline antibiotic;diaminopyrimidine antibiotic;nitrofuran antibiotic	antibiotic efflux
SJTUF87912_Indiana_AMRgene_29	floR	100.0	186.2468513853904	ARO:3002705	AF231986	floR	phenicol antibiotic	antibiotic efflux
SJTUF87912_Indiana_AMRgene_30	Salmonella_enterica_soxR_with_mutation_conferring_antibiotic_resistance	100.0	110.19770114942528	ARO:3003382	NC_003198.1	soxR	fluoroquinolone antibiotic;cephalosporin;glycylcycline;penam;tetracycline antibiotic;rifamycin antibiotic;phenicol antibiotic;triclosan	antibiotic target alteration;antibiotic efflux
SJTUF87912_Indiana_AMRgene_31	Salmonella_serovars_soxS_with_mutation_conferring_antibiotic_resistance	100.0	172.11	ARO:3003383	NC_003197.2	soxS	fluoroquinolone antibiotic;monobactam;carbapenem;cephalosporin;glycylcycline;cephamycin;penam;tetracycline antibiotic;rifamycin antibiotic;phenicol antibiotic;triclosan;penem	antibiotic target alteration;antibiotic efflux;reduced permeability to antibiotic
SJTUF87912_Indiana_AMRgene_32	Salmonella_serovars_gyrB_conferring_resistance_to_fluoroquinolone	91.88624006691761	130.22082810539524	ARO:3003307	NC_003197.2	gyrB	fluoroquinolone antibiotic;aminocoumarin antibiotic	antibiotic target alteration
SJTUF87912_Indiana_AMRgene_33	Salmonella_serovars_parE_conferring_resistance_to_fluoroquinolones	95.93365436062065	152.9176029962547	ARO:3003317	NC_003197.2	parE	fluoroquinolone antibiotic	antibiotic target alteration
SJTUF87912_Indiana_AMRgene_34	Salmonella_enterica_ramR_mutants	100.0	200.078853046595	ARO:3003379	CP001138.1	ramR	fluoroquinolone antibiotic;cephalosporin;glycylcycline;penam;tetracycline antibiotic;rifamycin antibiotic;phenicol antibiotic;triclosan	antibiotic target alteration;antibiotic efflux
SJTUF87912_Indiana_AMRgene_35	Salmonella_enterica_gyrA_conferring_resistance_to_fluoroquinolones	90.50899349406812	134.1523153463452	ARO:3003926	NC_003197.2	gyrA	fluoroquinolone antibiotic;nybomycin	antibiotic target alteration
SJTUF87912_Indiana_AMRgene_36	Escherichia_coli_EF-Tu_mutants_conferring_resistance_to_kirromycin	96.98535745047373	200.12833763996554	ARO:3003368	AH002539.2	EF-Tu	elfamycin antibiotic	antibiotic target alteration
