# Supplementary material for: PRAP: Pan Resistome analysis pipeline
Source: BMC Bioinformatics. 2020 Jan 15;21:20. doi: 10.1186/s12859-019-3335-y (PMC6964052; doi:10.1186/s12859-019-3335-y)
Supplement: Supplementary file 3 — Additional file 3. Archive containing results of annotation of different formats of genome files for 26 S. enterica genomes based on both the CARD and ResFinder databases. [file 12859_2019_3335_MOESM3_ESM.zip › kmer_res/SJTUF10057_Typhimurium_ar.csv]

#gene_num	gene_name	coverage	area_score	ARO_num	accession_num	ar_gene_allele	drug_class	ar_mechanism
SJTUF10057_Typhimurium_AMRgene_0	aac(6')-Iaa_1_NC_003197	100.0	157.02898550724638	/	NC_003197	aac(6')	Aminoglycoside	/
SJTUF10057_Typhimurium_AMRgene_1	aph(3'')-Ib_5_AF321551	100.0	169.7320512820513	/	AF321551	aph(3')	Aminoglycoside	/
SJTUF10057_Typhimurium_AMRgene_2	aadA2_2_JQ364967	100.0	351.0221354166667	/	JQ364967	aadA	Aminoglycoside	/
SJTUF10057_Typhimurium_AMRgene_3	aph(6)-Id_1_M28829	100.0	151.5990159901599	/	M28829	aph(6)	Aminoglycoside	/
SJTUF10057_Typhimurium_AMRgene_4	aac(3)-IV_1_DQ241380	100.0	191.57901726427622	/	DQ241380	aac(3)	Aminoglycoside	/
SJTUF10057_Typhimurium_AMRgene_5	aph(4)-Ia_1_V01499	100.0	172.51696606786427	/	V01499	aph(4)	Aminoglycoside	/
SJTUF10057_Typhimurium_AMRgene_6	blaOXA-1_1_HQ170510	100.0	208.86864931846344	/	HQ170510	blaOXA	Beta-lactam	/
SJTUF10057_Typhimurium_AMRgene_7	blaTEM-1B_1_AY458016	100.0	172.9557945041816	/	AY458016	blaTEM	Beta-lactam	/
SJTUF10057_Typhimurium_AMRgene_8	catB3_2_U13880	100.0	174.45812807881774	/	U13880	catB	Phenicol	/
SJTUF10057_Typhimurium_AMRgene_9	cmlA1_1_M64556	100.0	179.53559870550163	/	M64556	cmlA	Phenicol	/
SJTUF10057_Typhimurium_AMRgene_10	floR_2_AF118107	100.0	152.2258606213266	/	AF118107	floR	Phenicol	/
SJTUF10057_Typhimurium_AMRgene_11	aac(6')-Ib-cr_1_DQ303918	100.0	160.52083333333334	/	DQ303918	aac(6')-Ib-cr	Aminoglycoside	/
SJTUF10057_Typhimurium_AMRgene_12	ARR-3_1_JF806499	100.0	185.92773892773891	/	JF806499	ARR	Rifampicin	/
SJTUF10057_Typhimurium_AMRgene_13	sul1_2_U12338	100.0	328.7389705882353	/	U12338	sul1	Sulphonamide	/
SJTUF10057_Typhimurium_AMRgene_14	sul2_2_AY034138	100.0	340.9469696969697	/	AY034138	sul2	Sulphonamide	/
SJTUF10057_Typhimurium_AMRgene_15	sul3_2_AJ459418	100.0	180.40234375	/	AJ459418	sul3	Sulphonamide	/
SJTUF10057_Typhimurium_AMRgene_16	tet(B)_2_AF326777	100.0	173.62436548223351	/	AF326777	tet	Tetracycline	/
SJTUF10057_Typhimurium_AMRgene_17	dfrA12_8_AM040708	100.0	179.9367088607595	/	AM040708	dfrA	Trimethoprim	/
