# Supplementary material for: PRAP: Pan Resistome analysis pipeline
Source: BMC Bioinformatics. 2020 Jan 15;21:20. doi: 10.1186/s12859-019-3335-y (PMC6964052; doi:10.1186/s12859-019-3335-y)
Supplement: Supplementary file 3 — Additional file 3. Archive containing results of annotation of different formats of genome files for 26 S. enterica genomes based on both the CARD and ResFinder databases. [file 12859_2019_3335_MOESM3_ESM.zip › kmer_res/SJTUF10112_Typhimurium_ar.csv]

#gene_num	gene_name	coverage	area_score	ARO_num	accession_num	ar_gene_allele	drug_class	ar_mechanism
SJTUF10112_Typhimurium_AMRgene_0	aac(6')-Iaa_1_NC_003197	100.0	149.43478260869566	/	NC_003197	aac(6')	Aminoglycoside	/
SJTUF10112_Typhimurium_AMRgene_1	aph(3'')-Ib_5_AF321551	100.0	142.5371794871795	/	AF321551	aph(3')	Aminoglycoside	/
SJTUF10112_Typhimurium_AMRgene_2	aadA2_2_JQ364967	100.0	279.2213541666667	/	JQ364967	aadA	Aminoglycoside	/
SJTUF10112_Typhimurium_AMRgene_3	aph(6)-Id_1_M28829	100.0	128.7429274292743	/	M28829	aph(6)	Aminoglycoside	/
SJTUF10112_Typhimurium_AMRgene_4	aac(3)-IV_1_DQ241380	100.0	137.21912350597609	/	DQ241380	aac(3)	Aminoglycoside	/
SJTUF10112_Typhimurium_AMRgene_5	aph(4)-Ia_1_V01499	100.0	139.85928143712576	/	V01499	aph(4)	Aminoglycoside	/
SJTUF10112_Typhimurium_AMRgene_6	blaOXA-1_1_HQ170510	100.0	148.63940520446096	/	HQ170510	blaOXA	Beta-lactam	/
SJTUF10112_Typhimurium_AMRgene_7	blaTEM-1B_1_AY458016	100.0	135.3273596176822	/	AY458016	blaTEM	Beta-lactam	/
SJTUF10112_Typhimurium_AMRgene_8	catB3_2_U13880	100.0	148.48768472906403	/	U13880	catB	Phenicol	/
SJTUF10112_Typhimurium_AMRgene_9	cmlA1_1_M64556	100.0	139.74271844660194	/	M64556	cmlA	Phenicol	/
SJTUF10112_Typhimurium_AMRgene_10	floR_2_AF118107	100.0	124.64735516372797	/	AF118107	floR	Phenicol	/
SJTUF10112_Typhimurium_AMRgene_11	aac(6')-Ib-cr_1_DQ303918	100.0	123.85416666666667	/	DQ303918	aac(6')-Ib-cr	Aminoglycoside	/
SJTUF10112_Typhimurium_AMRgene_12	oqxA_1_EU370913	100.0	137.03472222222223	/	EU370913	oqxA	Quinolone	/
SJTUF10112_Typhimurium_AMRgene_13	oqxB_1_EU370913	100.0	143.9242569511026	/	EU370913	oqxB	Quinolone	/
SJTUF10112_Typhimurium_AMRgene_14	ARR-3_1_JF806499	100.0	161.13986013986013	/	JF806499	ARR	Rifampicin	/
SJTUF10112_Typhimurium_AMRgene_15	sul1_2_U12338	100.0	288.5674019607843	/	U12338	sul1	Sulphonamide	/
SJTUF10112_Typhimurium_AMRgene_16	sul2_2_AY034138	100.0	287.3661616161616	/	AY034138	sul2	Sulphonamide	/
SJTUF10112_Typhimurium_AMRgene_17	sul3_2_AJ459418	100.0	172.17578125	/	AJ459418	sul3	Sulphonamide	/
SJTUF10112_Typhimurium_AMRgene_18	tet(B)_2_AF326777	100.0	170.5296108291032	/	AF326777	tet	Tetracycline	/
SJTUF10112_Typhimurium_AMRgene_19	dfrA12_8_AM040708	100.0	144.74472573839662	/	AM040708	dfrA	Trimethoprim	/
