# Supplementary material for: PRAP: Pan Resistome analysis pipeline
Source: BMC Bioinformatics. 2020 Jan 15;21:20. doi: 10.1186/s12859-019-3335-y (PMC6964052; doi:10.1186/s12859-019-3335-y)
Supplement: Supplementary file 3 — Additional file 3. Archive containing results of annotation of different formats of genome files for 26 S. enterica genomes based on both the CARD and ResFinder databases. [file 12859_2019_3335_MOESM3_ESM.zip › kmer_res/SJTUF10231_Typhimurium_ar.csv]

#gene_num	gene_name	coverage	area_score	ARO_num	accession_num	ar_gene_allele	drug_class	ar_mechanism
SJTUF10231_Typhimurium_AMRgene_0	aac(6')-Iaa_1_NC_003197	100.0	170.44444444444446	/	NC_003197	aac(6')	Aminoglycoside	/
SJTUF10231_Typhimurium_AMRgene_1	aph(3'')-Ib_5_AF321551	100.0	202.02051282051283	/	AF321551	aph(3')	Aminoglycoside	/
SJTUF10231_Typhimurium_AMRgene_2	aph(6)-Id_1_M28829	100.0	160.53751537515376	/	M28829	aph(6)	Aminoglycoside	/
SJTUF10231_Typhimurium_AMRgene_3	blaOXA-1_1_HQ170510	100.0	192.69764560099134	/	HQ170510	blaOXA	Beta-lactam	/
SJTUF10231_Typhimurium_AMRgene_4	blaTEM-1B_1_AY458016	100.0	167.0406212664277	/	AY458016	blaTEM	Beta-lactam	/
SJTUF10231_Typhimurium_AMRgene_5	catB3_2_U13880	100.0	211.54351395730706	/	U13880	catB	Phenicol	/
SJTUF10231_Typhimurium_AMRgene_6	aac(6')-Ib-cr_1_DQ303918	100.0	149.59722222222223	/	DQ303918	aac(6')-Ib-cr	Aminoglycoside	/
SJTUF10231_Typhimurium_AMRgene_7	oqxA_1_EU370913	100.0	191.37586805555554	/	EU370913	oqxA	Quinolone	/
SJTUF10231_Typhimurium_AMRgene_8	oqxB_1_EU370913	100.0	191.6653883029722	/	EU370913	oqxB	Quinolone	/
SJTUF10231_Typhimurium_AMRgene_9	ARR-3_1_JF806499	100.0	203.3146853146853	/	JF806499	ARR	Rifampicin	/
SJTUF10231_Typhimurium_AMRgene_10	sul1_2_U12338	100.0	199.59313725490196	/	U12338	sul1	Sulphonamide	/
SJTUF10231_Typhimurium_AMRgene_11	sul2_3_HQ840942	100.0	181.44823232323233	/	HQ840942	sul2	Sulphonamide	/
SJTUF10231_Typhimurium_AMRgene_12	tet(B)_2_AF326777	100.0	181.78849407783417	/	AF326777	tet	Tetracycline	/
