# Supplementary material for: PRAP: Pan Resistome analysis pipeline
Source: BMC Bioinformatics. 2020 Jan 15;21:20. doi: 10.1186/s12859-019-3335-y (PMC6964052; doi:10.1186/s12859-019-3335-y)
Supplement: Supplementary file 3 — Additional file 3. Archive containing results of annotation of different formats of genome files for 26 S. enterica genomes based on both the CARD and ResFinder databases. [file 12859_2019_3335_MOESM3_ESM.zip › kmer_res/SJTUF10236_Typhimurium_ar.csv]

#gene_num	gene_name	coverage	area_score	ARO_num	accession_num	ar_gene_allele	drug_class	ar_mechanism
SJTUF10236_Typhimurium_AMRgene_0	aac(6')-Iaa_1_NC_003197	100.0	165.68115942028984	/	NC_003197	aac(6')	Aminoglycoside	/
SJTUF10236_Typhimurium_AMRgene_1	aph(3')-Ia_1_V00359	100.0	195.01388888888889	/	V00359	aph(3')	Aminoglycoside	/
SJTUF10236_Typhimurium_AMRgene_2	aadA2_2_JQ364967	100.0	355.2786458333333	/	JQ364967	aadA	Aminoglycoside	/
SJTUF10236_Typhimurium_AMRgene_3	aac(3)-IV_1_DQ241380	100.0	189.93625498007967	/	DQ241380	aac(3)	Aminoglycoside	/
SJTUF10236_Typhimurium_AMRgene_4	aph(4)-Ia_1_V01499	100.0	181.65768463073852	/	V01499	aph(4)	Aminoglycoside	/
SJTUF10236_Typhimurium_AMRgene_5	blaOXA-1_1_HQ170510	100.0	197.60594795539035	/	HQ170510	blaOXA	Beta-lactam	/
SJTUF10236_Typhimurium_AMRgene_6	catB3_2_U13880	100.0	195.9014778325123	/	U13880	catB	Phenicol	/
SJTUF10236_Typhimurium_AMRgene_7	cmlA1_1_M64556	100.0	180.25485436893203	/	M64556	cmlA	Phenicol	/
SJTUF10236_Typhimurium_AMRgene_8	floR_2_AF118107	100.0	167.67338371116708	/	AF118107	floR	Phenicol	/
SJTUF10236_Typhimurium_AMRgene_9	aac(6')-Ib-cr_1_DQ303918	100.0	165.74305555555554	/	DQ303918	aac(6')-Ib-cr	Aminoglycoside	/
SJTUF10236_Typhimurium_AMRgene_10	oqxA_1_EU370913	100.0	195.47569444444446	/	EU370913	oqxA	Quinolone	/
SJTUF10236_Typhimurium_AMRgene_11	oqxB_1_EU370913	100.0	194.3326941514861	/	EU370913	oqxB	Quinolone	/
SJTUF10236_Typhimurium_AMRgene_12	ARR-3_1_JF806499	100.0	197.32867132867133	/	JF806499	ARR	Rifampicin	/
SJTUF10236_Typhimurium_AMRgene_13	sul1_2_U12338	100.0	367.4166666666667	/	U12338	sul1	Sulphonamide	/
SJTUF10236_Typhimurium_AMRgene_14	sul2_2_AY034138	100.0	190.11111111111111	/	AY034138	sul2	Sulphonamide	/
SJTUF10236_Typhimurium_AMRgene_15	sul3_2_AJ459418	100.0	205.51171875	/	AJ459418	sul3	Sulphonamide	/
SJTUF10236_Typhimurium_AMRgene_16	tet(B)_2_AF326777	100.0	188.51015228426397	/	AF326777	tet	Tetracycline	/
SJTUF10236_Typhimurium_AMRgene_17	dfrA12_8_AM040708	100.0	196.25105485232066	/	AM040708	dfrA	Trimethoprim	/
