# Supplementary material for: PRAP: Pan Resistome analysis pipeline
Source: BMC Bioinformatics. 2020 Jan 15;21:20. doi: 10.1186/s12859-019-3335-y (PMC6964052; doi:10.1186/s12859-019-3335-y)
Supplement: Supplementary file 3 — Additional file 3. Archive containing results of annotation of different formats of genome files for 26 S. enterica genomes based on both the CARD and ResFinder databases. [file 12859_2019_3335_MOESM3_ESM.zip › kmer_res/SJTUF10250_Typhimurium_ar.csv]

#gene_num	gene_name	coverage	area_score	ARO_num	accession_num	ar_gene_allele	drug_class	ar_mechanism
SJTUF10250_Typhimurium_AMRgene_0	aac(6')-Iaa_1_NC_003197	100.0	177.07729468599032	/	NC_003197	aac(6')	Aminoglycoside	/
SJTUF10250_Typhimurium_AMRgene_1	aph(3'')-Ib_5_AF321551	100.0	183.79615384615386	/	AF321551	aph(3')	Aminoglycoside	/
SJTUF10250_Typhimurium_AMRgene_2	aadA3_1_AF047479	100.0	244.54036458333334	/	AF047479	aadA	Aminoglycoside	/
SJTUF10250_Typhimurium_AMRgene_3	aph(6)-Id_1_M28829	100.0	161.49938499384993	/	M28829	aph(6)	Aminoglycoside	/
SJTUF10250_Typhimurium_AMRgene_4	blaOXA-1_1_HQ170510	100.0	218.22180916976455	/	HQ170510	blaOXA	Beta-lactam	/
SJTUF10250_Typhimurium_AMRgene_5	blaTEM-1B_1_AY458016	100.0	199.3763440860215	/	AY458016	blaTEM	Beta-lactam	/
SJTUF10250_Typhimurium_AMRgene_6	catB3_2_U13880	100.0	220.56486042692939	/	U13880	catB	Phenicol	/
SJTUF10250_Typhimurium_AMRgene_7	cmlA1_1_M64556	100.0	202.05825242718447	/	M64556	cmlA	Phenicol	/
SJTUF10250_Typhimurium_AMRgene_8	floR_2_AF118107	100.0	169.65659109991603	/	AF118107	floR	Phenicol	/
SJTUF10250_Typhimurium_AMRgene_9	aac(6')-Ib-cr_1_DQ303918	100.0	178.83680555555554	/	DQ303918	aac(6')-Ib-cr	Aminoglycoside	/
SJTUF10250_Typhimurium_AMRgene_10	oqxA_1_EU370913	100.0	213.09114583333334	/	EU370913	oqxA	Quinolone	/
SJTUF10250_Typhimurium_AMRgene_11	oqxB_1_EU370913	100.0	223.0143815915628	/	EU370913	oqxB	Quinolone	/
SJTUF10250_Typhimurium_AMRgene_12	ARR-3_1_JF806499	100.0	233.8881118881119	/	JF806499	ARR	Rifampicin	/
SJTUF10250_Typhimurium_AMRgene_13	sul1_2_U12338	100.0	419.6262254901961	/	U12338	sul1	Sulphonamide	/
SJTUF10250_Typhimurium_AMRgene_14	sul2_2_AY034138	100.0	394.114898989899	/	AY034138	sul2	Sulphonamide	/
SJTUF10250_Typhimurium_AMRgene_15	sul3_2_AJ459418	100.0	229.97786458333334	/	AJ459418	sul3	Sulphonamide	/
SJTUF10250_Typhimurium_AMRgene_16	tet(B)_2_AF326777	100.0	187.00169204737733	/	AF326777	tet	Tetracycline	/
