# Supplementary material for: PRAP: Pan Resistome analysis pipeline
Source: BMC Bioinformatics. 2020 Jan 15;21:20. doi: 10.1186/s12859-019-3335-y (PMC6964052; doi:10.1186/s12859-019-3335-y)
Supplement: Supplementary file 3 — Additional file 3. Archive containing results of annotation of different formats of genome files for 26 S. enterica genomes based on both the CARD and ResFinder databases. [file 12859_2019_3335_MOESM3_ESM.zip › kmer_res/SJTUF10330_Typhimurium_ar.csv]

#gene_num	gene_name	coverage	area_score	ARO_num	accession_num	ar_gene_allele	drug_class	ar_mechanism
SJTUF10330_Typhimurium_AMRgene_0	aac(6')-Iaa_1_NC_003197	100.0	165.80434782608697	/	NC_003197	aac(6')	Aminoglycoside	/
SJTUF10330_Typhimurium_AMRgene_1	aph(3'')-Ib_5_AF321551	100.0	186.1179487179487	/	AF321551	aph(3')	Aminoglycoside	/
SJTUF10330_Typhimurium_AMRgene_2	aph(6)-Id_1_M28829	100.0	141.7060270602706	/	M28829	aph(6)	Aminoglycoside	/
SJTUF10330_Typhimurium_AMRgene_3	aac(3)-IV_1_DQ241380	100.0	181.1766268260292	/	DQ241380	aac(3)	Aminoglycoside	/
SJTUF10330_Typhimurium_AMRgene_4	aph(4)-Ia_1_V01499	100.0	200.29041916167665	/	V01499	aph(4)	Aminoglycoside	/
SJTUF10330_Typhimurium_AMRgene_5	blaOXA-1_1_HQ170510	100.0	206.82403965303592	/	HQ170510	blaOXA	Beta-lactam	/
SJTUF10330_Typhimurium_AMRgene_6	blaTEM-1B_1_AY458016	100.0	165.66547192353644	/	AY458016	blaTEM	Beta-lactam	/
SJTUF10330_Typhimurium_AMRgene_7	catB3_2_U13880	100.0	209.5024630541872	/	U13880	catB	Phenicol	/
SJTUF10330_Typhimurium_AMRgene_8	floR_2_AF118107	100.0	164.10831234256926	/	AF118107	floR	Phenicol	/
SJTUF10330_Typhimurium_AMRgene_9	aac(6')-Ib-cr_1_DQ303918	100.0	184.06597222222223	/	DQ303918	aac(6')-Ib-cr	Aminoglycoside	/
SJTUF10330_Typhimurium_AMRgene_10	ARR-3_1_JF806499	100.0	198.23310023310023	/	JF806499	ARR	Rifampicin	/
SJTUF10330_Typhimurium_AMRgene_11	sul1_2_U12338	100.0	195.2328431372549	/	U12338	sul1	Sulphonamide	/
SJTUF10330_Typhimurium_AMRgene_12	sul2_2_AY034138	100.0	339.15656565656565	/	AY034138	sul2	Sulphonamide	/
SJTUF10330_Typhimurium_AMRgene_13	tet(B)_2_AF326777	100.0	190.6802030456853	/	AF326777	tet	Tetracycline	/
