# Supplementary material for: PRAP: Pan Resistome analysis pipeline
Source: BMC Bioinformatics. 2020 Jan 15;21:20. doi: 10.1186/s12859-019-3335-y (PMC6964052; doi:10.1186/s12859-019-3335-y)
Supplement: Supplementary file 3 — Additional file 3. Archive containing results of annotation of different formats of genome files for 26 S. enterica genomes based on both the CARD and ResFinder databases. [file 12859_2019_3335_MOESM3_ESM.zip › kmer_res/SJTUF10359_Typhimurium_ar.csv]

#gene_num	gene_name	coverage	area_score	ARO_num	accession_num	ar_gene_allele	drug_class	ar_mechanism
SJTUF10359_Typhimurium_AMRgene_0	aac(6')-Iaa_1_NC_003197	100.0	143.05072463768116	/	NC_003197	aac(6')	Aminoglycoside	/
SJTUF10359_Typhimurium_AMRgene_1	aadA1_3_JQ414041	100.0	192.76432291666666	/	JQ414041	aadA	Aminoglycoside	/
SJTUF10359_Typhimurium_AMRgene_2	aac(3)-IV_1_DQ241380	100.0	159.464807436919	/	DQ241380	aac(3)	Aminoglycoside	/
SJTUF10359_Typhimurium_AMRgene_3	aph(4)-Ia_1_V01499	100.0	168.81437125748502	/	V01499	aph(4)	Aminoglycoside	/
SJTUF10359_Typhimurium_AMRgene_4	blaOXA-1_1_HQ170510	100.0	179.4374225526642	/	HQ170510	blaOXA	Beta-lactam	/
SJTUF10359_Typhimurium_AMRgene_5	catB3_2_U13880	100.0	165.79802955665025	/	U13880	catB	Phenicol	/
SJTUF10359_Typhimurium_AMRgene_6	cmlA1_1_M64556	100.0	159.81553398058253	/	M64556	cmlA	Phenicol	/
SJTUF10359_Typhimurium_AMRgene_7	floR_2_AF118107	100.0	125.28463476070529	/	AF118107	floR	Phenicol	/
SJTUF10359_Typhimurium_AMRgene_8	aac(6')-Ib-cr_1_DQ303918	100.0	165.50173611111111	/	DQ303918	aac(6')-Ib-cr	Aminoglycoside	/
SJTUF10359_Typhimurium_AMRgene_9	ARR-3_1_JF806499	100.0	166.6969696969697	/	JF806499	ARR	Rifampicin	/
SJTUF10359_Typhimurium_AMRgene_10	sul1_2_U12338	100.0	167.54044117647058	/	U12338	sul1	Sulphonamide	/
SJTUF10359_Typhimurium_AMRgene_11	sul2_2_AY034138	100.0	175.06060606060606	/	AY034138	sul2	Sulphonamide	/
SJTUF10359_Typhimurium_AMRgene_12	sul3_2_AJ459418	100.0	166.36458333333334	/	AJ459418	sul3	Sulphonamide	/
