# Supplementary material for: PRAP: Pan Resistome analysis pipeline
Source: BMC Bioinformatics. 2020 Jan 15;21:20. doi: 10.1186/s12859-019-3335-y (PMC6964052; doi:10.1186/s12859-019-3335-y)
Supplement: Supplementary file 3 — Additional file 3. Archive containing results of annotation of different formats of genome files for 26 S. enterica genomes based on both the CARD and ResFinder databases. [file 12859_2019_3335_MOESM3_ESM.zip › kmer_res/SJTUF10405_Typhimurium_ar.csv]

#gene_num	gene_name	coverage	area_score	ARO_num	accession_num	ar_gene_allele	drug_class	ar_mechanism
SJTUF10405_Typhimurium_AMRgene_0	aac(6')-Iaa_1_NC_003197	100.0	148.36231884057972	/	NC_003197	aac(6')	Aminoglycoside	/
SJTUF10405_Typhimurium_AMRgene_1	aph(3'')-Ib_5_AF321551	100.0	154.71794871794873	/	AF321551	aph(3')	Aminoglycoside	/
SJTUF10405_Typhimurium_AMRgene_2	aadA2_2_JQ364967	100.0	315.5794270833333	/	JQ364967	aadA	Aminoglycoside	/
SJTUF10405_Typhimurium_AMRgene_3	aph(6)-Id_1_M28829	100.0	134.20049200492005	/	M28829	aph(6)	Aminoglycoside	/
SJTUF10405_Typhimurium_AMRgene_4	aac(3)-IV_1_DQ241380	100.0	154.1195219123506	/	DQ241380	aac(3)	Aminoglycoside	/
SJTUF10405_Typhimurium_AMRgene_5	aph(4)-Ia_1_V01499	100.0	164.34131736526948	/	V01499	aph(4)	Aminoglycoside	/
SJTUF10405_Typhimurium_AMRgene_6	blaOXA-1_1_HQ170510	100.0	156.8636926889715	/	HQ170510	blaOXA	Beta-lactam	/
SJTUF10405_Typhimurium_AMRgene_7	blaCTX-M-14_1_AF252622	100.0	330.22417840375584	/	AF252622	blaCTX-M	Beta-lactam	/
SJTUF10405_Typhimurium_AMRgene_8	blaTEM-1B_1_AY458016	100.0	143.82317801672642	/	AY458016	blaTEM	Beta-lactam	/
SJTUF10405_Typhimurium_AMRgene_9	catB3_2_U13880	100.0	162.39573070607554	/	U13880	catB	Phenicol	/
SJTUF10405_Typhimurium_AMRgene_10	cmlA1_1_M64556	100.0	147.8438511326861	/	M64556	cmlA	Phenicol	/
SJTUF10405_Typhimurium_AMRgene_11	floR_2_AF118107	100.0	148.06465155331654	/	AF118107	floR	Phenicol	/
SJTUF10405_Typhimurium_AMRgene_12	aac(6')-Ib-cr_1_DQ303918	100.0	146.18229166666666	/	DQ303918	aac(6')-Ib-cr	Aminoglycoside	/
SJTUF10405_Typhimurium_AMRgene_13	oqxA_1_EU370913	100.0	170.15190972222223	/	EU370913	oqxA	Quinolone	/
SJTUF10405_Typhimurium_AMRgene_14	oqxB_1_EU370913	100.0	169.65548098434004	/	EU370913	oqxB	Quinolone	/
SJTUF10405_Typhimurium_AMRgene_15	ARR-3_1_JF806499	100.0	177.9067599067599	/	JF806499	ARR	Rifampicin	/
SJTUF10405_Typhimurium_AMRgene_16	sul1_2_U12338	100.0	317.3848039215686	/	U12338	sul1	Sulphonamide	/
SJTUF10405_Typhimurium_AMRgene_17	sul2_2_AY034138	100.0	295.24747474747477	/	AY034138	sul2	Sulphonamide	/
SJTUF10405_Typhimurium_AMRgene_18	sul3_2_AJ459418	100.0	174.4453125	/	AJ459418	sul3	Sulphonamide	/
SJTUF10405_Typhimurium_AMRgene_19	tet(B)_2_AF326777	100.0	145.95093062605753	/	AF326777	tet	Tetracycline	/
SJTUF10405_Typhimurium_AMRgene_20	dfrA12_8_AM040708	100.0	137.13291139240508	/	AM040708	dfrA	Trimethoprim	/
