# Supplementary material for: PRAP: Pan Resistome analysis pipeline
Source: BMC Bioinformatics. 2020 Jan 15;21:20. doi: 10.1186/s12859-019-3335-y (PMC6964052; doi:10.1186/s12859-019-3335-y)
Supplement: Supplementary file 3 — Additional file 3. Archive containing results of annotation of different formats of genome files for 26 S. enterica genomes based on both the CARD and ResFinder databases. [file 12859_2019_3335_MOESM3_ESM.zip › kmer_res/SJTUF10648_Typhimurium_ar.csv]

#gene_num	gene_name	coverage	area_score	ARO_num	accession_num	ar_gene_allele	drug_class	ar_mechanism
SJTUF10648_Typhimurium_AMRgene_0	aac(6')-Iaa_1_NC_003197	100.0	160.98792270531402	/	NC_003197	aac(6')	Aminoglycoside	/
SJTUF10648_Typhimurium_AMRgene_1	aph(3'')-Ib_5_AF321551	100.0	335.7782051282051	/	AF321551	aph(3')	Aminoglycoside	/
SJTUF10648_Typhimurium_AMRgene_2	aadA2_2_JQ364967	100.0	344.2864583333333	/	JQ364967	aadA	Aminoglycoside	/
SJTUF10648_Typhimurium_AMRgene_3	aph(6)-Id_1_M28829	100.0	293.7613776137761	/	M28829	aph(6)	Aminoglycoside	/
SJTUF10648_Typhimurium_AMRgene_4	aac(3)-IV_1_DQ241380	100.0	193.47011952191235	/	DQ241380	aac(3)	Aminoglycoside	/
SJTUF10648_Typhimurium_AMRgene_5	aph(4)-Ia_1_V01499	100.0	192.5938123752495	/	V01499	aph(4)	Aminoglycoside	/
SJTUF10648_Typhimurium_AMRgene_6	blaOXA-1_1_HQ170510	100.0	186.6109045848823	/	HQ170510	blaOXA	Beta-lactam	/
SJTUF10648_Typhimurium_AMRgene_7	blaTEM-1B_1_AY458016	100.0	309.1362007168459	/	AY458016	blaTEM	Beta-lactam	/
SJTUF10648_Typhimurium_AMRgene_8	catB3_2_U13880	100.0	179.1871921182266	/	U13880	catB	Phenicol	/
SJTUF10648_Typhimurium_AMRgene_9	cmlA1_1_M64556	100.0	180.40776699029126	/	M64556	cmlA	Phenicol	/
SJTUF10648_Typhimurium_AMRgene_10	floR_2_AF118107	100.0	159.87237615449203	/	AF118107	floR	Phenicol	/
SJTUF10648_Typhimurium_AMRgene_11	aac(6')-Ib-cr_1_DQ303918	100.0	162.38715277777777	/	DQ303918	aac(6')-Ib-cr	Aminoglycoside	/
SJTUF10648_Typhimurium_AMRgene_12	oqxA_1_EU370913	100.0	199.54947916666666	/	EU370913	oqxA	Quinolone	/
SJTUF10648_Typhimurium_AMRgene_13	oqxB_1_EU370913	100.0	196.9437519974433	/	EU370913	oqxB	Quinolone	/
SJTUF10648_Typhimurium_AMRgene_14	ARR-3_1_JF806499	100.0	193.5967365967366	/	JF806499	ARR	Rifampicin	/
SJTUF10648_Typhimurium_AMRgene_15	sul1_2_U12338	100.0	366.42892156862746	/	U12338	sul1	Sulphonamide	/
SJTUF10648_Typhimurium_AMRgene_16	sul2_3_HQ840942	100.0	511.0530303030303	/	HQ840942	sul2	Sulphonamide	/
SJTUF10648_Typhimurium_AMRgene_17	sul3_2_AJ459418	100.0	202.0546875	/	AJ459418	sul3	Sulphonamide	/
SJTUF10648_Typhimurium_AMRgene_18	tet(B)_2_AF326777	100.0	189.87648054145515	/	AF326777	tet	Tetracycline	/
SJTUF10648_Typhimurium_AMRgene_19	dfrA12_8_AM040708	100.0	174.23206751054852	/	AM040708	dfrA	Trimethoprim	/
