# Supplementary material for: PRAP: Pan Resistome analysis pipeline
Source: BMC Bioinformatics. 2020 Jan 15;21:20. doi: 10.1186/s12859-019-3335-y (PMC6964052; doi:10.1186/s12859-019-3335-y)
Supplement: Supplementary file 3 — Additional file 3. Archive containing results of annotation of different formats of genome files for 26 S. enterica genomes based on both the CARD and ResFinder databases. [file 12859_2019_3335_MOESM3_ESM.zip › kmer_res/SJTUF10855_Typhimurium_ar.csv]

#gene_num	gene_name	coverage	area_score	ARO_num	accession_num	ar_gene_allele	drug_class	ar_mechanism
SJTUF10855_Typhimurium_AMRgene_0	aac(6')-Iaa_1_NC_003197	100.0	156.02173913043478	/	NC_003197	aac(6')	Aminoglycoside	/
SJTUF10855_Typhimurium_AMRgene_1	aph(3')-Ia_1_V00359	100.0	453.5138888888889	/	V00359	aph(3')	Aminoglycoside	/
SJTUF10855_Typhimurium_AMRgene_2	aph(6)-Id_1_M28829	100.0	768.5571955719557	/	M28829	aph(6)	Aminoglycoside	/
SJTUF10855_Typhimurium_AMRgene_3	blaCTX-M-55_1_DQ810789	100.0	292.3180751173709	/	DQ810789	blaCTX-M	Beta-lactam	/
SJTUF10855_Typhimurium_AMRgene_4	blaTEM-1B_1_AY458016	100.0	688.1123058542413	/	AY458016	blaTEM	Beta-lactam	/
SJTUF10855_Typhimurium_AMRgene_5	oqxA_1_EU370913	100.0	454.01475694444446	/	EU370913	oqxA	Quinolone	/
SJTUF10855_Typhimurium_AMRgene_6	oqxB_1_EU370913	100.0	450.6379034835411	/	EU370913	oqxB	Quinolone	/
SJTUF10855_Typhimurium_AMRgene_7	sul2_3_HQ840942	100.0	405.0820707070707	/	HQ840942	sul2	Sulphonamide	/
SJTUF10855_Typhimurium_AMRgene_8	tet(B)_2_AF326777	100.0	413.3917089678511	/	AF326777	tet	Tetracycline	/
