# Supplementary material for: PRAP: Pan Resistome analysis pipeline
Source: BMC Bioinformatics. 2020 Jan 15;21:20. doi: 10.1186/s12859-019-3335-y (PMC6964052; doi:10.1186/s12859-019-3335-y)
Supplement: Supplementary file 3 — Additional file 3. Archive containing results of annotation of different formats of genome files for 26 S. enterica genomes based on both the CARD and ResFinder databases. [file 12859_2019_3335_MOESM3_ESM.zip › kmer_res/SJTUF11561_Enteritidis_ar.csv]

#gene_num	gene_name	coverage	area_score	ARO_num	accession_num	ar_gene_allele	drug_class	ar_mechanism
SJTUF11561_Enteritidis_AMRgene_0	aph(3'')-Ib_5_AF321551	100.0	441.8807692307692	/	AF321551	aph(3')	Aminoglycoside	/
SJTUF11561_Enteritidis_AMRgene_1	aph(6)-Id_4_CP000971	100.0	368.98513011152414	/	CP000971	aph(6)	Aminoglycoside	/
SJTUF11561_Enteritidis_AMRgene_2	blaTEM-1B_1_AY458016	100.0	427.0919952210275	/	AY458016	blaTEM	Beta-lactam	/
SJTUF11561_Enteritidis_AMRgene_3	sul2_2_AY034138	100.0	453.32828282828285	/	AY034138	sul2	Sulphonamide	/
