# Supplementary material for: PRAP: Pan Resistome analysis pipeline
Source: BMC Bioinformatics. 2020 Jan 15;21:20. doi: 10.1186/s12859-019-3335-y (PMC6964052; doi:10.1186/s12859-019-3335-y)
Supplement: Supplementary file 3 — Additional file 3. Archive containing results of annotation of different formats of genome files for 26 S. enterica genomes based on both the CARD and ResFinder databases. [file 12859_2019_3335_MOESM3_ESM.zip › kmer_res/SJTUF12367_Enteritidis_ar.csv]

#gene_num	gene_name	coverage	area_score	ARO_num	accession_num	ar_gene_allele	drug_class	ar_mechanism
SJTUF12367_Enteritidis_AMRgene_0	aph(3'')-Ib_5_AF321551	100.0	293.674358974359	/	AF321551	aph(3')	Aminoglycoside	/
SJTUF12367_Enteritidis_AMRgene_1	aph(6)-Id_1_M28829	100.0	250.08856088560884	/	M28829	aph(6)	Aminoglycoside	/
SJTUF12367_Enteritidis_AMRgene_2	blaCTX-M-55_1_DQ810789	100.0	502.28403755868544	/	DQ810789	blaCTX-M	Beta-lactam	/
SJTUF12367_Enteritidis_AMRgene_3	blaTEM-1B_1_AY458016	100.0	407.51612903225805	/	AY458016	blaTEM	Beta-lactam	/
SJTUF12367_Enteritidis_AMRgene_4	fosA3_1_AB522970	100.0	479.14503816793894	/	AB522970	fosA	Fosfomycin	/
SJTUF12367_Enteritidis_AMRgene_5	floR_2_AF118107	100.0	262.3350125944584	/	AF118107	floR	Phenicol	/
SJTUF12367_Enteritidis_AMRgene_6	oqxA_1_EU370913	100.0	296.41753472222223	/	EU370913	oqxA	Quinolone	/
SJTUF12367_Enteritidis_AMRgene_7	oqxB_1_EU370913	99.77628635346755	432.29658037711727	/	EU370913	oqxB	Quinolone	/
SJTUF12367_Enteritidis_AMRgene_8	sul2_2_AY034138	100.0	295.0429292929293	/	AY034138	sul2	Sulphonamide	/
SJTUF12367_Enteritidis_AMRgene_9	tet(A)_6_AF534183	100.0	299.55635491606716	/	AF534183	tet	Tetracycline	/
