# Supplementary material for: PRAP: Pan Resistome analysis pipeline
Source: BMC Bioinformatics. 2020 Jan 15;21:20. doi: 10.1186/s12859-019-3335-y (PMC6964052; doi:10.1186/s12859-019-3335-y)
Supplement: Supplementary file 3 — Additional file 3. Archive containing results of annotation of different formats of genome files for 26 S. enterica genomes based on both the CARD and ResFinder databases. [file 12859_2019_3335_MOESM3_ESM.zip › kmer_res/SJTUF12519_Enteritidis_ar.csv]

#gene_num	gene_name	coverage	area_score	ARO_num	accession_num	ar_gene_allele	drug_class	ar_mechanism
SJTUF12519_Enteritidis_AMRgene_0	aph(3'')-Ib_5_AF321551	100.0	689.1628205128205	/	AF321551	aph(3')	Aminoglycoside	/
SJTUF12519_Enteritidis_AMRgene_1	aadA2_2_JQ364967	100.0	360.1080729166667	/	JQ364967	aadA	Aminoglycoside	/
SJTUF12519_Enteritidis_AMRgene_2	aph(6)-Id_4_CP000971	100.0	572.1499380421313	/	CP000971	aph(6)	Aminoglycoside	/
SJTUF12519_Enteritidis_AMRgene_3	aac(3)-IV_1_DQ241380	100.0	172.93758300132802	/	DQ241380	aac(3)	Aminoglycoside	/
SJTUF12519_Enteritidis_AMRgene_4	aph(4)-Ia_1_V01499	100.0	166.437125748503	/	V01499	aph(4)	Aminoglycoside	/
SJTUF12519_Enteritidis_AMRgene_5	blaCTX-M-14_1_AF252622	100.0	182.20422535211267	/	AF252622	blaCTX-M	Beta-lactam	/
SJTUF12519_Enteritidis_AMRgene_6	blaTEM-1B_1_AY458016	100.0	331.77658303464756	/	AY458016	blaTEM	Beta-lactam	/
SJTUF12519_Enteritidis_AMRgene_7	fosA3_1_AB522970	100.0	200.14503816793894	/	AB522970	fosA	Fosfomycin	/
SJTUF12519_Enteritidis_AMRgene_8	cmlA1_1_M64556	100.0	161.71197411003237	/	M64556	cmlA	Phenicol	/
SJTUF12519_Enteritidis_AMRgene_9	floR_2_AF118107	100.0	145.17212426532325	/	AF118107	floR	Phenicol	/
SJTUF12519_Enteritidis_AMRgene_10	oqxA_1_EU370913	100.0	177.75868055555554	/	EU370913	oqxA	Quinolone	/
SJTUF12519_Enteritidis_AMRgene_11	oqxB_1_EU370913	100.0	183.55321188878236	/	EU370913	oqxB	Quinolone	/
SJTUF12519_Enteritidis_AMRgene_12	sul1_2_U12338	100.0	172.2941176470588	/	U12338	sul1	Sulphonamide	/
SJTUF12519_Enteritidis_AMRgene_13	sul2_2_AY034138	100.0	541.0025252525253	/	AY034138	sul2	Sulphonamide	/
SJTUF12519_Enteritidis_AMRgene_14	sul3_2_AJ459418	100.0	191.37109375	/	AJ459418	sul3	Sulphonamide	/
SJTUF12519_Enteritidis_AMRgene_15	tet(A)_4_AJ517790	100.0	328.7448979591837	/	AJ517790	tet	Tetracycline	/
SJTUF12519_Enteritidis_AMRgene_16	dfrA12_8_AM040708	100.0	178.64135021097047	/	AM040708	dfrA	Trimethoprim	/
