# Supplementary material for: PRAP: Pan Resistome analysis pipeline
Source: BMC Bioinformatics. 2020 Jan 15;21:20. doi: 10.1186/s12859-019-3335-y (PMC6964052; doi:10.1186/s12859-019-3335-y)
Supplement: Supplementary file 3 — Additional file 3. Archive containing results of annotation of different formats of genome files for 26 S. enterica genomes based on both the CARD and ResFinder databases. [file 12859_2019_3335_MOESM3_ESM.zip › kmer_res/SJTUF13500_Indiana_ar.csv]

#gene_num	gene_name	coverage	area_score	ARO_num	accession_num	ar_gene_allele	drug_class	ar_mechanism
SJTUF13500_Indiana_AMRgene_0	aac(6')-Ib3_1_X60321	100.0	145.09416195856875	/	X60321	aac(6')	Aminoglycoside	/
SJTUF13500_Indiana_AMRgene_1	aadA2_2_JQ364967	100.0	338.2565104166667	/	JQ364967	aadA	Aminoglycoside	/
SJTUF13500_Indiana_AMRgene_2	aac(3)-IV_1_DQ241380	100.0	180.05046480743692	/	DQ241380	aac(3)	Aminoglycoside	/
SJTUF13500_Indiana_AMRgene_3	aph(4)-Ia_1_V01499	100.0	172.44710578842316	/	V01499	aph(4)	Aminoglycoside	/
SJTUF13500_Indiana_AMRgene_4	blaOXA-1_1_HQ170510	100.0	189.28500619578688	/	HQ170510	blaOXA	Beta-lactam	/
SJTUF13500_Indiana_AMRgene_5	blaCTX-M-15_1_AY044436	100.0	194.3532863849765	/	AY044436	blaCTX-M	Beta-lactam	/
SJTUF13500_Indiana_AMRgene_6	fosA3_1_AB522970	100.0	180.41221374045801	/	AB522970	fosA	Fosfomycin	/
SJTUF13500_Indiana_AMRgene_7	mph(A)_1_D16251	100.0	186.1859410430839	/	D16251	mph	Macrolide	/
SJTUF13500_Indiana_AMRgene_8	catB3_2_U13880	100.0	182.34646962233168	/	U13880	catB	Phenicol	/
SJTUF13500_Indiana_AMRgene_9	cmlA1_1_M64556	100.0	174.82362459546925	/	M64556	cmlA	Phenicol	/
SJTUF13500_Indiana_AMRgene_10	floR_2_AF118107	100.0	144.18303946263643	/	AF118107	floR	Phenicol	/
SJTUF13500_Indiana_AMRgene_11	aac(6')-Ib-cr_1_DQ303918	100.0	160.62326388888889	/	DQ303918	aac(6')-Ib-cr	Aminoglycoside	/
SJTUF13500_Indiana_AMRgene_12	ARR-3_1_JF806499	100.0	192.04662004662003	/	JF806499	ARR	Rifampicin	/
SJTUF13500_Indiana_AMRgene_13	sul1_2_U12338	100.0	352.1029411764706	/	U12338	sul1	Sulphonamide	/
SJTUF13500_Indiana_AMRgene_14	sul2_2_AY034138	100.0	182.10353535353536	/	AY034138	sul2	Sulphonamide	/
SJTUF13500_Indiana_AMRgene_15	sul3_2_AJ459418	100.0	186.42708333333334	/	AJ459418	sul3	Sulphonamide	/
SJTUF13500_Indiana_AMRgene_16	dfrA12_8_AM040708	100.0	164.19198312236287	/	AM040708	dfrA	Trimethoprim	/
