# Supplementary material for: PRAP: Pan Resistome analysis pipeline
Source: BMC Bioinformatics. 2020 Jan 15;21:20. doi: 10.1186/s12859-019-3335-y (PMC6964052; doi:10.1186/s12859-019-3335-y)
Supplement: Supplementary file 3 — Additional file 3. Archive containing results of annotation of different formats of genome files for 26 S. enterica genomes based on both the CARD and ResFinder databases. [file 12859_2019_3335_MOESM3_ESM.zip › kmer_res/SJTUF13520_Indiana_ar.csv]

#gene_num	gene_name	coverage	area_score	ARO_num	accession_num	ar_gene_allele	drug_class	ar_mechanism
SJTUF13520_Indiana_AMRgene_0	aac(6')-Ib3_1_X60321	100.0	156.48775894538608	/	X60321	aac(6')	Aminoglycoside	/
SJTUF13520_Indiana_AMRgene_1	aph(3'')-Ib_5_AF321551	100.0	195.59230769230768	/	AF321551	aph(3')	Aminoglycoside	/
SJTUF13520_Indiana_AMRgene_2	aadA5_1_AF137361	100.0	214.15555555555557	/	AF137361	aadA	Aminoglycoside	/
SJTUF13520_Indiana_AMRgene_3	aph(6)-Id_1_M28829	100.0	189.27060270602706	/	M28829	aph(6)	Aminoglycoside	/
SJTUF13520_Indiana_AMRgene_4	aac(3)-IV_1_DQ241380	100.0	213.0756972111554	/	DQ241380	aac(3)	Aminoglycoside	/
SJTUF13520_Indiana_AMRgene_5	aph(4)-Ia_1_V01499	100.0	198.95009980039922	/	V01499	aph(4)	Aminoglycoside	/
SJTUF13520_Indiana_AMRgene_6	rmtB_1_AB103506	100.0	204.73907103825135	/	AB103506	rmtB	Aminoglycoside	/
SJTUF13520_Indiana_AMRgene_7	blaOXA-1_1_HQ170510	100.0	209.1722428748451	/	HQ170510	blaOXA	Beta-lactam	/
SJTUF13520_Indiana_AMRgene_8	blaCTX-M-65_1_EF418608	100.0	203.97300469483568	/	EF418608	blaCTX-M	Beta-lactam	/
SJTUF13520_Indiana_AMRgene_9	blaTEM-1B_1_AY458016	100.0	398.59498207885304	/	AY458016	blaTEM	Beta-lactam	/
SJTUF13520_Indiana_AMRgene_10	fosA3_1_AB522970	100.0	236.4732824427481	/	AB522970	fosA	Fosfomycin	/
SJTUF13520_Indiana_AMRgene_11	mph(A)_1_D16251	100.0	217.37528344671202	/	D16251	mph	Macrolide	/
SJTUF13520_Indiana_AMRgene_12	catB3_2_U13880	100.0	211.94581280788177	/	U13880	catB	Phenicol	/
SJTUF13520_Indiana_AMRgene_13	cmlA1_1_M64556	100.0	195.28155339805826	/	M64556	cmlA	Phenicol	/
SJTUF13520_Indiana_AMRgene_14	floR_2_AF118107	100.0	172.04450041981528	/	AF118107	floR	Phenicol	/
SJTUF13520_Indiana_AMRgene_15	qepA1_1_AB263754	100.0	188.54695767195767	/	AB263754	qepA	Quinolone	/
SJTUF13520_Indiana_AMRgene_16	aac(6')-Ib-cr_1_DQ303918	100.0	173.63715277777777	/	DQ303918	aac(6')-Ib-cr	Aminoglycoside	/
SJTUF13520_Indiana_AMRgene_17	oqxA_1_EU370913	100.0	214.37847222222223	/	EU370913	oqxA	Quinolone	/
SJTUF13520_Indiana_AMRgene_18	oqxB_1_EU370913	100.0	210.30329178651326	/	EU370913	oqxB	Quinolone	/
SJTUF13520_Indiana_AMRgene_19	ARR-3_1_JF806499	100.0	201.86713286713288	/	JF806499	ARR	Rifampicin	/
SJTUF13520_Indiana_AMRgene_20	sul1_2_U12338	100.0	202.0232843137255	/	U12338	sul1	Sulphonamide	/
SJTUF13520_Indiana_AMRgene_21	sul2_2_AY034138	100.0	386.8989898989899	/	AY034138	sul2	Sulphonamide	/
SJTUF13520_Indiana_AMRgene_22	tet(A)_4_AJ517790	100.0	197.64795918367346	/	AJ517790	tet	Tetracycline	/
SJTUF13520_Indiana_AMRgene_23	dfrA17_1_FJ460238	100.0	227.79777777777778	/	FJ460238	dfrA	Trimethoprim	/
