# Supplementary material for: PRAP: Pan Resistome analysis pipeline
Source: BMC Bioinformatics. 2020 Jan 15;21:20. doi: 10.1186/s12859-019-3335-y (PMC6964052; doi:10.1186/s12859-019-3335-y)
Supplement: Supplementary file 3 — Additional file 3. Archive containing results of annotation of different formats of genome files for 26 S. enterica genomes based on both the CARD and ResFinder databases. [file 12859_2019_3335_MOESM3_ESM.zip › kmer_res/SJTUF87912_Indiana_ar.csv]

#gene_num	gene_name	coverage	area_score	ARO_num	accession_num	ar_gene_allele	drug_class	ar_mechanism
SJTUF87912_Indiana_AMRgene_0	aac(6')-Ib3_1_X60321	100.0	151.80037664783427	/	X60321	aac(6')	Aminoglycoside	/
SJTUF87912_Indiana_AMRgene_1	aph(3'')-Ib_5_AF321551	100.0	195.51666666666668	/	AF321551	aph(3')	Aminoglycoside	/
SJTUF87912_Indiana_AMRgene_2	aadA5_1_AF137361	100.0	208.39346405228758	/	AF137361	aadA	Aminoglycoside	/
SJTUF87912_Indiana_AMRgene_3	aph(6)-Id_1_M28829	100.0	172.9188191881919	/	M28829	aph(6)	Aminoglycoside	/
SJTUF87912_Indiana_AMRgene_4	aac(3)-IV_1_DQ241380	100.0	196.82602921646748	/	DQ241380	aac(3)	Aminoglycoside	/
SJTUF87912_Indiana_AMRgene_5	aph(4)-Ia_1_V01499	100.0	209.8433133732535	/	V01499	aph(4)	Aminoglycoside	/
SJTUF87912_Indiana_AMRgene_6	rmtB_1_AB103506	100.0	190.25956284153006	/	AB103506	rmtB	Aminoglycoside	/
SJTUF87912_Indiana_AMRgene_7	blaOXA-1_1_HQ170510	100.0	185.87360594795538	/	HQ170510	blaOXA	Beta-lactam	/
SJTUF87912_Indiana_AMRgene_8	blaCTX-M-65_1_EF418608	100.0	613.1068075117371	/	EF418608	blaCTX-M	Beta-lactam	/
SJTUF87912_Indiana_AMRgene_9	blaTEM-1B_1_AY458016	100.0	398.65710872162487	/	AY458016	blaTEM	Beta-lactam	/
SJTUF87912_Indiana_AMRgene_10	fosA3_1_AB522970	100.0	181.78625954198472	/	AB522970	fosA	Fosfomycin	/
SJTUF87912_Indiana_AMRgene_11	mph(A)_1_D16251	100.0	214.38321995464852	/	D16251	mph	Macrolide	/
SJTUF87912_Indiana_AMRgene_12	catB3_2_U13880	100.0	193.45648604269294	/	U13880	catB	Phenicol	/
SJTUF87912_Indiana_AMRgene_13	cmlA1_1_M64556	100.0	196.60355987055016	/	M64556	cmlA	Phenicol	/
SJTUF87912_Indiana_AMRgene_14	floR_2_AF118107	100.0	165.09571788413098	/	AF118107	floR	Phenicol	/
SJTUF87912_Indiana_AMRgene_15	qepA1_1_AB263754	100.0	190.6818783068783	/	AB263754	qepA	Quinolone	/
SJTUF87912_Indiana_AMRgene_16	aac(6')-Ib-cr_1_DQ303918	100.0	167.61979166666666	/	DQ303918	aac(6')-Ib-cr	Aminoglycoside	/
SJTUF87912_Indiana_AMRgene_17	oqxA_1_EU370913	100.0	212.41493055555554	/	EU370913	oqxA	Quinolone	/
SJTUF87912_Indiana_AMRgene_18	oqxB_1_EU370913	100.0	217.96292745286033	/	EU370913	oqxB	Quinolone	/
SJTUF87912_Indiana_AMRgene_19	ARR-3_1_JF806499	100.0	217.93939393939394	/	JF806499	ARR	Rifampicin	/
SJTUF87912_Indiana_AMRgene_20	sul1_2_U12338	100.0	192.80514705882354	/	U12338	sul1	Sulphonamide	/
SJTUF87912_Indiana_AMRgene_21	sul2_2_AY034138	100.0	361.48358585858585	/	AY034138	sul2	Sulphonamide	/
SJTUF87912_Indiana_AMRgene_22	dfrA17_1_FJ460238	100.0	217.92	/	FJ460238	dfrA	Trimethoprim	/
