# Supplementary material for: PRAP: Pan Resistome analysis pipeline
Source: BMC Bioinformatics. 2020 Jan 15;21:20. doi: 10.1186/s12859-019-3335-y (PMC6964052; doi:10.1186/s12859-019-3335-y)
Supplement: Supplementary file 3 — Additional file 3. Archive containing results of annotation of different formats of genome files for 26 S. enterica genomes based on both the CARD and ResFinder databases. [file 12859_2019_3335_MOESM3_ESM.zip › nucl_card/SJTUF10250_Typhimurium_ar.csv]

#gene_num	gene_name	identity	e_value	ARO_num	accession_num	ar_gene_allele	drug_class	ar_mechanism	origin	start	end
SJTUF10250_Typhimurium_AMRgene_1_from_gene_415|SJTUF10250_Typhimurium	Salmonella_enterica_parC_conferring_resistance_to_fluoroquinolones	99.956	0.0	ARO:3003939	NC_003197.2	parC	fluoroquinolone antibiotic	antibiotic target alteration	gene_415|SJTUF10250_Typhimurium	1	2259
SJTUF10250_Typhimurium_AMRgene_2_from_gene_422|SJTUF10250_Typhimurium	Salmonella_serovars_parE_conferring_resistance_to_fluoroquinolones	100.000	0.0	ARO:3003317	NC_003197.2	parE	fluoroquinolone antibiotic	antibiotic target alteration	gene_422|SJTUF10250_Typhimurium	1	1893
SJTUF10250_Typhimurium_AMRgene_3_from_gene_705|SJTUF10250_Typhimurium	AAC(6')-Iaa	100.000	0.0	ARO:3002571	NC_003197	AAC(6')	aminoglycoside antibiotic	antibiotic inactivation	gene_705|SJTUF10250_Typhimurium	1	438
SJTUF10250_Typhimurium_AMRgene_4_from_gene_1378|SJTUF10250_Typhimurium	Salmonella_enterica_ramR_mutants	99.656	0.0	ARO:3003379	CP001138.1	ramR	fluoroquinolone antibiotic;cephalosporin;glycylcycline;penam;tetracycline antibiotic;rifamycin antibiotic;phenicol antibiotic;triclosan	antibiotic target alteration;antibiotic efflux	gene_1378|SJTUF10250_Typhimurium	1	582
SJTUF10250_Typhimurium_AMRgene_5_from_gene_1588|SJTUF10250_Typhimurium	Salmonella_serovars_soxS_with_mutation_conferring_antibiotic_resistance	100.000	2.53e-172	ARO:3003383	NC_003197.2	soxS	fluoroquinolone antibiotic;monobactam;carbapenem;cephalosporin;glycylcycline;cephamycin;penam;tetracycline antibiotic;rifamycin antibiotic;phenicol antibiotic;triclosan;penem	antibiotic target alteration;antibiotic efflux;reduced permeability to antibiotic	gene_1588|SJTUF10250_Typhimurium	1	324
SJTUF10250_Typhimurium_AMRgene_6_from_gene_1589|SJTUF10250_Typhimurium	Salmonella_enterica_soxR_with_mutation_conferring_antibiotic_resistance	99.129	0.0	ARO:3003382	NC_003198.1	soxR	fluoroquinolone antibiotic;cephalosporin;glycylcycline;penam;tetracycline antibiotic;rifamycin antibiotic;phenicol antibiotic;triclosan	antibiotic target alteration;antibiotic efflux	gene_1589|SJTUF10250_Typhimurium	1	459
SJTUF10250_Typhimurium_AMRgene_7_from_gene_2301|SJTUF10250_Typhimurium	mdtK	99.930	0.0	ARO:3001327	CP014358.1	MdtK	fluoroquinolone antibiotic	antibiotic efflux	gene_2301|SJTUF10250_Typhimurium	34	1458
SJTUF10250_Typhimurium_AMRgene_8_from_gene_3080|SJTUF10250_Typhimurium	golS	100.000	0.0	ARO:3000504	NC_003197	golS	monobactam;carbapenem;cephalosporin;cephamycin;penam;phenicol antibiotic;penem	antibiotic efflux	gene_3080|SJTUF10250_Typhimurium	1	465
SJTUF10250_Typhimurium_AMRgene_9_from_gene_3082|SJTUF10250_Typhimurium	mdsA	100.000	0.0	ARO:3000789	NC_003197.2	mdsA	monobactam;carbapenem;cephalosporin;cephamycin;penam;phenicol antibiotic;penem	antibiotic efflux	gene_3082|SJTUF10250_Typhimurium	1	1227
SJTUF10250_Typhimurium_AMRgene_10_from_gene_3083|SJTUF10250_Typhimurium	mdsB	100.000	0.0	ARO:3000790	NC_003197.2	mdsB	monobactam;carbapenem;cephalosporin;cephamycin;penam;phenicol antibiotic;penem	antibiotic efflux	gene_3083|SJTUF10250_Typhimurium	1	3168
SJTUF10250_Typhimurium_AMRgene_11_from_gene_3084|SJTUF10250_Typhimurium	mdsC	100.000	0.0	ARO:3000791	NC_003197.2	mdsC	monobactam;carbapenem;cephalosporin;cephamycin;penam;phenicol antibiotic;penem	antibiotic efflux	gene_3084|SJTUF10250_Typhimurium	1	1458
SJTUF10250_Typhimurium_AMRgene_12_from_gene_3218|SJTUF10250_Typhimurium	Salmonella_enterica_gyrA_with_mutation_conferring_resistance_to_triclosan	99.962	0.0	ARO:3004334	NC_003197.2	gyrA	triclosan	antibiotic target alteration	gene_3218|SJTUF10250_Typhimurium	1	2637
SJTUF10250_Typhimurium_AMRgene_13_from_gene_3841|SJTUF10250_Typhimurium	sdiA	100.000	0.0	ARO:3000826	NC_003197.2	sdiA	fluoroquinolone antibiotic;cephalosporin;glycylcycline;penam;tetracycline antibiotic;rifamycin antibiotic;phenicol antibiotic;triclosan	antibiotic efflux	gene_3841|SJTUF10250_Typhimurium	1	723
SJTUF10250_Typhimurium_AMRgene_14_from_gene_3902|SJTUF10250_Typhimurium	Salmonella_serovars_gyrB_conferring_resistance_to_fluoroquinolone	100.000	0.0	ARO:3003307	NC_003197.2	gyrB	fluoroquinolone antibiotic;aminocoumarin antibiotic	antibiotic target alteration	gene_3902|SJTUF10250_Typhimurium	1	2415
SJTUF10250_Typhimurium_AMRgene_15_from_gene_4904|SJTUF10250_Typhimurium	tet(A)	99.917	0.0	ARO:3000165	NC_002134.1	tet	glycylcycline;tetracycline antibiotic	antibiotic efflux	gene_4904|SJTUF10250_Typhimurium	1	1206
SJTUF10250_Typhimurium_AMRgene_16_from_gene_4905|SJTUF10250_Typhimurium	tetR	100.000	0.0	ARO:3003479	AL513383	tetR	glycylcycline;tetracycline antibiotic	antibiotic target alteration;antibiotic efflux	gene_4905|SJTUF10250_Typhimurium	1	627
SJTUF10250_Typhimurium_AMRgene_17_from_gene_4926|SJTUF10250_Typhimurium	cmlA6	99.841	0.0	ARO:3002696	AF294653	cmlA	phenicol antibiotic	antibiotic efflux	gene_4926|SJTUF10250_Typhimurium	1	1260
SJTUF10250_Typhimurium_AMRgene_18_from_gene_4927|SJTUF10250_Typhimurium	aadA	99.621	0.0	ARO:3002601	NC_004998.1	aadA	aminoglycoside antibiotic	antibiotic inactivation	gene_4927|SJTUF10250_Typhimurium	1	792
SJTUF10250_Typhimurium_AMRgene_19_from_gene_4930|SJTUF10250_Typhimurium	sul3	100.000	0.0	ARO:3000413	FJ196385	sul3	sulfonamide antibiotic;sulfone antibiotic	antibiotic target replacement	gene_4930|SJTUF10250_Typhimurium	1	792
SJTUF10250_Typhimurium_AMRgene_20_from_gene_4984|SJTUF10250_Typhimurium	oqxB	100.000	0.0	ARO:3003923	NC_010378.1	oqxB	fluoroquinolone antibiotic;glycylcycline;tetracycline antibiotic;diaminopyrimidine antibiotic;nitrofuran antibiotic	antibiotic efflux	gene_4984|SJTUF10250_Typhimurium	1	3153
SJTUF10250_Typhimurium_AMRgene_21_from_gene_4985|SJTUF10250_Typhimurium	oqxA	100.000	0.0	ARO:3003922	NC_010378.1	oqxA	fluoroquinolone antibiotic;glycylcycline;tetracycline antibiotic;diaminopyrimidine antibiotic;nitrofuran antibiotic	antibiotic efflux	gene_4985|SJTUF10250_Typhimurium	1	1176
SJTUF10250_Typhimurium_AMRgene_22_from_gene_5026|SJTUF10250_Typhimurium	AAC(6')-Ib-cr	100.000	0.0	ARO:3002547	DQ303918	AAC(6')-Ib-cr	fluoroquinolone antibiotic;aminoglycoside antibiotic	antibiotic inactivation	gene_5026|SJTUF10250_Typhimurium	1	555
SJTUF10250_Typhimurium_AMRgene_23_from_gene_5027|SJTUF10250_Typhimurium	OXA-1	100.000	0.0	ARO:3001396	JN420336.1	OXA	cephalosporin;penam	antibiotic inactivation	gene_5027|SJTUF10250_Typhimurium	1	831
SJTUF10250_Typhimurium_AMRgene_24_from_gene_5028|SJTUF10250_Typhimurium	catB3	100.000	0.0	ARO:3002676	NC_019368.1	catB	phenicol antibiotic	antibiotic inactivation	gene_5028|SJTUF10250_Typhimurium	1	633
SJTUF10250_Typhimurium_AMRgene_25_from_gene_5029|SJTUF10250_Typhimurium	arr-3	100.000	0.0	ARO:3002848	EU675686	arr	rifamycin antibiotic	antibiotic inactivation	gene_5029|SJTUF10250_Typhimurium	1	453
SJTUF10250_Typhimurium_AMRgene_26_from_gene_5033|SJTUF10250_Typhimurium	floR	99.753	0.0	ARO:3002705	AF231986	floR	phenicol antibiotic	antibiotic efflux	gene_5033|SJTUF10250_Typhimurium	1	1215
SJTUF10250_Typhimurium_AMRgene_27_from_gene_5081|SJTUF10250_Typhimurium	APH(3'')-Ib	99.751	0.0	ARO:3002639	AF313472	APH(3'')	aminoglycoside antibiotic	antibiotic inactivation	gene_5081|SJTUF10250_Typhimurium	1	804
SJTUF10250_Typhimurium_AMRgene_28_from_gene_5082|SJTUF10250_Typhimurium	APH(6)-Id	99.881	0.0	ARO:3002660	AF024602	APH(6)	aminoglycoside antibiotic	antibiotic inactivation	gene_5082|SJTUF10250_Typhimurium	1	837
SJTUF10250_Typhimurium_AMRgene_29_from_gene_5084|SJTUF10250_Typhimurium	TEM-215	99.884	0.0	ARO:3001392	KP050492	TEM	monobactam;cephalosporin;penam;penem	antibiotic inactivation	gene_5084|SJTUF10250_Typhimurium	1	861
SJTUF10250_Typhimurium_AMRgene_30_from_gene_5091|SJTUF10250_Typhimurium	sul1	100.000	0.0	ARO:3000410	JF969163	sul1	sulfonamide antibiotic;sulfone antibiotic	antibiotic target replacement	gene_5091|SJTUF10250_Typhimurium	1	840
SJTUF10250_Typhimurium_AMRgene_31_from_gene_5118|SJTUF10250_Typhimurium	sul2	100.000	0.0	ARO:3000412	AY055428.1	sul2	sulfonamide antibiotic;sulfone antibiotic	antibiotic target replacement	gene_5118|SJTUF10250_Typhimurium	1	816
