# Supplementary material for: PRAP: Pan Resistome analysis pipeline
Source: BMC Bioinformatics. 2020 Jan 15;21:20. doi: 10.1186/s12859-019-3335-y (PMC6964052; doi:10.1186/s12859-019-3335-y)
Supplement: Supplementary file 3 — Additional file 3. Archive containing results of annotation of different formats of genome files for 26 S. enterica genomes based on both the CARD and ResFinder databases. [file 12859_2019_3335_MOESM3_ESM.zip › nucl_card/SJTUF10855_Typhimurium_ar.csv]

#gene_num	gene_name	identity	e_value	ARO_num	accession_num	ar_gene_allele	drug_class	ar_mechanism	origin	start	end
SJTUF10855_Typhimurium_AMRgene_1_from_gene_248|SJTUF10855_Typhimurium	AAC(6')-Iaa	100.000	0.0	ARO:3002571	NC_003197	AAC(6')	aminoglycoside antibiotic	antibiotic inactivation	gene_248|SJTUF10855_Typhimurium	1	438
SJTUF10855_Typhimurium_AMRgene_2_from_gene_1064|SJTUF10855_Typhimurium	Salmonella_serovars_parE_conferring_resistance_to_fluoroquinolones	100.000	0.0	ARO:3003317	NC_003197.2	parE	fluoroquinolone antibiotic	antibiotic target alteration	gene_1064|SJTUF10855_Typhimurium	1	1893
SJTUF10855_Typhimurium_AMRgene_3_from_gene_1071|SJTUF10855_Typhimurium	Salmonella_enterica_parC_conferring_resistance_to_fluoroquinolones	100.000	0.0	ARO:3003939	NC_003197.2	parC	fluoroquinolone antibiotic	antibiotic target alteration	gene_1071|SJTUF10855_Typhimurium	1	2259
SJTUF10855_Typhimurium_AMRgene_4_from_gene_1451|SJTUF10855_Typhimurium	mdtK	99.930	0.0	ARO:3001327	CP014358.1	MdtK	fluoroquinolone antibiotic	antibiotic efflux	gene_1451|SJTUF10855_Typhimurium	34	1458
SJTUF10855_Typhimurium_AMRgene_5_from_gene_1485|SJTUF10855_Typhimurium	mdsC	100.000	0.0	ARO:3000791	NC_003197.2	mdsC	monobactam;carbapenem;cephalosporin;cephamycin;penam;phenicol antibiotic;penem	antibiotic efflux	gene_1485|SJTUF10855_Typhimurium	1	1458
SJTUF10855_Typhimurium_AMRgene_6_from_gene_1486|SJTUF10855_Typhimurium	mdsB	100.000	0.0	ARO:3000790	NC_003197.2	mdsB	monobactam;carbapenem;cephalosporin;cephamycin;penam;phenicol antibiotic;penem	antibiotic efflux	gene_1486|SJTUF10855_Typhimurium	1	3168
SJTUF10855_Typhimurium_AMRgene_7_from_gene_1487|SJTUF10855_Typhimurium	mdsA	100.000	0.0	ARO:3000789	NC_003197.2	mdsA	monobactam;carbapenem;cephalosporin;cephamycin;penam;phenicol antibiotic;penem	antibiotic efflux	gene_1487|SJTUF10855_Typhimurium	1	1227
SJTUF10855_Typhimurium_AMRgene_8_from_gene_1489|SJTUF10855_Typhimurium	golS	100.000	0.0	ARO:3000504	NC_003197	golS	monobactam;carbapenem;cephalosporin;cephamycin;penam;phenicol antibiotic;penem	antibiotic efflux	gene_1489|SJTUF10855_Typhimurium	1	465
SJTUF10855_Typhimurium_AMRgene_9_from_gene_1899|SJTUF10855_Typhimurium	Salmonella_enterica_gyrA_with_mutation_conferring_resistance_to_triclosan	99.962	0.0	ARO:3004334	NC_003197.2	gyrA	triclosan	antibiotic target alteration	gene_1899|SJTUF10855_Typhimurium	1	2637
SJTUF10855_Typhimurium_AMRgene_10_from_gene_2139|SJTUF10855_Typhimurium	Salmonella_enterica_ramR_mutants	99.656	0.0	ARO:3003379	CP001138.1	ramR	fluoroquinolone antibiotic;cephalosporin;glycylcycline;penam;tetracycline antibiotic;rifamycin antibiotic;phenicol antibiotic;triclosan	antibiotic target alteration;antibiotic efflux	gene_2139|SJTUF10855_Typhimurium	1	582
SJTUF10855_Typhimurium_AMRgene_11_from_gene_3901|SJTUF10855_Typhimurium	sdiA	100.000	0.0	ARO:3000826	NC_003197.2	sdiA	fluoroquinolone antibiotic;cephalosporin;glycylcycline;penam;tetracycline antibiotic;rifamycin antibiotic;phenicol antibiotic;triclosan	antibiotic efflux	gene_3901|SJTUF10855_Typhimurium	1	723
SJTUF10855_Typhimurium_AMRgene_12_from_gene_3924|SJTUF10855_Typhimurium	Salmonella_serovars_gyrB_conferring_resistance_to_fluoroquinolone	100.000	0.0	ARO:3003307	NC_003197.2	gyrB	fluoroquinolone antibiotic;aminocoumarin antibiotic	antibiotic target alteration	gene_3924|SJTUF10855_Typhimurium	1	2415
SJTUF10855_Typhimurium_AMRgene_13_from_gene_4046|SJTUF10855_Typhimurium	Salmonella_serovars_soxS_with_mutation_conferring_antibiotic_resistance	100.000	2.53e-172	ARO:3003383	NC_003197.2	soxS	fluoroquinolone antibiotic;monobactam;carbapenem;cephalosporin;glycylcycline;cephamycin;penam;tetracycline antibiotic;rifamycin antibiotic;phenicol antibiotic;triclosan;penem	antibiotic target alteration;antibiotic efflux;reduced permeability to antibiotic	gene_4046|SJTUF10855_Typhimurium	1	324
SJTUF10855_Typhimurium_AMRgene_14_from_gene_4047|SJTUF10855_Typhimurium	Salmonella_enterica_soxR_with_mutation_conferring_antibiotic_resistance	99.129	0.0	ARO:3003382	NC_003198.1	soxR	fluoroquinolone antibiotic;cephalosporin;glycylcycline;penam;tetracycline antibiotic;rifamycin antibiotic;phenicol antibiotic;triclosan	antibiotic target alteration;antibiotic efflux	gene_4047|SJTUF10855_Typhimurium	1	459
SJTUF10855_Typhimurium_AMRgene_15_from_gene_4559|SJTUF10855_Typhimurium	CTX-M-55	100.000	0.0	ARO:3001917	DQ885477	CTX-M	cephalosporin	antibiotic inactivation	gene_4559|SJTUF10855_Typhimurium	1	876
SJTUF10855_Typhimurium_AMRgene_16_from_gene_4730|SJTUF10855_Typhimurium	oqxB	99.968	0.0	ARO:3003923	NC_010378.1	oqxB	fluoroquinolone antibiotic;glycylcycline;tetracycline antibiotic;diaminopyrimidine antibiotic;nitrofuran antibiotic	antibiotic efflux	gene_4730|SJTUF10855_Typhimurium	1	3153
SJTUF10855_Typhimurium_AMRgene_17_from_gene_4731|SJTUF10855_Typhimurium	oqxA	100.000	0.0	ARO:3003922	NC_010378.1	oqxA	fluoroquinolone antibiotic;glycylcycline;tetracycline antibiotic;diaminopyrimidine antibiotic;nitrofuran antibiotic	antibiotic efflux	gene_4731|SJTUF10855_Typhimurium	1	1176
SJTUF10855_Typhimurium_AMRgene_18_from_gene_4929|SJTUF10855_Typhimurium	tetR	99.841	0.0	ARO:3003479	AL513383	tetR	glycylcycline;tetracycline antibiotic	antibiotic target alteration;antibiotic efflux	gene_4929|SJTUF10855_Typhimurium	1	627
SJTUF10855_Typhimurium_AMRgene_19_from_gene_4930|SJTUF10855_Typhimurium	tet(A)	99.917	0.0	ARO:3000165	NC_002134.1	tet	glycylcycline;tetracycline antibiotic	antibiotic efflux	gene_4930|SJTUF10855_Typhimurium	1	1206
SJTUF10855_Typhimurium_AMRgene_20_from_gene_4970|SJTUF10855_Typhimurium	sul2	99.632	0.0	ARO:3000412	AY055428.1	sul2	sulfonamide antibiotic;sulfone antibiotic	antibiotic target replacement	gene_4970|SJTUF10855_Typhimurium	1	816
SJTUF10855_Typhimurium_AMRgene_21_from_gene_4999|SJTUF10855_Typhimurium	APH(3'')-Ib	99.502	0.0	ARO:3002639	AF313472	APH(3'')	aminoglycoside antibiotic	antibiotic inactivation	gene_4999|SJTUF10855_Typhimurium	1	804
SJTUF10855_Typhimurium_AMRgene_22_from_gene_5000|SJTUF10855_Typhimurium	APH(6)-Id	99.760	0.0	ARO:3002660	AF024602	APH(6)	aminoglycoside antibiotic	antibiotic inactivation	gene_5000|SJTUF10855_Typhimurium	1	832
SJTUF10855_Typhimurium_AMRgene_23_from_gene_5022|SJTUF10855_Typhimurium	APH(3')-Ia	99.386	0.0	ARO:3002641	BX664015.1	APH(3')	aminoglycoside antibiotic	antibiotic inactivation	gene_5022|SJTUF10855_Typhimurium	3	816
