# Supplementary material for: PRAP: Pan Resistome analysis pipeline
Source: BMC Bioinformatics. 2020 Jan 15;21:20. doi: 10.1186/s12859-019-3335-y (PMC6964052; doi:10.1186/s12859-019-3335-y)
Supplement: Supplementary file 3 — Additional file 3. Archive containing results of annotation of different formats of genome files for 26 S. enterica genomes based on both the CARD and ResFinder databases. [file 12859_2019_3335_MOESM3_ESM.zip › nucl_card/SJTUF10960_Enteritidis_ar.csv]

#gene_num	gene_name	identity	e_value	ARO_num	accession_num	ar_gene_allele	drug_class	ar_mechanism	origin	start	end
SJTUF10960_Enteritidis_AMRgene_1_from_gene_314|SJTUF10960_Enteritidis	mdtK	98.737	0.0	ARO:3001327	CP014358.1	MdtK	fluoroquinolone antibiotic	antibiotic efflux	gene_314|SJTUF10960_Enteritidis	1	1425
SJTUF10960_Enteritidis_AMRgene_2_from_gene_707|SJTUF10960_Enteritidis	Salmonella_enterica_ramR_mutants	99.313	0.0	ARO:3003379	CP001138.1	ramR	fluoroquinolone antibiotic;cephalosporin;glycylcycline;penam;tetracycline antibiotic;rifamycin antibiotic;phenicol antibiotic;triclosan	antibiotic target alteration;antibiotic efflux	gene_707|SJTUF10960_Enteritidis	1	582
SJTUF10960_Enteritidis_AMRgene_3_from_gene_928|SJTUF10960_Enteritidis	golS	99.570	0.0	ARO:3000504	NC_003197	golS	monobactam;carbapenem;cephalosporin;cephamycin;penam;phenicol antibiotic;penem	antibiotic efflux	gene_928|SJTUF10960_Enteritidis	1	465
SJTUF10960_Enteritidis_AMRgene_4_from_gene_930|SJTUF10960_Enteritidis	mdsA	98.859	0.0	ARO:3000789	NC_003197.2	mdsA	monobactam;carbapenem;cephalosporin;cephamycin;penam;phenicol antibiotic;penem	antibiotic efflux	gene_930|SJTUF10960_Enteritidis	1	1227
SJTUF10960_Enteritidis_AMRgene_5_from_gene_931|SJTUF10960_Enteritidis	mdsB	99.527	0.0	ARO:3000790	NC_003197.2	mdsB	monobactam;carbapenem;cephalosporin;cephamycin;penam;phenicol antibiotic;penem	antibiotic efflux	gene_931|SJTUF10960_Enteritidis	1	3168
SJTUF10960_Enteritidis_AMRgene_6_from_gene_932|SJTUF10960_Enteritidis	mdsC	98.285	0.0	ARO:3000791	NC_003197.2	mdsC	monobactam;carbapenem;cephalosporin;cephamycin;penam;phenicol antibiotic;penem	antibiotic efflux	gene_932|SJTUF10960_Enteritidis	1	1458
SJTUF10960_Enteritidis_AMRgene_7_from_gene_1665|SJTUF10960_Enteritidis	Salmonella_enterica_gyrA_with_mutation_conferring_resistance_to_triclosan	99.166	0.0	ARO:3004334	NC_003197.2	gyrA	triclosan	antibiotic target alteration	gene_1665|SJTUF10960_Enteritidis	1	2637
SJTUF10960_Enteritidis_AMRgene_8_from_gene_2010|SJTUF10960_Enteritidis	sdiA	99.308	0.0	ARO:3000826	NC_003197.2	sdiA	fluoroquinolone antibiotic;cephalosporin;glycylcycline;penam;tetracycline antibiotic;rifamycin antibiotic;phenicol antibiotic;triclosan	antibiotic efflux	gene_2010|SJTUF10960_Enteritidis	1	723
SJTUF10960_Enteritidis_AMRgene_9_from_gene_2349|SJTUF10960_Enteritidis	AAC(6')-Iy	96.804	0.0	ARO:3002569	AF144880	AAC(6')	aminoglycoside antibiotic	antibiotic inactivation	gene_2349|SJTUF10960_Enteritidis	1	438
SJTUF10960_Enteritidis_AMRgene_10_from_gene_2543|SJTUF10960_Enteritidis	Salmonella_enterica_parC_conferring_resistance_to_fluoroquinolones	98.406	0.0	ARO:3003939	NC_003197.2	parC	fluoroquinolone antibiotic	antibiotic target alteration	gene_2543|SJTUF10960_Enteritidis	1	2259
SJTUF10960_Enteritidis_AMRgene_11_from_gene_2550|SJTUF10960_Enteritidis	Salmonella_serovars_parE_conferring_resistance_to_fluoroquinolones	99.049	0.0	ARO:3003317	NC_003197.2	parE	fluoroquinolone antibiotic	antibiotic target alteration	gene_2550|SJTUF10960_Enteritidis	1	1893
SJTUF10960_Enteritidis_AMRgene_12_from_gene_3088|SJTUF10960_Enteritidis	Salmonella_serovars_soxS_with_mutation_conferring_antibiotic_resistance	100.000	2.53e-172	ARO:3003383	NC_003197.2	soxS	fluoroquinolone antibiotic;monobactam;carbapenem;cephalosporin;glycylcycline;cephamycin;penam;tetracycline antibiotic;rifamycin antibiotic;phenicol antibiotic;triclosan;penem	antibiotic target alteration;antibiotic efflux;reduced permeability to antibiotic	gene_3088|SJTUF10960_Enteritidis	1	324
SJTUF10960_Enteritidis_AMRgene_13_from_gene_3089|SJTUF10960_Enteritidis	Salmonella_enterica_soxR_with_mutation_conferring_antibiotic_resistance	99.346	0.0	ARO:3003382	NC_003198.1	soxR	fluoroquinolone antibiotic;cephalosporin;glycylcycline;penam;tetracycline antibiotic;rifamycin antibiotic;phenicol antibiotic;triclosan	antibiotic target alteration;antibiotic efflux	gene_3089|SJTUF10960_Enteritidis	1	459
SJTUF10960_Enteritidis_AMRgene_14_from_gene_4370|SJTUF10960_Enteritidis	Salmonella_serovars_gyrB_conferring_resistance_to_fluoroquinolone	98.427	0.0	ARO:3003307	NC_003197.2	gyrB	fluoroquinolone antibiotic;aminocoumarin antibiotic	antibiotic target alteration	gene_4370|SJTUF10960_Enteritidis	1	2415
