# Supplementary material for: PRAP: Pan Resistome analysis pipeline
Source: BMC Bioinformatics. 2020 Jan 15;21:20. doi: 10.1186/s12859-019-3335-y (PMC6964052; doi:10.1186/s12859-019-3335-y)
Supplement: Supplementary file 4 — Additional file 4. Archive containing results of analysis for nucleotide sequences of 26 S. enterica genomes annotated by the ResFinder database. [file 12859_2019_3335_MOESM4_ESM.zip]

Archive with 58 entries (55 files):
- arg/
- arg/SJTUF10057_Typhimurium_ar.fna
- arg/SJTUF10112_Typhimurium_ar.fna
- arg/SJTUF10169_Typhimurium_ar.fna
- arg/SJTUF10231_Typhimurium_ar.fna
- arg/SJTUF10236_Typhimurium_ar.fna
- arg/SJTUF10250_Typhimurium_ar.fna
- arg/SJTUF10330_Typhimurium_ar.fna
- arg/SJTUF10359_Typhimurium_ar.fna
- arg/SJTUF10405_Typhimurium_ar.fna
- arg/SJTUF10452_Typhimurium_ar.fna
- arg/SJTUF10484_Typhimurium_ar.fna
- arg/SJTUF10640_Typhimurium_ar.fna
- arg/SJTUF10648_Typhimurium_ar.fna
- arg/SJTUF10855_Typhimurium_ar.fna
- arg/SJTUF10960_Enteritidis_ar.fna
- arg/SJTUF11077_Typhimurium_ar.fna
- arg/SJTUF11216_Typhimurium_ar.fna
- arg/SJTUF11435_Enteritidis_ar.fna
- arg/SJTUF11561_Enteritidis_ar.fna
- arg/SJTUF11565_Enteritidis_ar.fna
- arg/SJTUF11653_Enteritidis_ar.fna
- arg/SJTUF12367_Enteritidis_ar.fna
- arg/SJTUF12519_Enteritidis_ar.fna
- arg/SJTUF13500_Indiana_ar.fna
- arg/SJTUF13520_Indiana_ar.fna
- arg/SJTUF87912_Indiana_ar.fna
- pangenome/
- pangenome/4_ar_distribution.png
- pangenome/4_ar_distribution.txt
- pangenome/5_pangenome.png
- pangenome/5_pangenome.txt
- pangenome/5_pangenome_fitmodel.txt
- analysis/
- analysis/1_ar_cluster.png
- analysis/1_ar_corr.png
- analysis/1_class_summary.csv
- analysis/1_class_summary.png
- analysis/1_mech_summary.csv
- analysis/2_accessory_ar_cluster.png
- analysis/2_accessory_ar_corr.png
- analysis/2_accessory_class_summary.csv
- analysis/2_accessory_class_summary.png
- analysis/3_Aminoglycoside_contribution.txt
- analysis/3_Aminoglycoside_matrix.csv
- analysis/3_Aminoglycoside_matrix.png
- analysis/3_Beta-lactam_contribution.txt
- analysis/3_Beta-lactam_matrix.csv
- analysis/3_Beta-lactam_matrix.png
- analysis/3_Phenicol_contribution.txt
- analysis/3_Phenicol_matrix.csv
- analysis/3_Phenicol_matrix.png
- analysis/3_Sulphonamide_contribution.txt
- analysis/3_Sulphonamide_matrix.csv
- analysis/3_Sulphonamide_matrix.png
- analysis/3_Tetracycline_contribution.txt
- analysis/3_Tetracycline_matrix.csv
- analysis/3_Tetracycline_matrix.png
