# Supplementary material for: PRAP: Pan Resistome analysis pipeline
Source: BMC Bioinformatics. 2020 Jan 15;21:20. doi: 10.1186/s12859-019-3335-y (PMC6964052; doi:10.1186/s12859-019-3335-y)
Supplement: Supplementary file 4 — Additional file 4. Archive containing results of analysis for nucleotide sequences of 26 S. enterica genomes annotated by the ResFinder database. [file 12859_2019_3335_MOESM4_ESM.zip › arg/SJTUF10169_Typhimurium_ar.fna]

>SJTUF10169_Typhimurium_AMRgene_1_from_gene_263|SJTUF10169_Typhimurium [aac(6')-Iaa_1_NC_003197|identity:100.000|/|/|position:1-438]
TCAACAACGCTTTCGGTAGAAAATGACGCGCTCTGTTTCCTCAAATCCTAACGCCTGATGAACTTTCTGGGAAATTGTATTTTCCGGCGAGGTATCGGAGGCCATTTCCCGACACCCTTTATTCGTTCCCCATCGTTGCACCGCTGCAATCAATTGTTTCGCTACGCCGCGTTGACGGAATGAGGGGAGAACAAAAATACCTTCAAGGAAAACCACGGGCGAACTGTCACAGCCATTGACATAATCGTGGCGGATTGAGGCATCCGCAAAGCCAATCGCCACCCCGTCTGCCATCGCAATAAATGATGCCAGATGATCGGCTTGCAGAATTTCTTCGCCGTCCGCCAGATGGGCGTCATCCGGGTGACCAGGCCAGAGCTGTTTTCGCAATCCGCGCCAGTGATCCAGATGGGTTCTGTTCATTTGCCTGATGTCCAT
>SJTUF10169_Typhimurium_AMRgene_2_from_gene_4946|SJTUF10169_Typhimurium [tet(B)_2_AF326777|identity:100.000|/|/|position:1-1206]
CTAAGCACTTGTCTCCTGTTTACTCCCCTGAGCTTGAGGGGTTAACATGAAGGTCATCGATAGCAGGATAATAATACAGTAAAACGCTAAACCAATAATCCAAATCCAGCCATCCCAAATTGGTAGTGAATGATTATAAATAACAGCAAACAGTAATGGGCCAATAACACCGGTTGCATTGGTAAGGCTCACCAATAATCCCTGTAAAGCACCTTGCTGATGACTCTTTGTTTGGATAGACATCACTCCCTGTAATGCAGGTAAAGCGATCCCACCACCAGCCAATAAAATTAAAACAGGGAAAACTAACCAACCTTCAGATATAAACGCTAAAAAGGCAAATGCACTACTATCTGCAATAAATCCGAGCAGTACTGCCGTTTTTTCGCCCCATTTAGTGGCTATTCTTCCTGCCACAAAGGCTTGGAATACTGAGTGTAAAAGACCAAGACCCGCTAATGAAAAGCCAACCATCATGCTATTCCATCCAAAACGATTTTCGGTAAATAGCACCCACACCGTTGCGGGAATTTGGCCTATCAATTGCGCTGAAAAATAAATAATCAACAAAATGGGCATCGTTTTAAATAAAGTGATGTATACCGAATTCGATTGCGTCTCAACCCCTACTTCGGTATCTGTATTATCACGTGTATTTTTGGTTTCACGGAACCAAAACATAACCACAAGGAAAGCGACAATATTTAGCAACGCAGCGATAAAAAAGGGACTATGCGGTGAAATCTCTCCTGCAAAACCACCAATAATAGGCCCCGCTATTAAACCAAGCCCAAAACTTGCCCCTAACCAACCGAACCACTTCACGCGTTGAGAAGCTGAGGTGGTATCGGCAATGACCGATGCCGCGACAGCCCCAGTAGCTCCTGTGATCCCTGAAAGCAAACGGCCTAAATACAGCATCCAAAGCGCACTTGAAAAAGCCAGCAATAAGTAATCCAGCGATGCGCCTATTAATGACAACAACAGCACTGGGCGCCGACCAAATCGGTCAGACATTTTTCCAAGCCAAGGAGCAAAGATAACCTGCATTAACGCATAAAGTGCAAGCAATACGCCAAAGTGGTTAGCGATATCTTCCGAAGCAATAAATTCACGTAATAACGTTGGCAAGACTGGCATGATAAGGCCAATCCCCATGGCATCGAGTAACGTAATTACCAATGCGATCTTTGTCGAACTATTCAT
>SJTUF10169_Typhimurium_AMRgene_3_from_gene_4961|SJTUF10169_Typhimurium [sul3_2_AJ459418|identity:100.000|/|/|position:1-792]
ATGAGCAAGATTTTTGGAATCGTAAATATAACCACCGATAGTTTTTCCGATGGAGGACTTTATTTAGATACAGATAAGGCAATTGAGCATGCTCTGCATTTGGTTGAAGATGGAGCAGATGTGATTGATTTGGGAGCCGCTTCCAGTAATCCTGATACAACTGAAGTGGGCGTTGTGGAAGAAATCAAAAGACTCAAACCTGTCATTAAGGCTTTAAAAGAAAAAGGCATTTCTATTTCTGTTGATACATTTAAACCTGAGGTTCAGAGTTTTTGCATAGAACAAAAGGTTGATTTTATTAATGATATTCAAGGTTTTCCTTATCCTGAGATTTATTCAGGCTTGGCAAAGTCAGATTGCAAACTTGTGTTGATGCACTCCGTTCAGCGAATTGGTGCAGCTACTAAAGTTGAAACGAATCCGGAAGAGGTTTTTACTTCCATGATGGAATTTTTTAAAGAAAGAATTGCTGCTTTAGTTGAGGCTGGTGTAAAGCGTGAACGAATTATTCTTGATCCGGGTATGGGCTTCTTTTTAGGCTCTAATCCAGAAACATCTATTCTTGTTTTGAAGCGTTTCCCTGAAATTCAAGAAGCTTTTAATTTGCAAGTAATGATTGCAGTGTCACGGAAATCATTCTTAGGTAAAATAACTGGAACCGATGTGAAATCTCGTTTAGCACCAACTCTTGCAGCAGAAATGTATGCATACAAAAAAGGTGCAGATTATCTCCGCACCCATGATGTTAAGTCTTTATCAGATGCCTTGAAAATATCCAAAGCCCTAGGTTAG
>SJTUF10169_Typhimurium_AMRgene_4_from_gene_4964|SJTUF10169_Typhimurium [aadA1_3_JQ414041|identity:99.874|/|/|position:1-792]
TTATTTGCCGACTACCTTGGTGATCTCGCCTTTCACGTAGTGAACAAATTCTTCCAACTGATCTGCGCGGGAGGCCAAGCGATCTTCTTCTTGTCCAAGATAAGCCTGTCTAGCTTCAAGTATGACGGGCTGATACTGGGCCGGCAGGCGCTCCATTGCCCAGTCGGCAGCGACATCCTTCGGCGCGATTTTGCCGGTTATTGCGCTGTACCAAATGCGGGACAACGTAAGCACTACATTTCGCTCATCGCCAGCCCAGTCGGGCGGCGAGTTCCATAGCGTTAAGGTTTCATTTAGCGCCTCAAATAGATCCTGTTCAGGAACCGGATCAAAGAGTTCCTCCGCCGCTGGACCTACCAAGGCAACGCTATGTTCTCTTGCTTTTGTCAGCAAGATAGCCAGATCAATGTCGATCGTGGCTGGCTCGAAGATACCTGCAAGAATGTCATTGCGCTGCCATTCTCCAAATTGCAGTTCGCGCTTAGCTGGATAACGCCACGGAATGATGTCGTCGTGCACAACAATGGTGACTTCTACAGCGCGGAGAATCTCGCTCTCTCCAGGGGAAGCCGAAGTTTCCAAAAGGTCGTTGATCAAAGCTCGCCGCGTTGTTTCATCAAGCCTTACGGTCACCGTAACCAGCAAATCAATATCACTGTGTGGCTTCAGGCCGCCATCCACTGCGGAGCCGTACAAATGTACGGCCAGCAACGTCGGTTCGAGATGGCGCTCGATGACGCCAACTACCTCTGATAGTTGAGTCGATACTTCGGCGATCACCGCTTCCCTCAT
>SJTUF10169_Typhimurium_AMRgene_5_from_gene_4965|SJTUF10169_Typhimurium [cmlA1_1_M64556|identity:99.921|/|/|position:1-1260]
TCAACGATTGGGATTTGATGTACTTTCCGCACTTTGTAGCGCGACCACATCATGCTCCCCCTGGCCGCGAGAGCCCTTCACTCGGGAAACACAAGACAGACCGAGCACGACTGTTGCAAGGGTCAAACAGTACACGACAACCGGCCAAGCCGTGTTGCGCGGCAACAGCGAAATGATCAACGTTCCGATGCTTCCTAGCAGTACACCGCCCAAGCAGAAGTAGACTGCCGTGACCGTTCCAGCAACATGGTCGAATCCTCGAAGAGCGCCATTGGGCGCCACAGATACCGCTGTGGCGACACCAATACCCACTAGCCACATTGGAGCAATAAAGCCTAACACGGACTGCAAAGCCCATATTTCGGTGATGGCAAGCAATACTGCTCCAGCTATCAGGCATCCCATTCCCATTCGCAAGACACTTGGGCTGCCCCACTTGGGTATCACACGCCCCATAAAACGAGCCGTAAACACCATGGCAATTGCCACTGTGGCGAACAGCAGGCTGAAGCCAAGCTGAGACACACCTTGCCTGCCCATCATTAGTCCGGGCGCAATGGAGAAAAAGACGAAGAAGCTACCCATTCCAGCGGCGTAACACAACGTGTACAACCAGAAGTTCAGGCACTTAACGGGGAGTAGCAGCTGCGACCATTGCAAGCCCGCAACTCGTTGCACCCGGGTTTCAGGCCAGAATCGCCACGCTGCTGCAGATGCAGCGATCATGCCCAAACCTAGAAACGCAAAGATAGCCCGCCACCCAAGCCACATGTCGACGAGCGCTCCGAGCAATGGGCCTACCGCCGGGACCATGGCCAGCATGGATCCGAGTATGCCGTAAATGACATTACTTTCCTCGCGACCTGCGTAAATGTCACGTACTGTTGCAAATGTGGAAACAAGGCACGCCGAGGCACCACAAGCCTGAAGAATCCGAAGCCCCAGAAAGACTTCAGCCGATGACGTAAGAGCGAGGCCCATTGACGCCACAACGTAGGCGAGGCCACCTCCCAGTAGAACGGGGCGGCGCCCCAGTCGGTCCGATAGCGGTCCAAACAAGAGCTGACCGGCACCAATCATGACCAAGTACGTTGTCAGCGTAAGCTGAATTGTGCTCGCTGTCGTACCAAGCGCGTTTGGCATAAACGGCACTGCTGGCAAGTACATGTCCATGCCGAGTGATGCCAATAAATCGAACGGTGATAACAACAACACCGTGGCGGCAAGGGAGTACCGCCAACTAAAGTTTTTTGAGCTCAC
>SJTUF10169_Typhimurium_AMRgene_6_from_gene_4966|SJTUF10169_Typhimurium [aadA2_2_JQ364967|identity:100.000|/|/|position:1-792]
TCATTTACCAACTGACTTGATGATCTCGCCTTTCACAAAGCGAATAAATTCTTCCAAGTGATCTGCGCGTGAGGCCAAGTGATCTTCTTTTTGTCCCAGATAAGCTTGCTTAGCTTCAAGTAAGACGGGCTGATACTGGGCAGGTAGGCGTTTTATTGCCCAGTCGGCAGCGACATCCTTCGGCGCGATTTTGCCGGTTATTGCGCTGTACCAAATGCGGGACAACGTAAGCACTACATTTCGCTCATCGCCGGCCCAGTCGGGCTGCGAGTTCCATAGCTTCAAGGTTTCCCTCAGCGCCTCGAATAGATCCTGTTCAGGAACCGGGTCAAAGAATTCCTCCGCTGCCGGACCTACCAAGGCAACGCTATGTTCTCTTGCTTTTGTAAGCAGGATAGCTAGATCAATGTCGATCATGGCTGGCTCGAAGATACCCGCAAGAATGTCATTGCGCTGCCATTCTCCAAATTGCAGCTCGCGCTTAGCCGGATAACGCCACGGGATGATGTCGTCATGCACGACAAGGGTGACTTCTATAGCGCGGAGCGTCTCGCTCTCGCCAGGGAAAGCCGAAGCCTCCATAAGATCATTGAGCAATGCTCGCCGCGTCGTTTCATCAAGCTTTACGGCCACAGTAACCAACAAATCAATATCGCTGTATGGCTTCAGGCCGCCATCCACTGCGGAGCCGTACAAATGCACGGCCAGCAACGTTGATTCCAGATGGCGCTCAATGACGCTTAGCACCTCTGATAGTTGGTTCGAAATTTCGATGGTCACCGCTTCCCTCAT
>SJTUF10169_Typhimurium_AMRgene_7_from_gene_4968|SJTUF10169_Typhimurium [dfrA12_8_AM040708|identity:100.000|/|/|position:1-498]
TTAGCCGTTTCGACGCGCATAAACGGAGTGGGTGTACGGAATTACAGCTTGAATGGTTTCGGTTGAGACAAGCTCGAATTCTGTTTCGTTGAGCATTGGGAAGAAGGCGTCACCCTCGAAGGTTTGATGTACCTCAGATAGAAACACGCCGTGGGCGTGAGGTAGTGCCAGAGTGTATATCTCAGCTCCGCCCGCGACGTAGAGTTCATTGCCGAGTTCGGATGCCAAAGCGATAGCGTGCGACAGCGTTGAAACAACTACGCAGCCAGTGGCGCGGTAGTTAGCTTGGCGTGAGATTACCAATGTGTGACGGTTCGGTAGAGGCTTGCCGATAGACTCAAAGGTCTTTCGCCCCATGACAACGACTTTTCCCTCAGTGAGTCTGCGAAAAATCTTCTGCTCACCCGGAATTTTCCAGGGGATATTAGGACCATTGCCAATAACCCGATTGGCTCCCATCGCAGCAACGAGATAAATGCGTACTGATTCCGAGTTCAT
>SJTUF10169_Typhimurium_AMRgene_8_from_gene_4986|SJTUF10169_Typhimurium [aac(3)-IV_1_DQ241380|identity:99.871|/|/|position:1-777]
GTGCAATACGAATGGCGAAAAGCCGAGCTCATCGGTCAGCTTCTCAACCTTGGGGTTACCCCCGGCGGTGTGCTGCTGGTCCACAGCTCCTTCCGTAGCGTCCGGCCCCTCGAAGATGGGCCACTTGGACTGATCGAGGCCCTGCGTGCTGCGCTGGGTCCGGGAGGGACGCTCGTCATGCCCTCGTGGTCAGGTCTGGACGACGAGCCGTTCGATCCTGCCACGTCGCCCGTTACACCGGACCTTGGAGTTGTCTCTGACACATTCTGGCGCCTGCCAAATGTAAAGCGCAGCGCCCATCCATTTGCCTTTGCGGCAGCGGGGCCACAGGCAGAGCAGATCATCTCTGATCCATTGCCCCTGCCACCTCACTCGCCTGCAAGCCCGGTCGCCCGTGTCCATGAACTCGATGGGCAGGTACTTCTCCTCGGCGTGGGACACGATGCCAACACGACGCTGCATCTTGCCGAGTTGATGGCAAAGGTTCCCTATGGGGTGCCGAGACACTGCACCATTCTTCAGGATGGCAAGTTGGTACGCGTCGATTATCTCGAGAATGACCACTGCTGTGAGCGCTTTGCCTTGGCGGACAGGTGGCTCAAGGAGAAGAGCCTTCAGAAGGAAGGTCCAGTCGGTCATGCCTTTGCTCGGTTGATTCGCTCCCGCGACATTGTGGCGACAGCCCTGGGTCAACTGGGCCGAGATCCGTTGATCTTCCTGCATCCGCCAGAGGCGGGATGCGAAGAATGCGATGCCGCTCGCCAGTCGATTGGCTGA
>SJTUF10169_Typhimurium_AMRgene_9_from_gene_4988|SJTUF10169_Typhimurium [aph(4)-Ia_1_V01499|identity:100.000|/|/|position:1-1026]
ATGAAAAAGCCTGAACTCACCGCGACGTCTGTCGAGAAGTTTCTGATCGAAAAGTTCGACAGCGTCTCCGACCTGATGCAGCTCTCGGAGGGCGAAGAATCTCGTGCTTTCAGCTTCGATGTAGGAGGGCGTGGATATGTCCTGCGGGTAAATAGCTGCGCCGATGGTTTCTACAAAGATCGTTATGTTTATCGGCACTTTGCATCGGCCGCGCTCCCGATTCCGGAAGTGCTTGACATTGGGGAATTCAGCGAGAGCCTGACCTATTGCATCTCCCGCCGTGCACAGGGTGTCACGTTGCAAGACCTGCCTGAAACCGAACTGCCCGCTGTTCTGCAGCCGGTCGCGGAGGCCATGGATGCGATCGCTGCGGCCGATCTTAGCCAGACGAGCGGGTTCGGCCCATTCGGACCGCAAGGAATCGGTCAATACACTACATGGCGTGATTTCATATGCGCGATTGCTGATCCCCATGTGTATCACTGGCAAACTGTGATGGACGACACCGTCAGTGCGTCCGTCGCGCAGGCTCTCGATGAGCTGATGCTTTGGGCCGAGGACTGCCCCGAAGTCCGGCACCTCGTGCACGCGGATTTCGGCTCCAACAATGTCCTGACGGACAATGGCCGCATAACAGCGGTCATTGACTGGAGCGAGGCGATGTTCGGGGATTCCCAATACGAGGTCGCCAACATCTTCTTCTGGAGGCCGTGGTTGGCTTGTATGGAGCAGCAGACGCGCTACTTCGAGCGGAGGCATCCGGAGCTTGCAGGATCGCCGCGGCTCCGGGCGTATATGCTCCGCATTGGTCTTGACCAACTCTATCAGAGCTTGGTTGACGGCAATTTCGATGATGCAGCTTGGGCGCAGGGTCGATGCGACGCAATCGTCCGATCCGGAGCCGGGACTGTCGGGCGTACACAAATCGCCCGCAGAAGCGCGGCCGTCTGGACCGATGGCTGTGTAGAAGTACTCGCCGATAGTGGAAACCGACGCCCCAGCACTCGTCCGAGGGCAAAGGAATAG
>SJTUF10169_Typhimurium_AMRgene_10_from_gene_4992|SJTUF10169_Typhimurium [sul2_2_AY034138|identity:100.000|/|/|position:1-816]
ATGAATAAATCGCTCATCATTTTCGGCATCGTCAACATAACCTCGGACAGTTTCTCCGATGGAGGCCGGTATCTGGCGCCAGACGCAGCCATTGCGCAGGCGCGTAAGCTGATGGCCGAGGGGGCAGATGTGATCGACCTCGGTCCGGCATCCAGCAATCCCGACGCCGCGCCTGTTTCGTCCGACACAGAAATCGCGCGTATCGCGCCGGTGCTGGACGCGCTCAAGGCAGATGGCATTCCCGTCTCGCTCGACAGTTATCAACCCGCGACGCAAGCCTATGCCTTGTCGCGTGGTGTGGCCTATCTCAATGATATTCGCGGTTTTCCAGACGCTGCGTTCTATCCGCAATTGGCGAAATCATCTGCCAAACTCGTCGTTATGCATTCGGTGCAAGACGGGCAGGCAGATCGGCGCGAGGCACCCGCTGGCGACATCATGGATCACATTGCGGCGTTCTTTGACGCGCGCATCGCGGCGCTGACGGGTGCCGGTATCAAACGCAACCGCCTTGTCCTTGATCCCGGCATGGGGTTTTTTCTGGGGGCTGCTCCCGAAACCTCGCTCTCGGTGCTGGCGCGGTTCGATGAATTGCGGCTGCGCTTCGATTTGCCGGTGCTTCTGTCTGTTTCGCGCAAATCCTTTCTGCGCGCGCTCACAGGCCGTGGTCCGGGGGATGTCGGGGCCGCGACACTCGCTGCAGAGCTTGCCGCCGCCGCAGGTGGAGCTGACTTCATCCGCACACACGAGCCGCGCCCCTTGCGCGACGGGCTGGCGGTATTGGCGGCGCTGAAAGAAACCGCAAGAATTCGTTAA
>SJTUF10169_Typhimurium_AMRgene_11_from_gene_5003|SJTUF10169_Typhimurium [oqxB_1_EU370913|identity:100.000|/|/|position:1-3153]
CTAGGCGGGCAGATCCTCCTGGACCGGCTTCCTGCGGGTCACCAGTTTCCGTAGCGTCACGTAAAACACCGGCGTCAGGAACAGACCGAAGAGCGTCACGCCCAGCATCCCGGAGAACACCGTGATCCCGGTGACGCCGCGGACTTCCGCCCCCGCGCCGTGGCCGAGGATCAGCGGAATGGTCCCGGCGATAAAGGCGATGGAGGTCATCACGATCGGGCGCAGACGCAGGCGGCATGCCTCCAGCGCCGCTTCCATGATGCCTTTCCCCTGGATCTCCAGCTCGCGGGCAAACTCGACGATCAGAATGGCGTTTTTACAGGCCAGGCCCATCAGGACCACCAGACCCACCTGCACGAAGACGTTGTTATCGCCCCCGGTCAGCCAGACGCCAAACAGCGCGGAGAGCATCGTCATCGGTACGATAAGGATCACCGCCAGCGGCAGGGTCCAGCTTTCATACAGCGCGGCCAGTACGAGGAATGCCAGCAGCACCGCCACCGGGAAGACGATCAGCGCCGTGTTGCCCTGGGTGGCCTGCTGGAAGCTGAGATCCGTCCACTCAATATTCATCCCATTCGGCAGGATCTGCTTCGACAGCTCTTCCAGATGCGTCATCGCCTGCGAAGAAGAGAGGACCCGCGGATCGGCATCGCCAATCAGGTCCGCCGCCGGATAACCGTTGTAGCGGATCACCGGATCCGGCCCGTAGGTGGTACTGATATTCACCATACTGCCGATCGGTACCATTTCGCCCTGATTATTGCGGGTGCGCAGATTGGCGATATCTTCCACGCTCTCGCGGTATGGTCCGTCAGCCTGGGCCATCACGCGCCAGGTACGCCCGAACTGGTTAAAGTCATTGACATAAGACGAGCCGAGATAGGTCTGCAGCGTACCGAACAGATCGGTTAGCGATACCCCCTGCGCTTTCGCCTTATCGCGATCGACCTGCACGTCCAGCTGCGGCACGTTAGCCTGGTAAGTCGAGATCGGGAAGTGCATCCCCGGCGTCTGCATAATCGCCCCGGACATCGCATTCACCGCGCTTTGCAGCGCGCCATAGCCCAGCCCTCCGCGATCCTGGATGTACAGGGAGTAGCCGGAACCCTGACCCAGACCTAAAATCGGCGGCGGCAGGATGGAAAAGCCAAAGCCCTGCTGGATTTGCGCGATTTTGGCGTTGATCTCCGCGTTAATTTCCGCCGCCGTGTGTTTGCGCTGGTCGAACGGTTTCAGGCCAAAAAAGACCGTCCCGGTATTCGGCGTGTTGGTGAACTGCAGCGCGTTAAGCCCCGGGAAAGCGACCGCATAGTCGACCCCTTCGGTATTCATCCCGATCTCGCTCATTTTGCGGATCACCGCGTCGGTGCGCGCCAGCGACGACCCTTCCGGCATCTTCACGCCGCCAATGAGATACAGCTTATCCTGGGTGGGAATAAACCCGCCGGGGACGACTTTAAACATCACCCCAGCGGCGCAGAGCAGCAGCAGGTACACCGCAAACACTGCGCCACGGCGTCCAAGCGTTTTGCCTACCAGTCCCTGATAGCCGTTCGAGCTGCGCAGGAAAAAGCGGTTAAACGGACGGAAAATCCAGCCAAACAGGCGATCGATCAGCCGGGTAGGGAGGTCTTTCTTCGCGCCGTGCGGCTTTAACAGCAGGGCCGCCAGCGCCGGGGAGAGCGTCAGCGAGTTGATGGCCGAGATCACCGTCGAGATGGCGATGGTCACCGCGAACTGTTTGTAGAACTGGCCGGTGACCCCGGAGAGAAACGCCATCGGCACGAACACCGCACACAGCACCAGCGCAATGGCGATAATCGGCCCGGAGACCTCACGCATCGCCTGATGCGCCGCGGCAAGCGGCGCAAGCCCCTCTTCGATATTACGCTCGACGTTCTCCACCACCACGATGGCGTCGTCCACCACGATACCGATAGCCAGTACCAGCCCGAACAGGCTCAGGGTATTCAGCGAGAAGCCCAGCAGATAGAGAATGCTGAAGGTACCCACCACCGATACCGGCACAGCGATCAACGGGATAATCGACGCGCGCCAGGTCTGCAGGAACAGGATCACTACCAGCACCACCAGCACTACCGCCTCCAGCAGCGTCTGCACCACCGCGCGGATGGAGTCGCGGACGAAAACCGTCGGGTCGTACGGCGCCGCCCATTGCATATCTTCCGGGAAGCGGGTGGCCAGCTCGGCCATTTTGGCGCGTACCGCGTTCGACAGATCGATGGCGTTAGCGCCGGGTGACTGGAAGATACCGATCCCGACCGCATCCTTATTGTTGAGCTGGGAGCGCAGCGCATAGCTACCGGAACCCATCTCGATGCGCGCCACGTCGCGCAGGCGGACCAGCGAGCCATCCTGCGCCGTTTTCAGAATGATATTGCCAAACTCTTCTTCGGTATGCAGACGGCCCTGGGCGTTAATGGAGATCAGGAAATCGCTCTCCTGCGGCAGCGGCTCGGCGCCAAGCTGTCCGGCAGACACCTGGACGTTTTGCTCCTGCATCGCCGTCACCACATCCGAGGCCGTCAGACCGCGGGCAGCGACCTTATTGGGATCCAGCCAGACGCGCATCGCATATTCACCGGAGCCAAAAATCTGGATCTGGCCGACGCCGGGCAGGCGCGCCAGCTCATCCTTCACTTTCAGCGTGGCGTAGTTGCGCATATACAGCGAGTCGTACTTCCCGCCGGGGGAGAACAGATGCACCACCAGGGTCAGCGTCGGAGACTGCTTCTGGGTGGTGATCCCCAGACGGCGTACATCCTCCGGCAGACGCGCTTCGGCCTGCGCGACGCGGTTCTGCACCTGAACCTGCGCCTGATCCGGGTCGGTACCCGGGCGGAAGGTGACGGTGGTGACCAGCACGCCGTCGGAGCCGGCGACCGATTTCATGTACATCATGTTTTCAACGCCGTTGATCGCTTCCTCCAGCGGCGTCGCCACGGTCTCGGCAATCACTTTCGGGTTGGCGCCGGGATACTCCGCGCGCACCTGGACGCTCGGCGGGACGACATCCGGATATTCGCTCACCGGCAGCAGTGGGATAGCGATTAACCCGGTGATAAAAATTAAAATCGACAGCACCGCGGCGAAAATCGGCCTGTCGATAAAAAAGCGGGAAAAGTCCAT
>SJTUF10169_Typhimurium_AMRgene_12_from_gene_5004|SJTUF10169_Typhimurium [oqxA_1_EU370913|identity:100.000|/|/|position:1-1176]
TCAGTTAAGGGTGGCGCTGGAGGTCATGGCAACGGTTTTGGCGTTAACCGGCATACCCGGCATAAACACTTTTTGTAAGCCGTCGACGATGACGCTATCCCCAGGATTCAACCCCTTCTGAACGATGCGTAAACCGTCTGCCAGCCGCCCTGGGGTAATGTCGCGGCGCTGTGCTTTACCATCTTTATCAACGATATAGACGTATTTACGATCCTGATCGGTCAGTACCGCTTTGTCGTCGATCAGCGTGGCTTTGAACTCTGCGCTGCCCGGCAGACGCACGCGGGCAAACAGCCCCGGCGTGAACAGACGCTGCGAGTTATCCAGCAGCGCACGCATGCGGATGGTGCCGGTACTCGGCGTTAACTGATTATCGAGAAAATCCACTTTGCCCTGGTGGGGGTAACCCTCCTCGCCCACCAGGCCAATCTCCACCGGGAGCGCCTGATTATCGCTGGACGCGCCTTGCCCGCGGCGGGCGAGGTTTTGATAGTGGAGGTAGGTTGACTCGTCGACGTCAAAGTAGACGTACACCGTCTTTTGCGAGACCAGGGTGGTGAGCACGCTGGCGGTGTCGCCCGCGGTGACCAGGTTACCGCTGGTGATCAGCGCCCGGCTGGCGCGGCCGTCAATAGGGGCGGTCACTTTGGTGAAGTCGAGGTTAAGCTGCGCGGCATCCACCGCCGCCTGCGCGGCGCGAATGTCGGCCTGCGCCTGAACCGCGGCTGACCGGCGCTGCTCCCACTCTTCACGGGAGACGAGGTTGGTATGGACTAATTTATCGGTGCGGTTCGCCTCGCTTTGCGCGAGGCTGGCCTGCGTTTTGGCTCTTGCCAACGCCGCCTGCGCCTGCTCCAGCGCGGCGCGATAGGTTCTGTCATCTATCGTGAACAGCACCTGGCCCTTTTTCACCTCCTGGCCGTCAGTGTAATTCACTTTATCAATGTATCCCGAGACGCGAGGGCGAAGCTGAACGCTCTCCACCGCTTCAATGCGACCGTTAAAACTATCCCACTGACTGATCGACTTCACCAGCACCTTAGCGGCGCTGACCGTCGGGGCGGGAGGCGCAGCATTCTGTGCGACGCTGTCGTCGCAGCCGACGAGCAGAAAGGAGAGCATCATCGCGCCGAGCGCGGTCAGGTGAATGTTTCCCCAGGTTTTTTGCAGGCTCAT
>SJTUF10169_Typhimurium_AMRgene_13_from_gene_5024|SJTUF10169_Typhimurium [aac(6')-Ib-cr_1_DQ303918|identity:100.000|/|/|position:1-555]
GTGACCAACAGCAACGATTCCGTCACACTGCGCCTCATGACTGAGCATGACCTTGCGATGCTCTATGAGTGGCTAAATCGATCTCATATCGTCGAGTGGTGGGGCGGAGAAGAAGCACGCCCGACACTTGCTGACGTACAGGAACAGTACTTGCCAAGCGTTTTAGCGCAAGAGTCCGTCACTCCATACATTGCAATGCTGAATGGAGAGCCGATTGGGTATGCCCAGTCGTACGTTGCTCTTGGAAGCGGGGACGGACGGTGGGAAGAAGAAACCGATCCAGGAGTACGCGGAATAGACCAGTTACTGGCGAATGCATCACAACTGGGCAAAGGCTTGGGAACCAAGCTGGTTCGAGCTCTGGTTGAGTTGCTGTTCAATGATCCCGAGGTCACCAAGATCCAAACGGACCCGTCGCCGAGCAACTTGCGAGCGATCCGATGCTACGAGAAAGCGGGGTTTGAGAGGCAAGGTACCGTAACCACCCCATATGGTCCAGCCGTGTACATGGTTCAAACACGCCAGGCATTCGAGCGAACACGCAGTGATGCCTAA
>SJTUF10169_Typhimurium_AMRgene_14_from_gene_5025|SJTUF10169_Typhimurium [blaOXA-1_1_HQ170510|identity:100.000|/|/|position:1-831]
ATGAAAAACACAATACATATCAACTTCGCTATTTTTTTAATAATTGCAAATATTATCTACAGCAGCGCCAGTGCATCAACAGATATCTCTACTGTTGCATCTCCATTATTTGAAGGAACTGAAGGTTGTTTTTTACTTTACGATGCATCCACAAACGCTGAAATTGCTCAATTCAATAAAGCAAAGTGTGCAACGCAAATGGCACCAGATTCAACTTTCAAGATCGCATTATCACTTATGGCATTTGATGCGGAAATAATAGATCAGAAAACCATATTCAAATGGGATAAAACCCCCAAAGGAATGGAGATCTGGAACAGCAATCATACACCAAAGACGTGGATGCAATTTTCTGTTGTTTGGGTTTCGCAAGAAATAACCCAAAAAATTGGATTAAATAAAATCAAGAATTATCTCAAAGATTTTGATTATGGAAATCAAGACTTCTCTGGAGATAAAGAAAGAAACAACGGATTAACAGAAGCATGGCTCGAAAGTAGCTTAAAAATTTCACCAGAAGAACAAATTCAATTCCTGCGTAAAATTATTAATCACAATCTCCCAGTTAAAAACTCAGCCATAGAAAACACCATAGAGAACATGTATCTACAAGATCTGGATAATAGTACAAAACTGTATGGGAAAACTGGTGCAGGATTCACAGCAAATAGAACCTTACAAAACGGATGGTTTGAAGGGTTTATTATAAGCAAATCAGGACATAAATATGTTTTTGTGTCCGCACTTACAGGAAACTTGGGGTCGAATTTAACATCAAGCATAAAAGCCAAGAAAAATGCGATCACCATTCTAAACACACTAAATTTATAA
>SJTUF10169_Typhimurium_AMRgene_15_from_gene_5026|SJTUF10169_Typhimurium [catB3_2_U13880|identity:100.000|/|/|position:1-633]
ATGACCAACTACTTTGATAGCCCCTTCAAAGGCAAGCTGCTTTCTGAGCAAGTGAAGAACCCCAATATCAAAGTTGGGCGGTACAGCTATTACTCTGGCTACTATCATGGGCACTCATTCGATGACTGCGCACGGTATCTGTTTCCGGACCGTGATGACGTTGATAAGTTGATCATCGGTAGTTTCTGCTCTATCGGGAGTGGGGCTTCCTTTATCATGGCTGGCAATCAGGGGCATCGGTACGACTGGGCATCATCTTTCCCGTTCTTTTATATGCAGGAAGAACCTGCATTCTCAAGCGCACTCGATGCCTTCCAAAAAGCAGGTAATACTGTCATTGGCAATGACGTTTGGATCGGCTCTGAGGCAATGGTCATGCCCGGAATCAAGATCGGGCACGGTGCGGTGATAGGCAGCCGCTCGTTGGTGACAAAAGATGTGGAGCCTTACGCTATCGTTGGCGGCAATCCCGCTAAGAAGATTAAGAAACGCTTCACCGATGAGGAAATTTCATTGCTTCTGGAGATGGAGTGGTGGAATTGGTCACTGGAGAAGATCAAAGCGGCAATGCCCATGCTGTGCTCGTCTAATATTGTTGGCCTGCACAAGTATTGGCTCGAGTTTGCCGTCTAA
>SJTUF10169_Typhimurium_AMRgene_16_from_gene_5027|SJTUF10169_Typhimurium [ARR-3_1_JF806499|identity:100.000|/|/|position:1-453]
ATGGTAAAAGATTGGATTCCCATCTCTCATGATAATTACAAGCAGGTGCAAGGACCGTTCTATCATGGAACCAAAGCCAATTTGGCGATTGGTGACTTGCTAACCACAGGGTTCATCTCTCATTTCGAGGACGGTCGTATTCTTAAGCACATCTACTTTTCAGCCTTGATGGAGCCAGCAGTTTGGGGAGCTGAACTTGCTATGTCACTGTCTGGCCTCGAGGGTCGCGGCTACATATACATAGTTGAGCCAACAGGACCGTTCGAAGACGATCCGAATCTTACGAACAAAAGATTTCCCGGTAATCCAACACAGTCCTATAGAACCTGCGAACCCTTGAGAATTGTTGGCGTTGTTGAAGACTGGGAGGGGCATCCTGTTGAATTAATAAGGGGAATGTTGGATTCGTTGGAGGACTTAAAGCGCCGTGGTTTACACGTCATTGAAGACTAG
>SJTUF10169_Typhimurium_AMRgene_17_from_gene_5031|SJTUF10169_Typhimurium [floR_2_AF118107|identity:98.188|/|/|position:2-1215]
TAGACGACTGGCGACTTCTCGGTGGCAGCCCCACGGAGCCGAAGGAGCACCAGCCCCAACGAAACCAGTACCGCCATCGCCGTGGCGTAACAGATCACGGGCCACGCTGTGTCACCGTTTAAAAGTGCCACCGCCAATGTCCCGACAATGCTGACTATCAGGCTTTGAACGCAGAAGTAGAACGCGACCGCTGATCCCGCGATGTCGTCGAACTCTGCCAAAGCGCCGTTCGCGGTAACGGACACCGTGAAGACAATACCGACCGCGACAACCCACATCGGTAGGATGAAGGTGAGGAATGACGGCGAGCCGTAAAGTTCGCCGATCCCCAACAGGACCGCTCCGCAAACAAGCAACGCCATCCCACGCGCCACGCATCCTGCGATGCCCCATCTGGCGACAAAGGACTTCGCGAAACGGGTTGTCACGATCATTACAAGCGCGACAGTGGCGAAGGCAAAGCTGAATCCGATCTCGGAATATTCCGCTTGGCCTATGAGCACACGGGGAGCCGTCGAGAAGAAGACGAAGTAGGTGCCCATACCGGCGCTAAAGCCGACAGTGTAAACCCAAAAAGCCGGACTCGCGAAGATCGGCAAGACAGATCGGCGCGTCTTGACTTGATCCAGAGGGCGGGTTTCGTGCCACCTGAAACCCGCATTTAGGAGTGCGAGCATCGCCAGTATAGCCAAAGTAATGAATATCGCCTGCCATCCCAAGAACTCGCCGATCAATACTCCGGCGATAGGGCCGAGCGCAGGCACGAACGCCAGCATCGAACTGAAAAGGCCGTAGATGACGACACCCTCAGGACGGTTGGCATAAACGTCGCGAACCGTCGCGAACGTCGCCACCAGCATGGCCGACGCGCCCACTGCTTGAAGTAGACGGAAAGCGACAAAGGCCGGTGCAGTTGAAGACCAAGCTGCTCCCAGAGACGCAATGACGAAAGCCGTTGCGCCCGCAAGTAGAATTGGCCGTCGCCCGATTCTGTCTGAGAGCGGACCAAAAATCACCTGGCCCACGCCGAGCATCACCATATAGAGGCTCAACGTGAGTTGGATCATAGCGGGCGTCGTGTTCAGGATGCCGGGCATCGCTGGAACGACAGGGAGATAAATATCCATCGCCAGTGAAGCGAGGATGTCGAAAGGAGCCATCAGCAGCAGTGCTGCCGGCAGCGTATAGGCCCACGCGGGGCGTGTGGTGGTCAT
>SJTUF10169_Typhimurium_AMRgene_18_from_gene_5072|SJTUF10169_Typhimurium [sul1_2_U12338|identity:100.000|/|/|position:1-840]
CTAGGCATGATCTAACCCTCGGTCTCTGGCGTCGCGACTGCGAAATTTCGCGAGGGTTTCCGAGAAGGTGATTGCGCTTCGCAGATCTCCAGGCGCGTGGGTGCGGACGTAGTCAGCGCCATTGCCGATCGCGTGAAGTTCCGCCGCAAGGCTCGCTGGACCCAGATCCTTTACAGGAAGGCCAACGGTGGCGCCCAAGAAGGATTTCCGCGACACCGAGACCAATAGCGGAAGCCCCAACGCCGACTTCAGCTTTTGAAGGTTCGACAGCACGTGCAGCGATGTTTCCGGTGCGGGGCTCAAGAAAAATCCCATCCCCGGATCGAGGATGAGCCGGTCGGCAGCGACCCCGCTCCGTCGCAAGGCGGAAACCCGCGCCTCGAAGAACCGCACAATCTCGTCGAGCGCGTCTTCGGGTCGAAGGTGACCGGTGCGGGTGGCGATGCCATCCCGCTGCGCTGAGTGCATAACCACCAGCCTGCAGTCCGCCTCAGCAATATCGGGATAGAGCGCAGGGTCAGGAAATCCTTGGATATCGTTCAGGTAGCCCACGCCGCGCTTGAGCGCATAGCGCTGGGTTTCCGGTTGGAAGCTGTCGATTGAAACACGGTGCATCTGATCGGACAGGGCGTCTAAGAGCGGCGCAATACGTCTGATCTCATCGGCCGGCGATACAGGCCTCGCGTCCGGATGGCTGGCGGCCGGTCCGACATCCACGACGTCTGATCCGACTCGCAGCATTTCGATCGCCGCGGTGACAGCGCCGGCGGGGTCTAGCCGCCGGCTCTCATCGAAGAAGGAGTCCTCGGTGAGATTCAGAATGCCGAACACCGTCACCAT
>SJTUF10169_Typhimurium_AMRgene_19_from_gene_5082|SJTUF10169_Typhimurium [aph(3')-Ia_1_V00359|identity:100.000|/|/|position:1-816]
TTAGAAAAACTCATCGAGCATCAAATGAAACTGCAATTTATTCATATCAGGATTATCAATACCATATTTTTGAAAAAGCCGTTTCTGTAATGAAGGAGAAAACTCACCGAGGCAGTTCCATAGGATGGCAAGATCCTGGTATCGGTCTGCGATTCCGACTCGTCCAACATCAATACAACCTATTAATTTCCCCTCGTCAAAAATAAGGTTATCAAGTGAGAAATCACCATGAGTGACGACTGAATCCGGTGAGAATGGCAAAAGCTTATGCATTTCTTTCCAGACTTGTTCAACAGGCCAGCCATTACGCTCGTCATCAAAATCACTCGCATCAACCAAACCGTTATTCATTCGTGATTGCGCCTGAGCGAGACGAAATACGCGATCGCTGTTAAAAGGACAATTACAAACAGGAATCGAATGCAACCGGCGCAGGAACACTGCCAGCGCATCAACAATATTTTCACCTGAATCAGGATATTCTTCTAATACCTGGAATGCTGTTTTCCCGGGGATCGCAGTGGTGAGTAACCATGCATCATCAGGAGTACGGATAAAATGCTTGATGGTCGGAAGAGGCATAAATTCCGTCAGCCAGTTTAGTCTGACCATCTCATCTGTAACATCATTGGCAACGCTACCTTTGCCATGTTTCAGAAACAACTCTGGCGCATCGGGCTTCCCATACAATCGATAGATTGTCGCACCTGATTGCCCGACATTATCGCGAGCCCATTTATACCCATATAAATCAGCATCCATGTTGGAATTTAATCGCGGCCTCGAGCAAGACGTTTCCCGTTGAATATGGCTCAT
