# Supplementary material for: PRAP: Pan Resistome analysis pipeline
Source: BMC Bioinformatics. 2020 Jan 15;21:20. doi: 10.1186/s12859-019-3335-y (PMC6964052; doi:10.1186/s12859-019-3335-y)
Supplement: Supplementary file 4 — Additional file 4. Archive containing results of analysis for nucleotide sequences of 26 S. enterica genomes annotated by the ResFinder database. [file 12859_2019_3335_MOESM4_ESM.zip › arg/SJTUF10330_Typhimurium_ar.fna]

>SJTUF10330_Typhimurium_AMRgene_1_from_gene_57|SJTUF10330_Typhimurium [aac(6')-Iaa_1_NC_003197|identity:100.000|/|/|position:1-438]
TCAACAACGCTTTCGGTAGAAAATGACGCGCTCTGTTTCCTCAAATCCTAACGCCTGATGAACTTTCTGGGAAATTGTATTTTCCGGCGAGGTATCGGAGGCCATTTCCCGACACCCTTTATTCGTTCCCCATCGTTGCACCGCTGCAATCAATTGTTTCGCTACGCCGCGTTGACGGAATGAGGGGAGAACAAAAATACCTTCAAGGAAAACCACGGGCGAACTGTCACAGCCATTGACATAATCGTGGCGGATTGAGGCATCCGCAAAGCCAATCGCCACCCCGTCTGCCATCGCAATAAATGATGCCAGATGATCGGCTTGCAGAATTTCTTCGCCGTCCGCCAGATGGGCGTCATCCGGGTGACCAGGCCAGAGCTGTTTTCGCAATCCGCGCCAGTGATCCAGATGGGTTCTGTTCATTTGCCTGATGTCCAT
>SJTUF10330_Typhimurium_AMRgene_2_from_gene_4937|SJTUF10330_Typhimurium [tet(B)_2_AF326777|identity:100.000|/|/|position:1-1206]
ATGAATAGTTCGACAAAGATCGCATTGGTAATTACGTTACTCGATGCCATGGGGATTGGCCTTATCATGCCAGTCTTGCCAACGTTATTACGTGAATTTATTGCTTCGGAAGATATCGCTAACCACTTTGGCGTATTGCTTGCACTTTATGCGTTAATGCAGGTTATCTTTGCTCCTTGGCTTGGAAAAATGTCTGACCGATTTGGTCGGCGCCCAGTGCTGTTGTTGTCATTAATAGGCGCATCGCTGGATTACTTATTGCTGGCTTTTTCAAGTGCGCTTTGGATGCTGTATTTAGGCCGTTTGCTTTCAGGGATCACAGGAGCTACTGGGGCTGTCGCGGCATCGGTCATTGCCGATACCACCTCAGCTTCTCAACGCGTGAAGTGGTTCGGTTGGTTAGGGGCAAGTTTTGGGCTTGGTTTAATAGCGGGGCCTATTATTGGTGGTTTTGCAGGAGAGATTTCACCGCATAGTCCCTTTTTTATCGCTGCGTTGCTAAATATTGTCGCTTTCCTTGTGGTTATGTTTTGGTTCCGTGAAACCAAAAATACACGTGATAATACAGATACCGAAGTAGGGGTTGAGACGCAATCGAATTCGGTATACATCACTTTATTTAAAACGATGCCCATTTTGTTGATTATTTATTTTTCAGCGCAATTGATAGGCCAAATTCCCGCAACGGTGTGGGTGCTATTTACCGAAAATCGTTTTGGATGGAATAGCATGATGGTTGGCTTTTCATTAGCGGGTCTTGGTCTTTTACACTCAGTATTCCAAGCCTTTGTGGCAGGAAGAATAGCCACTAAATGGGGCGAAAAAACGGCAGTACTGCTCGGATTTATTGCAGATAGTAGTGCATTTGCCTTTTTAGCGTTTATATCTGAAGGTTGGTTAGTTTTCCCTGTTTTAATTTTATTGGCTGGTGGTGGGATCGCTTTACCTGCATTACAGGGAGTGATGTCTATCCAAACAAAGAGTCATCAGCAAGGTGCTTTACAGGGATTATTGGTGAGCCTTACCAATGCAACCGGTGTTATTGGCCCATTACTGTTTGCTGTTATTTATAATCATTCACTACCAATTTGGGATGGCTGGATTTGGATTATTGGTTTAGCGTTTTACTGTATTATTATCCTGCTATCGATGACCTTCATGTTAACCCCTCAAGCTCAGGGGAGTAAACAGGAGACAAGTGCTTAG
>SJTUF10330_Typhimurium_AMRgene_3_from_gene_4974|SJTUF10330_Typhimurium [aac(3)-IV_1_DQ241380|identity:99.871|/|/|position:1-777]
GTGCAATACGAATGGCGAAAAGCCGAGCTCATCGGTCAGCTTCTCAACCTTGGGGTTACCCCCGGCGGTGTGCTGCTGGTCCACAGCTCCTTCCGTAGCGTCCGGCCCCTCGAAGATGGGCCACTTGGACTGATCGAGGCCCTGCGTGCTGCGCTGGGTCCGGGAGGGACGCTCGTCATGCCCTCGTGGTCAGGTCTGGACGACGAGCCGTTCGATCCTGCCACGTCGCCCGTTACACCGGACCTTGGAGTTGTCTCTGACACATTCTGGCGCCTGCCAAATGTAAAGCGCAGCGCCCATCCATTTGCCTTTGCGGCAGCGGGGCCACAGGCAGAGCAGATCATCTCTGATCCATTGCCCCTGCCACCTCACTCGCCTGCAAGCCCGGTCGCCCGTGTCCATGAACTCGATGGGCAGGTACTTCTCCTCGGCGTGGGACACGATGCCAACACGACGCTGCATCTTGCCGAGTTGATGGCAAAGGTTCCCTATGGGGTGCCGAGACACTGCACCATTCTTCAGGATGGCAAGTTGGTACGCGTCGATTATCTCGAGAATGACCACTGCTGTGAGCGCTTTGCCTTGGCGGACAGGTGGCTCAAGGAGAAGAGCCTTCAGAAGGAAGGTCCAGTCGGTCATGCCTTTGCTCGGTTGATTCGCTCCCGCGACATTGTGGCGACAGCCCTGGGTCAACTGGGCCGAGATCCGTTGATCTTCCTGCATCCGCCAGAGGCGGGATGCGAAGAATGCGATGCCGCTCGCCAGTCGATTGGCTGA
>SJTUF10330_Typhimurium_AMRgene_4_from_gene_4976|SJTUF10330_Typhimurium [aph(4)-Ia_1_V01499|identity:100.000|/|/|position:1-1026]
ATGAAAAAGCCTGAACTCACCGCGACGTCTGTCGAGAAGTTTCTGATCGAAAAGTTCGACAGCGTCTCCGACCTGATGCAGCTCTCGGAGGGCGAAGAATCTCGTGCTTTCAGCTTCGATGTAGGAGGGCGTGGATATGTCCTGCGGGTAAATAGCTGCGCCGATGGTTTCTACAAAGATCGTTATGTTTATCGGCACTTTGCATCGGCCGCGCTCCCGATTCCGGAAGTGCTTGACATTGGGGAATTCAGCGAGAGCCTGACCTATTGCATCTCCCGCCGTGCACAGGGTGTCACGTTGCAAGACCTGCCTGAAACCGAACTGCCCGCTGTTCTGCAGCCGGTCGCGGAGGCCATGGATGCGATCGCTGCGGCCGATCTTAGCCAGACGAGCGGGTTCGGCCCATTCGGACCGCAAGGAATCGGTCAATACACTACATGGCGTGATTTCATATGCGCGATTGCTGATCCCCATGTGTATCACTGGCAAACTGTGATGGACGACACCGTCAGTGCGTCCGTCGCGCAGGCTCTCGATGAGCTGATGCTTTGGGCCGAGGACTGCCCCGAAGTCCGGCACCTCGTGCACGCGGATTTCGGCTCCAACAATGTCCTGACGGACAATGGCCGCATAACAGCGGTCATTGACTGGAGCGAGGCGATGTTCGGGGATTCCCAATACGAGGTCGCCAACATCTTCTTCTGGAGGCCGTGGTTGGCTTGTATGGAGCAGCAGACGCGCTACTTCGAGCGGAGGCATCCGGAGCTTGCAGGATCGCCGCGGCTCCGGGCGTATATGCTCCGCATTGGTCTTGACCAACTCTATCAGAGCTTGGTTGACGGCAATTTCGATGATGCAGCTTGGGCGCAGGGTCGATGCGACGCAATCGTCCGATCCGGAGCCGGGACTGTCGGGCGTACACAAATCGCCCGCAGAAGCGCGGCCGTCTGGACCGATGGCTGTGTAGAAGTACTCGCCGATAGTGGAAACCGACGCCCCAGCACTCGTCCGAGGGCAAAGGAATAG
>SJTUF10330_Typhimurium_AMRgene_5_from_gene_5007|SJTUF10330_Typhimurium [aac(6')-Ib-cr_1_DQ303918|identity:100.000|/|/|position:1-555]
GTGACCAACAGCAACGATTCCGTCACACTGCGCCTCATGACTGAGCATGACCTTGCGATGCTCTATGAGTGGCTAAATCGATCTCATATCGTCGAGTGGTGGGGCGGAGAAGAAGCACGCCCGACACTTGCTGACGTACAGGAACAGTACTTGCCAAGCGTTTTAGCGCAAGAGTCCGTCACTCCATACATTGCAATGCTGAATGGAGAGCCGATTGGGTATGCCCAGTCGTACGTTGCTCTTGGAAGCGGGGACGGACGGTGGGAAGAAGAAACCGATCCAGGAGTACGCGGAATAGACCAGTTACTGGCGAATGCATCACAACTGGGCAAAGGCTTGGGAACCAAGCTGGTTCGAGCTCTGGTTGAGTTGCTGTTCAATGATCCCGAGGTCACCAAGATCCAAACGGACCCGTCGCCGAGCAACTTGCGAGCGATCCGATGCTACGAGAAAGCGGGGTTTGAGAGGCAAGGTACCGTAACCACCCCATATGGTCCAGCCGTGTACATGGTTCAAACACGCCAGGCATTCGAGCGAACACGCAGTGATGCCTAA
>SJTUF10330_Typhimurium_AMRgene_6_from_gene_5008|SJTUF10330_Typhimurium [blaOXA-1_1_HQ170510|identity:100.000|/|/|position:1-831]
ATGAAAAACACAATACATATCAACTTCGCTATTTTTTTAATAATTGCAAATATTATCTACAGCAGCGCCAGTGCATCAACAGATATCTCTACTGTTGCATCTCCATTATTTGAAGGAACTGAAGGTTGTTTTTTACTTTACGATGCATCCACAAACGCTGAAATTGCTCAATTCAATAAAGCAAAGTGTGCAACGCAAATGGCACCAGATTCAACTTTCAAGATCGCATTATCACTTATGGCATTTGATGCGGAAATAATAGATCAGAAAACCATATTCAAATGGGATAAAACCCCCAAAGGAATGGAGATCTGGAACAGCAATCATACACCAAAGACGTGGATGCAATTTTCTGTTGTTTGGGTTTCGCAAGAAATAACCCAAAAAATTGGATTAAATAAAATCAAGAATTATCTCAAAGATTTTGATTATGGAAATCAAGACTTCTCTGGAGATAAAGAAAGAAACAACGGATTAACAGAAGCATGGCTCGAAAGTAGCTTAAAAATTTCACCAGAAGAACAAATTCAATTCCTGCGTAAAATTATTAATCACAATCTCCCAGTTAAAAACTCAGCCATAGAAAACACCATAGAGAACATGTATCTACAAGATCTGGATAATAGTACAAAACTGTATGGGAAAACTGGTGCAGGATTCACAGCAAATAGAACCTTACAAAACGGATGGTTTGAAGGGTTTATTATAAGCAAATCAGGACATAAATATGTTTTTGTGTCCGCACTTACAGGAAACTTGGGGTCGAATTTAACATCAAGCATAAAAGCCAAGAAAAATGCGATCACCATTCTAAACACACTAAATTTATAA
>SJTUF10330_Typhimurium_AMRgene_7_from_gene_5009|SJTUF10330_Typhimurium [catB3_2_U13880|identity:100.000|/|/|position:1-633]
ATGACCAACTACTTTGATAGCCCCTTCAAAGGCAAGCTGCTTTCTGAGCAAGTGAAGAACCCCAATATCAAAGTTGGGCGGTACAGCTATTACTCTGGCTACTATCATGGGCACTCATTCGATGACTGCGCACGGTATCTGTTTCCGGACCGTGATGACGTTGATAAGTTGATCATCGGTAGTTTCTGCTCTATCGGGAGTGGGGCTTCCTTTATCATGGCTGGCAATCAGGGGCATCGGTACGACTGGGCATCATCTTTCCCGTTCTTTTATATGCAGGAAGAACCTGCATTCTCAAGCGCACTCGATGCCTTCCAAAAAGCAGGTAATACTGTCATTGGCAATGACGTTTGGATCGGCTCTGAGGCAATGGTCATGCCCGGAATCAAGATCGGGCACGGTGCGGTGATAGGCAGCCGCTCGTTGGTGACAAAAGATGTGGAGCCTTACGCTATCGTTGGCGGCAATCCCGCTAAGAAGATTAAGAAACGCTTCACCGATGAGGAAATTTCATTGCTTCTGGAGATGGAGTGGTGGAATTGGTCACTGGAGAAGATCAAAGCGGCAATGCCCATGCTGTGCTCGTCTAATATTGTTGGCCTGCACAAGTATTGGCTCGAGTTTGCCGTCTAA
>SJTUF10330_Typhimurium_AMRgene_8_from_gene_5010|SJTUF10330_Typhimurium [ARR-3_1_JF806499|identity:100.000|/|/|position:1-453]
ATGGTAAAAGATTGGATTCCCATCTCTCATGATAATTACAAGCAGGTGCAAGGACCGTTCTATCATGGAACCAAAGCCAATTTGGCGATTGGTGACTTGCTAACCACAGGGTTCATCTCTCATTTCGAGGACGGTCGTATTCTTAAGCACATCTACTTTTCAGCCTTGATGGAGCCAGCAGTTTGGGGAGCTGAACTTGCTATGTCACTGTCTGGCCTCGAGGGTCGCGGCTACATATACATAGTTGAGCCAACAGGACCGTTCGAAGACGATCCGAATCTTACGAACAAAAGATTTCCCGGTAATCCAACACAGTCCTATAGAACCTGCGAACCCTTGAGAATTGTTGGCGTTGTTGAAGACTGGGAGGGGCATCCTGTTGAATTAATAAGGGGAATGTTGGATTCGTTGGAGGACTTAAAGCGCCGTGGTTTACACGTCATTGAAGACTAG
>SJTUF10330_Typhimurium_AMRgene_9_from_gene_5012|SJTUF10330_Typhimurium [sul1_2_U12338|identity:100.000|/|/|position:1-840]
ATGGTGACGGTGTTCGGCATTCTGAATCTCACCGAGGACTCCTTCTTCGATGAGAGCCGGCGGCTAGACCCCGCCGGCGCTGTCACCGCGGCGATCGAAATGCTGCGAGTCGGATCAGACGTCGTGGATGTCGGACCGGCCGCCAGCCATCCGGACGCGAGGCCTGTATCGCCGGCCGATGAGATCAGACGTATTGCGCCGCTCTTAGACGCCCTGTCCGATCAGATGCACCGTGTTTCAATCGACAGCTTCCAACCGGAAACCCAGCGCTATGCGCTCAAGCGCGGCGTGGGCTACCTGAACGATATCCAAGGATTTCCTGACCCTGCGCTCTATCCCGATATTGCTGAGGCGGACTGCAGGCTGGTGGTTATGCACTCAGCGCAGCGGGATGGCATCGCCACCCGCACCGGTCACCTTCGACCCGAAGACGCGCTCGACGAGATTGTGCGGTTCTTCGAGGCGCGGGTTTCCGCCTTGCGACGGAGCGGGGTCGCTGCCGACCGGCTCATCCTCGATCCGGGGATGGGATTTTTCTTGAGCCCCGCACCGGAAACATCGCTGCACGTGCTGTCGAACCTTCAAAAGCTGAAGTCGGCGTTGGGGCTTCCGCTATTGGTCTCGGTGTCGCGGAAATCCTTCTTGGGCGCCACCGTTGGCCTTCCTGTAAAGGATCTGGGTCCAGCGAGCCTTGCGGCGGAACTTCACGCGATCGGCAATGGCGCTGACTACGTCCGCACCCACGCGCCTGGAGATCTGCGAAGCGCAATCACCTTCTCGGAAACCCTCGCGAAATTTCGCAGTCGCGACGCCAGAGACCGAGGGTTAGATCATGCCTAG
>SJTUF10330_Typhimurium_AMRgene_10_from_gene_5033|SJTUF10330_Typhimurium [floR_2_AF118107|identity:98.188|/|/|position:2-1215]
TAGACGACTGGCGACTTCTCGGTGGCAGCCCCACGGAGCCGAAGGAGCACCAGCCCCAACGAAACCAGTACCGCCATCGCCGTGGCGTAACAGATCACGGGCCACGCTGTGTCACCGTTTAAAAGTGCCACCGCCAATGTCCCGACAATGCTGACTATCAGGCTTTGAACGCAGAAGTAGAACGCGACCGCTGATCCCGCGATGTCGTCGAACTCTGCCAAAGCGCCGTTCGCGGTAACGGACACCGTGAAGACAATACCGACCGCGACAACCCACATCGGTAGGATGAAGGTGAGGAATGACGGCGAGCCGTAAAGTTCGCCGATCCCCAACAGGACCGCTCCGCAAACAAGCAACGCCATCCCACGCGCCACGCATCCTGCGATGCCCCATCTGGCGACAAAGGACTTCGCGAAACGGGTTGTCACGATCATTACAAGCGCGACAGTGGCGAAGGCAAAGCTGAATCCGATCTCGGAATATTCCGCTTGGCCTATGAGCACACGGGGAGCCGTCGAGAAGAAGACGAAGTAGGTGCCCATACCGGCGCTAAAGCCGACAGTGTAAACCCAAAAAGCCGGACTCGCGAAGATCGGCAAGACAGATCGGCGCGTCTTGACTTGATCCAGAGGGCGGGTTTCGTGCCACCTGAAACCCGCATTTAGGAGTGCGAGCATCGCCAGTATAGCCAAAGTAATGAATATCGCCTGCCATCCCAAGAACTCGCCGATCAATACTCCGGCGATAGGGCCGAGCGCAGGCACGAACGCCAGCATCGAACTGAAAAGGCCGTAGATGACGACACCCTCAGGACGGTTGGCATAAACGTCGCGAACCGTCGCGAACGTCGCCACCAGCATGGCCGACGCGCCCACTGCTTGAAGTAGACGGAAAGCGACAAAGGCCGGTGCAGTTGAAGACCAAGCTGCTCCCAGAGACGCAATGACGAAAGCCGTTGCGCCCGCAAGTAGAATTGGCCGTCGCCCGATTCTGTCTGAGAGCGGACCAAAAATCACCTGGCCCACGCCGAGCATCACCATATAGAGGCTCAACGTGAGTTGGATCATAGCGGGCGTCGTGTTCAGGATGCCGGGCATCGCTGGAACGACAGGGAGATAAATATCCATCGCCAGTGAAGCGAGGATGTCGAAAGGAGCCATCAGCAGCAGTGCTGCCGGCAGCGTATAGGCCCACGCGGGGCGTGTGGTGGTCAT
>SJTUF10330_Typhimurium_AMRgene_11_from_gene_5056|SJTUF10330_Typhimurium [aph(3'')-Ib_5_AF321551|identity:100.000|/|/|position:1-804]
TTGAATCGAACTAATATTTTTTTTGGTGAATCGCATTCTGACTGGTTGCCTGTCAGAGGCGGAGAATCTGGTGATTTTGTTTTTCGACGTGGTGACGGGCATGCCTTCGCGAAAATCGCACCTGCTTCCCGCCGCGGTGAGCTCGCTGGAGAGCGTGACCGCCTCATTTGGCTCAAAGGTCGAGGTGTGGCTTGCCCCGAGGTCATCAACTGGCAGGAGGAACAGGAGGGTGCATGCTTGGTGATAACGGCAATTCCGGGAGTACCGGCGGCTGATCTGTCTGGAGCGGATTTGCTCAAAGCGTGGCCGTCAATGGGGCAGCAACTTGGCGCTGTTCACAGCCTATCGGTTGATCAATGTCCGTTTGAGCGCAGGCTGTCGCGAATGTTCGGACGCGCCGTTGATGTGGTGTCCCGCAATGCCGTCAATCCCGACTTCTTACCGGACGAGGACAAGAGTACGCCGCAGCTCGATCTTTTGGCTCGTGTCGAACGAGAGCTACCGGTGCGGCTCGACCAAGAGCGCACCGATATGGTTGTTTGCCATGGTGATCCCTGCATGCCGAACTTCATGGTGGACCCTAAAACTCTTCAATGCACGGGTCTGATCGACCTTGGGCGGCTCGGAACAGCAGATCGCTATGCCGATTTGGCACTCATGATTGCTAACGCCGAAGAGAACTGGGCAGCGCCAGATGAAGCAGAGCGCGCCTTCGCTGTCCTATTCAATGTATTGGGGATCGAAGCCCCCGACCGCGAACGCCTTGCCTTCTATCTGCGATTGGACCCTCTGACTTGGGGTTGA
>SJTUF10330_Typhimurium_AMRgene_12_from_gene_5057|SJTUF10330_Typhimurium [aph(6)-Id_1_M28829|identity:100.000|/|/|position:1-837]
ATGTTCATGCCGCCTGTTTTTCCTGCTCATTGGCACGTTTCGCAACCTGTTCTCATTGCGGACACCTTTTCCAGCCTCGTTTGGAAAGTTTCATTGCCAGACGGGACTCCTGCAATCGTCAAGGGATTGAAACCTATAGAAGACATTGCTGATGAACTGCGCGGGGCCGACTATCTGGTATGGCGCAATGGGAGGGGAGCAGTCCGGTTGCTCGGTCGTGAGAACAATCTGATGTTGCTCGAATATGCCGGGGAGCGAATGCTCTCTCACATCGTTGCCGAGCACGGCGACTACCAGGCGACCGAAATTGCAGCGGAACTAATGGCGAAGCTGTATGCCGCATCTGAGGAACCCCTGCCTTCTGCCCTTCTCCCGATCCGGGATCGCTTTGCAGCTTTGTTTCAGCGGGCGCGCGATGATCAAAACGCAGGTTGTCAAACTGACTACGTCCACGCGGCGATTATAGCCGATCAAATGATGAGCAATGCCTCGGAACTGCGTGGGCTACATGGCGATCTGCATCATGAAAACATCATGTTCTCCAGTCGCGGCTGGCTGGTGATAGATCCCGTCGGTCTGGTCGGTGAAGTGGGCTTTGGCGCCGCCAATATGTTCTACGATCCGGCTGACAGAGACGACCTTTGTCTCGATCCTAGACGCATTGCACAGATGGCGGACGCATTCTCTCGTGCGCTGGACGTCGATCCGCGTCGCCTGCTCGACCAGGCGTACGCTTATGGGTGCCTTTCCGCAGCTTGGAACGCGGATGGAGAAGAGGAGCAACGCGATCTAGCTATCGCGGCCGCGATCAAGCAGGTGCGACAGACGTCATACTAG
>SJTUF10330_Typhimurium_AMRgene_13_from_gene_5061|SJTUF10330_Typhimurium [blaTEM-1B_1_AY458016|identity:100.000|/|/|position:1-861]
TTACCAATGCTTAATCAGTGAGGCACCTATCTCAGCGATCTGTCTATTTCGTTCATCCATAGTTGCCTGACTCCCCGTCGTGTAGATAACTACGATACGGGAGGGCTTACCATCTGGCCCCAGTGCTGCAATGATACCGCGAGACCCACGCTCACCGGCTCCAGATTTATCAGCAATAAACCAGCCAGCCGGAAGGGCCGAGCGCAGAAGTGGTCCTGCAACTTTATCCGCCTCCATCCAGTCTATTAATTGTTGCCGGGAAGCTAGAGTAAGTAGTTCGCCAGTTAATAGTTTGCGCAACGTTGTTGCCATTGCTGCAGGCATCGTGGTGTCACGCTCGTCGTTTGGTATGGCTTCATTCAGCTCCGGTTCCCAACGATCAAGGCGAGTTACATGATCCCCCATGTTGTGCAAAAAAGCGGTTAGCTCCTTCGGTCCTCCGATCGTTGTCAGAAGTAAGTTGGCAGCAGTGTTATCACTCATGGTTATGGCAGCACTGCATAATTCTCTTACTGTCATGCCATCCGTAAGATGCTTTTCTGTGACTGGTGAGTACTCAACCAAGTCATTCTGAGAATAGTGTATGCGGCGACCGAGTTGCTCTTGCCCGGCGTCAACACGGGATAATACCGCACCACATAGCAGAACTTTAAAAGTGCTCATCATTGGAAAACGTTCTTCGGGGCGAAAACTCTCAAGGATCTTACCGCTGTTGAGATCCAGTTCGATGTAACCCACTCGTGCACCCAACTGATCTTCAGCATCTTTTACTTTCACCAGCGTTTCTGGGTGAGCAAAAACAGGAAGGCAAAATGCCGCAAAAAAGGGAATAAGGGCGACACGAAAATGTTGAATACTCAT
>SJTUF10330_Typhimurium_AMRgene_14_from_gene_5084|SJTUF10330_Typhimurium [sul2_2_AY034138|identity:99.877|/|/|position:1-816]
TTAACGAATTCTTGCGGTTTCTTTTAGCGCCGCCAATACCGCCAGCCCGTCGCGCAAGGGGCGCGGCTCGTGTGTGCGGATGAAGTCAGCTCCACCTGCGGCGGCGGCAAGCTCTGCAGCGAGTGTCGCGGCCCCGACATCCCCCGGACCACGGCCTGTGAGCGCGCGCAGAAAGGATTTGCGCGAAACAGACAGAAGCACCGGCAAATCGAAGCGCAGCCGCAATTCATCGAACCGCGCCAGCACCGAGAGCGAGGTTTCGGGAGCAGCCCCCAGAAAAAACCCCATGCCGGGATCAAGGACAAGGCGGTTGCGTTTGATACCGGCACCCGTCAGCGCCGCGATGCGCGCGTCAAAGAACGCCGCAATGTGATCCATGATGTCGCCAGCGGGTGCCTCGCGCCGATCTGCCTGCCCGTCTTGCACCGAATGCATAACGACGAGTTTGGCAGATGATTTCGCCAATTGCGGATAGAACGCAGCGTCTGGAAAACCGCGAATATCATTGAGATAGGCCACACCACGCGACAAGGCATAGGCTTGCGTCGCGGGTTGATAACTGTCGAGCGAGACGGGAATGCCATCTGCCTTGAGCGCGTCCAGCACCGGCGCGATACGCGCGATTTCTGTGTCGGACGAAACAGGCGCGGCGTCGGGATTGCTGGATGCCGGACCGAGGTCGATCACATCTGCCCCCTCGGCCATCAGCTTACGCGCCTGCGCAATGGCTGCGTCTGGCGCCAGATACCGGCCTCCATCGGAGAAACTGTCCGAGGTTATGTTGACGATGCCGAAAATGATGAGCGATTTATTCAT
