# Supplementary material for: PRAP: Pan Resistome analysis pipeline
Source: BMC Bioinformatics. 2020 Jan 15;21:20. doi: 10.1186/s12859-019-3335-y (PMC6964052; doi:10.1186/s12859-019-3335-y)
Supplement: Supplementary file 4 — Additional file 4. Archive containing results of analysis for nucleotide sequences of 26 S. enterica genomes annotated by the ResFinder database. [file 12859_2019_3335_MOESM4_ESM.zip › arg/SJTUF10359_Typhimurium_ar.fna]

>SJTUF10359_Typhimurium_AMRgene_1_from_gene_868|SJTUF10359_Typhimurium [aac(6')-Iaa_1_NC_003197|identity:100.000|/|/|position:1-438]
TCAACAACGCTTTCGGTAGAAAATGACGCGCTCTGTTTCCTCAAATCCTAACGCCTGATGAACTTTCTGGGAAATTGTATTTTCCGGCGAGGTATCGGAGGCCATTTCCCGACACCCTTTATTCGTTCCCCATCGTTGCACCGCTGCAATCAATTGTTTCGCTACGCCGCGTTGACGGAATGAGGGGAGAACAAAAATACCTTCAAGGAAAACCACGGGCGAACTGTCACAGCCATTGACATAATCGTGGCGGATTGAGGCATCCGCAAAGCCAATCGCCACCCCGTCTGCCATCGCAATAAATGATGCCAGATGATCGGCTTGCAGAATTTCTTCGCCGTCCGCCAGATGGGCGTCATCCGGGTGACCAGGCCAGAGCTGTTTTCGCAATCCGCGCCAGTGATCCAGATGGGTTCTGTTCATTTGCCTGATGTCCAT
>SJTUF10359_Typhimurium_AMRgene_2_from_gene_4952|SJTUF10359_Typhimurium [aadA2_1_NC_010870|identity:99.747|/|/|position:1-792]
ATGAGGGTAGCGGTGACCATCGAAATTTCGAACCAACTATCAGAGGTGCTAAGCGTCATTGAGCGCCATCTGGAATCAACGTTGCTGGCCGTGCATTTGTACGGCTCCGCAGTGGATGGCGGCCTGAAGCCATACAGCGATATTGATTTGTTGGTTACTGTGGCCGTAAAGCTTGATGAAACGACGCGGCGAGCATTGCTCAATGACCTTATGGAGGCTTCGGCTTTCCCTGGCGAGAGCGAGACGCTCCGCGCTATAGAAGTCACCCTTGTCGTGCATGACGACATCATCCCGTGGCGTTATCCGGCTAAGCGCGAGCTGCAATTTGGAGAATGGCAGCGCAATGACATTCTTGCGGGTATCTTCGAGCCAGCCATGATCGACATTGATCTAGCTATCCTGCTTACAAAAGCAAGAGAACATAGCGTTGCCTTGGTAGGTCCGGCAGCGGAGGAATTCTTTGACCCGGTTCCTGAACAGGATCTATTCGAGGCGCTGAGGGAAACCTTGAAGCTATGGAACTCGCAGCCCGACTGGGCCGGCGATGAGCGAAATGTAGTGCTTACGTTGTCCCGCATTTGGTACAGCGCAGTAACCGGCAAAATCGCGCCGAAGGATGTCGCTGCCGACTGGGCAATAAAACGCCTACCTGCCCAGTATCAGCCCGTCTTACTTGAAGCTAAGCAAGCTTATCTGGGACAAAAAGAAGATCACTTGGCCTCACGCGCAGATCACTTGGAAGAATTTATTCGCTTTGTGAAAGGCGAGATCATCAAGTCAGTTGGTAAATGA
>SJTUF10359_Typhimurium_AMRgene_3_from_gene_4953|SJTUF10359_Typhimurium [cmlA1_1_M64556|identity:99.921|/|/|position:1-1260]
GTGAGCTCAAAAAACTTTAGTTGGCGGTACTCCCTTGCCGCCACGGTGTTGTTGTTATCACCGTTCGATTTATTGGCATCACTCGGCATGGACATGTACTTGCCAGCAGTGCCGTTTATGCCAAACGCGCTTGGTACGACAGCGAGCACAATTCAGCTTACGCTGACAACGTACTTGGTCATGATTGGTGCCGGTCAGCTCTTGTTTGGACCGCTATCGGACCGACTGGGGCGCCGCCCCGTTCTACTGGGAGGTGGCCTCGCCTACGTTGTGGCGTCAATGGGCCTCGCTCTTACGTCATCGGCTGAAGTCTTTCTGGGGCTTCGGATTCTTCAGGCTTGTGGTGCCTCGGCGTGCCTTGTTTCCACATTTGCAACAGTACGTGACATTTACGCAGGTCGCGAGGAAAGTAATGTCATTTACGGCATACTCGGATCCATGCTGGCCATGGTCCCGGCGGTAGGCCCATTGCTCGGAGCGCTCGTCGACATGTGGCTTGGGTGGCGGGCTATCTTTGCGTTTCTAGGTTTGGGCATGATCGCTGCATCTGCAGCAGCGTGGCGATTCTGGCCTGAAACCCGGGTGCAACGAGTTGCGGGCTTGCAATGGTCGCAGCTGCTACTCCCCGTTAAGTGCCTGAACTTCTGGTTGTACACGTTGTGTTACGCCGCTGGAATGGGTAGCTTCTTCGTCTTTTTCTCCATTGCGCCCGGACTAATGATGGGCAGGCAAGGTGTGTCTCAGCTTGGCTTCAGCCTGCTGTTCGCCACAGTGGCAATTGCCATGGTGTTTACGGCTCGTTTTATGGGGCGTGTGATACCCAAGTGGGGCAGCCCAAGTGTCTTGCGAATGGGAATGGGATGCCTGATAGCTGGAGCAGTATTGCTTGCCATCACCGAAATATGGGCTTTGCAGTCCGTGTTAGGCTTTATTGCTCCAATGTGGCTAGTGGGTATTGGTGTCGCCACAGCGGTATCTGTGGCGCCCAATGGCGCTCTTCGAGGATTCGACCATGTTGCTGGAACGGTCACGGCAGTCTACTTCTGCTTGGGCGGTGTACTGCTAGGAAGCATCGGAACGTTGATCATTTCGCTGTTGCCGCGCAACACGGCTTGGCCGGTTGTCGTGTACTGTTTGACCCTTGCAACAGTCGTGCTCGGTCTGTCTTGTGTTTCCCGAGTGAAGGGCTCTCGCGGCCAGGGGGAGCATGATGTGGTCGCGCTACAAAGTGCGGAAAGTACATCAAATCCCAATCGTTGA
>SJTUF10359_Typhimurium_AMRgene_4_from_gene_4957|SJTUF10359_Typhimurium [sul3_2_AJ459418|identity:100.000|/|/|position:1-792]
CTAACCTAGGGCTTTGGATATTTTCAAGGCATCTGATAAAGACTTAACATCATGGGTGCGGAGATAATCTGCACCTTTTTTGTATGCATACATTTCTGCTGCAAGAGTTGGTGCTAAACGAGATTTCACATCGGTTCCAGTTATTTTACCTAAGAATGATTTCCGTGACACTGCAATCATTACTTGCAAATTAAAAGCTTCTTGAATTTCAGGGAAACGCTTCAAAACAAGAATAGATGTTTCTGGATTAGAGCCTAAAAAGAAGCCCATACCCGGATCAAGAATAATTCGTTCACGCTTTACACCAGCCTCAACTAAAGCAGCAATTCTTTCTTTAAAAAATTCCATCATGGAAGTAAAAACCTCTTCCGGATTCGTTTCAACTTTAGTAGCTGCACCAATTCGCTGAACGGAGTGCATCAACACAAGTTTGCAATCTGACTTTGCCAAGCCTGAATAAATCTCAGGATAAGGAAAACCTTGAATATCATTAATAAAATCAACCTTTTGTTCTATGCAAAAACTCTGAACCTCAGGTTTAAATGTATCAACAGAAATAGAAATGCCTTTTTCTTTTAAAGCCTTAATGACAGGTTTGAGTCTTTTGATTTCTTCCACAACGCCCACTTCAGTTGTATCAGGATTACTGGAAGCGGCTCCCAAATCAATCACATCTGCTCCATCTTCAACCAAATGCAGAGCATGCTCAATTGCCTTATCTGTATCTAAATAAAGTCCTCCATCGGAAAAACTATCGGTGGTTATATTTACGATTCCAAAAATCTTGCTCAT
>SJTUF10359_Typhimurium_AMRgene_5_from_gene_4981|SJTUF10359_Typhimurium [sul2_2_AY034138|identity:100.000|/|/|position:1-816]
TTAACGAATTCTTGCGGTTTCTTTCAGCGCCGCCAATACCGCCAGCCCGTCGCGCAAGGGGCGCGGCTCGTGTGTGCGGATGAAGTCAGCTCCACCTGCGGCGGCGGCAAGCTCTGCAGCGAGTGTCGCGGCCCCGACATCCCCCGGACCACGGCCTGTGAGCGCGCGCAGAAAGGATTTGCGCGAAACAGACAGAAGCACCGGCAAATCGAAGCGCAGCCGCAATTCATCGAACCGCGCCAGCACCGAGAGCGAGGTTTCGGGAGCAGCCCCCAGAAAAAACCCCATGCCGGGATCAAGGACAAGGCGGTTGCGTTTGATACCGGCACCCGTCAGCGCCGCGATGCGCGCGTCAAAGAACGCCGCAATGTGATCCATGATGTCGCCAGCGGGTGCCTCGCGCCGATCTGCCTGCCCGTCTTGCACCGAATGCATAACGACGAGTTTGGCAGATGATTTCGCCAATTGCGGATAGAACGCAGCGTCTGGAAAACCGCGAATATCATTGAGATAGGCCACACCACGCGACAAGGCATAGGCTTGCGTCGCGGGTTGATAACTGTCGAGCGAGACGGGAATGCCATCTGCCTTGAGCGCGTCCAGCACCGGCGCGATACGCGCGATTTCTGTGTCGGACGAAACAGGCGCGGCGTCGGGATTGCTGGATGCCGGACCGAGGTCGATCACATCTGCCCCCTCGGCCATCAGCTTACGCGCCTGCGCAATGGCTGCGTCTGGCGCCAGATACCGGCCTCCATCGGAGAAACTGTCCGAGGTTATGTTGACGATGCCGAAAATGATGAGCGATTTATTCAT
>SJTUF10359_Typhimurium_AMRgene_6_from_gene_4985|SJTUF10359_Typhimurium [aph(4)-Ia_1_V01499|identity:100.000|/|/|position:1-1026]
CTATTCCTTTGCCCTCGGACGAGTGCTGGGGCGTCGGTTTCCACTATCGGCGAGTACTTCTACACAGCCATCGGTCCAGACGGCCGCGCTTCTGCGGGCGATTTGTGTACGCCCGACAGTCCCGGCTCCGGATCGGACGATTGCGTCGCATCGACCCTGCGCCCAAGCTGCATCATCGAAATTGCCGTCAACCAAGCTCTGATAGAGTTGGTCAAGACCAATGCGGAGCATATACGCCCGGAGCCGCGGCGATCCTGCAAGCTCCGGATGCCTCCGCTCGAAGTAGCGCGTCTGCTGCTCCATACAAGCCAACCACGGCCTCCAGAAGAAGATGTTGGCGACCTCGTATTGGGAATCCCCGAACATCGCCTCGCTCCAGTCAATGACCGCTGTTATGCGGCCATTGTCCGTCAGGACATTGTTGGAGCCGAAATCCGCGTGCACGAGGTGCCGGACTTCGGGGCAGTCCTCGGCCCAAAGCATCAGCTCATCGAGAGCCTGCGCGACGGACGCACTGACGGTGTCGTCCATCACAGTTTGCCAGTGATACACATGGGGATCAGCAATCGCGCATATGAAATCACGCCATGTAGTGTATTGACCGATTCCTTGCGGTCCGAATGGGCCGAACCCGCTCGTCTGGCTAAGATCGGCCGCAGCGATCGCATCCATGGCCTCCGCGACCGGCTGCAGAACAGCGGGCAGTTCGGTTTCAGGCAGGTCTTGCAACGTGACACCCTGTGCACGGCGGGAGATGCAATAGGTCAGGCTCTCGCTGAATTCCCCAATGTCAAGCACTTCCGGAATCGGGAGCGCGGCCGATGCAAAGTGCCGATAAACATAACGATCTTTGTAGAAACCATCGGCGCAGCTATTTACCCGCAGGACATATCCACGCCCTCCTACATCGAAGCTGAAAGCACGAGATTCTTCGCCCTCCGAGAGCTGCATCAGGTCGGAGACGCTGTCGAACTTTTCGATCAGAAACTTCTCGACAGACGTCGCGGTGAGTTCAGGCTTTTTCAT
>SJTUF10359_Typhimurium_AMRgene_7_from_gene_4987|SJTUF10359_Typhimurium [aac(3)-IV_1_DQ241380|identity:99.871|/|/|position:1-777]
TCAGCCAATCGACTGGCGAGCGGCATCGCATTCTTCGCATCCCGCCTCTGGCGGATGCAGGAAGATCAACGGATCTCGGCCCAGTTGACCCAGGGCTGTCGCCACAATGTCGCGGGAGCGAATCAACCGAGCAAAGGCATGACCGACTGGACCTTCCTTCTGAAGGCTCTTCTCCTTGAGCCACCTGTCCGCCAAGGCAAAGCGCTCACAGCAGTGGTCATTCTCGAGATAATCGACGCGTACCAACTTGCCATCCTGAAGAATGGTGCAGTGTCTCGGCACCCCATAGGGAACCTTTGCCATCAACTCGGCAAGATGCAGCGTCGTGTTGGCATCGTGTCCCACGCCGAGGAGAAGTACCTGCCCATCGAGTTCATGGACACGGGCGACCGGGCTTGCAGGCGAGTGAGGTGGCAGGGGCAATGGATCAGAGATGATCTGCTCTGCCTGTGGCCCCGCTGCCGCAAAGGCAAATGGATGGGCGCTGCGCTTTACATTTGGCAGGCGCCAGAATGTGTCAGAGACAACTCCAAGGTCCGGTGTAACGGGCGACGTGGCAGGATCGAACGGCTCGTCGTCCAGACCTGACCACGAGGGCATGACGAGCGTCCCTCCCGGACCCAGCGCAGCACGCAGGGCCTCGATCAGTCCAAGTGGCCCATCTTCGAGGGGCCGGACGCTACGGAAGGAGCTGTGGACCAGCAGCACACCGCCGGGGGTAACCCCAAGGTTGAGAAGCTGACCGATGAGCTCGGCTTTTCGCCATTCGTATTGCAC
>SJTUF10359_Typhimurium_AMRgene_8_from_gene_5008|SJTUF10359_Typhimurium [aac(6')-Ib-cr_1_DQ303918|identity:100.000|/|/|position:1-555]
GTGACCAACAGCAACGATTCCGTCACACTGCGCCTCATGACTGAGCATGACCTTGCGATGCTCTATGAGTGGCTAAATCGATCTCATATCGTCGAGTGGTGGGGCGGAGAAGAAGCACGCCCGACACTTGCTGACGTACAGGAACAGTACTTGCCAAGCGTTTTAGCGCAAGAGTCCGTCACTCCATACATTGCAATGCTGAATGGAGAGCCGATTGGGTATGCCCAGTCGTACGTTGCTCTTGGAAGCGGGGACGGACGGTGGGAAGAAGAAACCGATCCAGGAGTACGCGGAATAGACCAGTTACTGGCGAATGCATCACAACTGGGCAAAGGCTTGGGAACCAAGCTGGTTCGAGCTCTGGTTGAGTTGCTGTTCAATGATCCCGAGGTCACCAAGATCCAAACGGACCCGTCGCCGAGCAACTTGCGAGCGATCCGATGCTACGAGAAAGCGGGGTTTGAGAGGCAAGGTACCGTAACCACCCCATATGGTCCAGCCGTGTACATGGTTCAAACACGCCAGGCATTCGAGCGAACACGCAGTGATGCCTAA
>SJTUF10359_Typhimurium_AMRgene_9_from_gene_5009|SJTUF10359_Typhimurium [blaOXA-1_1_HQ170510|identity:100.000|/|/|position:1-831]
ATGAAAAACACAATACATATCAACTTCGCTATTTTTTTAATAATTGCAAATATTATCTACAGCAGCGCCAGTGCATCAACAGATATCTCTACTGTTGCATCTCCATTATTTGAAGGAACTGAAGGTTGTTTTTTACTTTACGATGCATCCACAAACGCTGAAATTGCTCAATTCAATAAAGCAAAGTGTGCAACGCAAATGGCACCAGATTCAACTTTCAAGATCGCATTATCACTTATGGCATTTGATGCGGAAATAATAGATCAGAAAACCATATTCAAATGGGATAAAACCCCCAAAGGAATGGAGATCTGGAACAGCAATCATACACCAAAGACGTGGATGCAATTTTCTGTTGTTTGGGTTTCGCAAGAAATAACCCAAAAAATTGGATTAAATAAAATCAAGAATTATCTCAAAGATTTTGATTATGGAAATCAAGACTTCTCTGGAGATAAAGAAAGAAACAACGGATTAACAGAAGCATGGCTCGAAAGTAGCTTAAAAATTTCACCAGAAGAACAAATTCAATTCCTGCGTAAAATTATTAATCACAATCTCCCAGTTAAAAACTCAGCCATAGAAAACACCATAGAGAACATGTATCTACAAGATCTGGATAATAGTACAAAACTGTATGGGAAAACTGGTGCAGGATTCACAGCAAATAGAACCTTACAAAACGGATGGTTTGAAGGGTTTATTATAAGCAAATCAGGACATAAATATGTTTTTGTGTCCGCACTTACAGGAAACTTGGGGTCGAATTTAACATCAAGCATAAAAGCCAAGAAAAATGCGATCACCATTCTAAACACACTAAATTTATAA
>SJTUF10359_Typhimurium_AMRgene_10_from_gene_5010|SJTUF10359_Typhimurium [catB3_2_U13880|identity:100.000|/|/|position:1-633]
ATGACCAACTACTTTGATAGCCCCTTCAAAGGCAAGCTGCTTTCTGAGCAAGTGAAGAACCCCAATATCAAAGTTGGGCGGTACAGCTATTACTCTGGCTACTATCATGGGCACTCATTCGATGACTGCGCACGGTATCTGTTTCCGGACCGTGATGACGTTGATAAGTTGATCATCGGTAGTTTCTGCTCTATCGGGAGTGGGGCTTCCTTTATCATGGCTGGCAATCAGGGGCATCGGTACGACTGGGCATCATCTTTCCCGTTCTTTTATATGCAGGAAGAACCTGCATTCTCAAGCGCACTCGATGCCTTCCAAAAAGCAGGTAATACTGTCATTGGCAATGACGTTTGGATCGGCTCTGAGGCAATGGTCATGCCCGGAATCAAGATCGGGCACGGTGCGGTGATAGGCAGCCGCTCGTTGGTGACAAAAGATGTGGAGCCTTACGCTATCGTTGGCGGCAATCCCGCTAAGAAGATTAAGAAACGCTTCACCGATGAGGAAATTTCATTGCTTCTGGAGATGGAGTGGTGGAATTGGTCACTGGAGAAGATCAAAGCGGCAATGCCCATGCTGTGCTCGTCTAATATTGTTGGCCTGCACAAGTATTGGCTCGAGTTTGCCGTCTAA
>SJTUF10359_Typhimurium_AMRgene_11_from_gene_5011|SJTUF10359_Typhimurium [ARR-3_1_JF806499|identity:100.000|/|/|position:1-453]
ATGGTAAAAGATTGGATTCCCATCTCTCATGATAATTACAAGCAGGTGCAAGGACCGTTCTATCATGGAACCAAAGCCAATTTGGCGATTGGTGACTTGCTAACCACAGGGTTCATCTCTCATTTCGAGGACGGTCGTATTCTTAAGCACATCTACTTTTCAGCCTTGATGGAGCCAGCAGTTTGGGGAGCTGAACTTGCTATGTCACTGTCTGGCCTCGAGGGTCGCGGCTACATATACATAGTTGAGCCAACAGGACCGTTCGAAGACGATCCGAATCTTACGAACAAAAGATTTCCCGGTAATCCAACACAGTCCTATAGAACCTGCGAACCCTTGAGAATTGTTGGCGTTGTTGAAGACTGGGAGGGGCATCCTGTTGAATTAATAAGGGGAATGTTGGATTCGTTGGAGGACTTAAAGCGCCGTGGTTTACACGTCATTGAAGACTAG
>SJTUF10359_Typhimurium_AMRgene_12_from_gene_5013|SJTUF10359_Typhimurium [sul1_2_U12338|identity:100.000|/|/|position:1-840]
ATGGTGACGGTGTTCGGCATTCTGAATCTCACCGAGGACTCCTTCTTCGATGAGAGCCGGCGGCTAGACCCCGCCGGCGCTGTCACCGCGGCGATCGAAATGCTGCGAGTCGGATCAGACGTCGTGGATGTCGGACCGGCCGCCAGCCATCCGGACGCGAGGCCTGTATCGCCGGCCGATGAGATCAGACGTATTGCGCCGCTCTTAGACGCCCTGTCCGATCAGATGCACCGTGTTTCAATCGACAGCTTCCAACCGGAAACCCAGCGCTATGCGCTCAAGCGCGGCGTGGGCTACCTGAACGATATCCAAGGATTTCCTGACCCTGCGCTCTATCCCGATATTGCTGAGGCGGACTGCAGGCTGGTGGTTATGCACTCAGCGCAGCGGGATGGCATCGCCACCCGCACCGGTCACCTTCGACCCGAAGACGCGCTCGACGAGATTGTGCGGTTCTTCGAGGCGCGGGTTTCCGCCTTGCGACGGAGCGGGGTCGCTGCCGACCGGCTCATCCTCGATCCGGGGATGGGATTTTTCTTGAGCCCCGCACCGGAAACATCGCTGCACGTGCTGTCGAACCTTCAAAAGCTGAAGTCGGCGTTGGGGCTTCCGCTATTGGTCTCGGTGTCGCGGAAATCCTTCTTGGGCGCCACCGTTGGCCTTCCTGTAAAGGATCTGGGTCCAGCGAGCCTTGCGGCGGAACTTCACGCGATCGGCAATGGCGCTGACTACGTCCGCACCCACGCGCCTGGAGATCTGCGAAGCGCAATCACCTTCTCGGAAACCCTCGCGAAATTTCGCAGTCGCGACGCCAGAGACCGAGGGTTAGATCATGCCTAG
>SJTUF10359_Typhimurium_AMRgene_13_from_gene_5027|SJTUF10359_Typhimurium [floR_2_AF118107|identity:98.188|/|/|position:2-1215]
TAGACGACTGGCGACTTCTCGGTGGCAGCCCCACGGAGCCGAAGGAGCACCAGCCCCAACGAAACCAGTACCGCCATCGCCGTGGCGTAACAGATCACGGGCCACGCTGTGTCACCGTTTAAAAGTGCCACCGCCAATGTCCCGACAATGCTGACTATCAGGCTTTGAACGCAGAAGTAGAACGCGACCGCTGATCCCGCGATGTCGTCGAACTCTGCCAAAGCGCCGTTCGCGGTAACGGACACCGTGAAGACAATACCGACCGCGACAACCCACATCGGTAGGATGAAGGTGAGGAATGACGGCGAGCCGTAAAGTTCGCCGATCCCCAACAGGACCGCTCCGCAAACAAGCAACGCCATCCCACGCGCCACGCATCCTGCGATGCCCCATCTGGCGACAAAGGACTTCGCGAAACGGGTTGTCACGATCATTACAAGCGCGACAGTGGCGAAGGCAAAGCTGAATCCGATCTCGGAATATTCCGCTTGGCCTATGAGCACACGGGGAGCCGTCGAGAAGAAGACGAAGTAGGTGCCCATACCGGCGCTAAAGCCGACAGTGTAAACCCAAAAAGCCGGACTCGCGAAGATCGGCAAGACAGATCGGCGCGTCTTGACTTGATCCAGAGGGCGGGTTTCGTGCCACCTGAAACCCGCATTTAGGAGTGCGAGCATCGCCAGTATAGCCAAAGTAATGAATATCGCCTGCCATCCCAAGAACTCGCCGATCAATACTCCGGCGATAGGGCCGAGCGCAGGCACGAACGCCAGCATCGAACTGAAAAGGCCGTAGATGACGACACCCTCAGGACGGTTGGCATAAACGTCGCGAACCGTCGCGAACGTCGCCACCAGCATGGCCGACGCGCCCACTGCTTGAAGTAGACGGAAAGCGACAAAGGCCGGTGCAGTTGAAGACCAAGCTGCTCCCAGAGACGCAATGACGAAAGCCGTTGCGCCCGCAAGTAGAATTGGCCGTCGCCCGATTCTGTCTGAGAGCGGACCAAAAATCACCTGGCCCACGCCGAGCATCACCATATAGAGGCTCAACGTGAGTTGGATCATAGCGGGCGTCGTGTTCAGGATGCCGGGCATCGCTGGAACGACAGGGAGATAAATATCCATCGCCAGTGAAGCGAGGATGTCGAAAGGAGCCATCAGCAGCAGTGCTGCCGGCAGCGTATAGGCCCACGCGGGGCGTGTGGTGGTCAT
