# Supplementary material for: PRAP: Pan Resistome analysis pipeline
Source: BMC Bioinformatics. 2020 Jan 15;21:20. doi: 10.1186/s12859-019-3335-y (PMC6964052; doi:10.1186/s12859-019-3335-y)
Supplement: Supplementary file 4 — Additional file 4. Archive containing results of analysis for nucleotide sequences of 26 S. enterica genomes annotated by the ResFinder database. [file 12859_2019_3335_MOESM4_ESM.zip › arg/SJTUF10960_Enteritidis_ar.fna]

>SJTUF10960_Enteritidis_AMRgene_1_from_gene_2349|SJTUF10960_Enteritidis [aac(6')-Iaa_1_NC_003197|identity:96.347|/|/|position:1-438]
ATGGACATCAGGCAAATGAACAAAACCCATCTGGAGCACTGGCGCGGATTGCGAAAACAGCTCTGGCCCGGTCACCCGGATGACGCCCATCTGGCAGACGGCGAAGAAATCCTGCAAGCCGATCATTTGGCATCATTTGTTGCGATGGCAGACGGGGTGGCGATTGGCTTTGCGGATGCCTCAATCCGCCACGATTATGTCAATGGCTGTGACAGTTCGCCCGTGGCTTTTCTTGAAGGTATTTTTGTTCTCCCCTCGTTCCGTCAACGCGGCGTAGCGAAACAATTGATTGCAGCGGTGCAACGATGGGGAACGAATAAAGGGTGTCGGGAAATGGCCTCTGATACCACGCCGGAAAATACAATTTCCCAGAAAGTTCACCTGGCATTAGGATTTGAGGAAACAGAGCGCGTCATTTTCTACCGGAAGCGTTGTTGA
>SJTUF10960_Enteritidis_AMRgene_2_from_gene_4710|SJTUF10960_Enteritidis [tet(A)_4_AJ517790|identity:99.917|/|/|position:1-1200]
TCAGCGATCGGCTCGTTGCCCTGCGCCGCTCCAAAGCCCGCGACGCAGCGCCGGCAGGCAGAGCAAGTAGAGGGCAGCGCCTGCAATCCATGCCCACCCGTTCCACGTTGTTATAGAAGCCGCATAGATCGCCGTGAAGAGGAGGGGTCCGACGATCGAGGTCAGGCTGGTGAGCGCCGCCAGTGAGCCTTGCAGCTGCCCCTGACGTTCCTCATCCACCTGCCTGGACAACATTGCTTGCAGCGCCGGCATTCCGATGCCACCCGAAGCAAGCAGGACCATGATCGGGAACGCCATCCATCCCCGTGTCGCGAAAGCAAGCAGGATGTAGCCTGTGCCGTCGGCAATCATTCCGAGCATGAGTGCCCGCCTTTCGCCGAGCCGGGCGGCTACAGGGCCGGTGATCATTGCCTGGGCGAGTGAATGCAGAATGCCAAATGCGGCAAGCGAAATGCCGATCGTGGTCGCGTCCCAGTGAAAGCGATCCTCGCCGAAAATGACCCAAAGCGCGGCCGGCACCTGTCCGACAAGTTGCATGATGAAGAAGACCGCCATCAGGGCGGCGACGACGGTCATGCCCCGGGCCCACCGGAACGAAGCGAGCGGGTTGAGAGCCTCCCGGCGTAACGGCCGGCGTTCGCCTTTGTGCGACTCCGGCAAAAGGAAACAGCCCGTCAGGAAATTGAGGCCGTTCAAGGCTGCCGCGGCGAAGAACGGAGCGTGGGGGGAGAAACCGCCCATCAGCCCACCGAGCACAGGTCCCGCGACCATCCCGAACCCGAAACAGGCGCTCATGAAGCCGAAGTGCCGCGCGCGCTCATCGCCATCAGTGATATCGGCAATATAAGCGCCGGCTACCGCCCCAGTCGCCCCGGTGATGCCGGCCACGATCCGCCCGATATAGAGAACCCAAAGGAAAGGCGCCGTCGCCATGATGGCGTAGTCGACAGCAGCGCCGGCCAGCGAGACGAGCAAGACCGGCCGCCGCCCGAAACGATCCGACAGCGCGCCCAGCACAGGTGCGCAGGCAAATTGCATCAACGCATACAGCGCCAGCAGAATGCCATAGTGGGCGGTGACGTCGTTCGAGTGAACCAGATCGCGCAGGAGGCCCGGCAGCACCGGCATAATCAGGCCGATGCCGACAGCGTCGAGCGCGACAGTGCTCAGAATTACGATCAGGGGTCTGTTGGGTTTCAC
