# Supplementary material for: PRAP: Pan Resistome analysis pipeline
Source: BMC Bioinformatics. 2020 Jan 15;21:20. doi: 10.1186/s12859-019-3335-y (PMC6964052; doi:10.1186/s12859-019-3335-y)
Supplement: Supplementary file 4 — Additional file 4. Archive containing results of analysis for nucleotide sequences of 26 S. enterica genomes annotated by the ResFinder database. [file 12859_2019_3335_MOESM4_ESM.zip › arg/SJTUF12367_Enteritidis_ar.fna]

>SJTUF12367_Enteritidis_AMRgene_1_from_gene_922|SJTUF12367_Enteritidis [aac(6')-Iaa_1_NC_003197|identity:96.347|/|/|position:1-438]
ATGGACATCAGGCAAATGAACAAAACCCATCTGGAGCACTGGCGCGGATTGCGAAAACAGCTCTGGCCCGGTCACCCGGATGACGCCCATCTGGCAGACGGCGAAGAAATCCTGCAAGCCGATCATTTGGCATCATTTGTTGCGATGGCAGACGGGGTGGCGATTGGCTTTGCGGATGCCTCAATCCGCCACGATTATGTCAATGGCTGTGACAGTTCGCCCGTGGCTTTTCTTGAAGGTATTTTTGTTCTCCCCTCGTTCCGTCAACGCGGCGTAGCGAAACAATTGATTGCAGCGGTGCAACGATGGGGAACGAATAAAGGGTGTCGGGAAATGGCCTCTGATACCACGCCGGAAAATACAATTTCCCAGAAAGTTCACCTGGCATTAGGATTTGAGGAAACAGAGCGCGTCATTTTCTACCGGAAGCGTTGTTGA
>SJTUF12367_Enteritidis_AMRgene_2_from_gene_4637|SJTUF12367_Enteritidis [tet(A)_6_AF534183|identity:99.916|/|/|position:1-1191]
ACGGGAATTTGAAGAATTTCTCCAAAGCCCGCGACGCAGCGCCGGCAGGCAGAGCAAGTAGAGGGCAGCGCCTGCAATCCATGCCCACCCGTTCCACGTTGTTATAGAAGCCGCATAGATCGCCGTGAAGAGGAGGGGTCCGACGATCGAGGTCAGGCTGGTGAGCGCCGCCAGTGAGCCTTGCAGCTGCCCCTGACGTTCCTCATCCACCTGCCTGGACAACATTGCTTGCAGCGCCGGCATTCCGATGCCACCCGAAGCAAGCAGGACCATGATCGGGAACGCCATCCATCCCCGTGTCGCGAAGGCAAGCAGGATGTAGCCTGTGCCGTCGGCAATCATTCCGAGCATGAGTGCCCGCCTTTCGCCGAGCCGGGCGGCTACAGGGCCGGTGATCATTGCCTGGGCGAGTGAATGCAGAATGCCAAATGCGGCAAGCGAAATGCCGATCGTGGTCGCGTCCCAGTGAAAGCGATCCTCGCCGAAAATGACCCAAAGCGCGGCCGGCACCTGTCCGACAAGTTGCATGATGAAGAAGACCGCCATCAGGGCGGCGACGACGGTCATGCCCCGGGCCCACCGGAACGAAGCGAGCGGGTTGAGAGCCTCCCGGCGTAACGGCCGGCGTTCGCCTTTGTGCGACTCCGGCAAAAGGAAACAGCCCGTCAGGAAATTGAGGCCGTTCAAGGCTGCCGCGGCGAAGAACGGAGCGTGGGGGGAGAAACCGCCCATCAGCCCACCGAGCACAGGTCCCGCGACCATCCCGAACCCGAAACAGGCGCTCATGAAGCCGAAGTGCCGCGCGCGCTCATCGCCATCAGTGATATCGGCAATATAAGCGCCGGCTACCGCCCCAGTCGCCCCGGTGATGCCGGCCACGATCCGCCCGATATAGAGAACCCAAAGGAAAGGCGTCGTCGCCATGATGGCGTAGTCGACAGCAGCGCCGGCCAGCGAGACGAGCAAGACCGGCCGCCGCCCGAAACGATCCGACAGCGCGCCCAGCACAGGTGCGCAGGCAAATTGCATCAACGCATACAGCGCCAGCAGAATGCCATAGTGGGCGGTGACGTCGTTCGAGTGAACCAGATCGCGCAGGAGGCCCGGCAGCACCGGCATAATCAGGCCGATGCCGACAGCGTCGAGCGCGACAGTGCTCAGAATTACGATCAGGGGTCTGTTGGGTTTCAC
>SJTUF12367_Enteritidis_AMRgene_3_from_gene_4640|SJTUF12367_Enteritidis [aph(6)-Id_1_M28829|identity:100.000|/|/|position:1-837]
CTAGTATGACGTCTGTCGCACCTGCTTGATCGCGGCCGCGATAGCTAGATCGCGTTGCTCCTCTTCTCCATCCGCGTTCCAAGCTGCGGAAAGGCACCCATAAGCGTACGCCTGGTCGAGCAGGCGACGCGGATCGACGTCCAGCGCACGAGAGAATGCGTCCGCCATCTGTGCAATGCGTCTAGGATCGAGACAAAGGTCGTCTCTGTCAGCCGGATCGTAGAACATATTGGCGGCGCCAAAGCCCACTTCACCGACCAGACCGACGGGATCTATCACCAGCCAGCCGCGACTGGAGAACATGATGTTTTCATGATGCAGATCGCCATGTAGCCCACGCAGTTCCGAGGCATTGCTCATCATTTGATCGGCTATAATCGCCGCGTGGACGTAGTCAGTTTGACAACCTGCGTTTTGATCATCGCGCGCCCGCTGAAACAAAGCTGCAAAGCGATCCCGGATCGGGAGAAGGGCAGAAGGCAGGGGTTCCTCAGATGCGGCATACAGCTTCGCCATTAGTTCCGCTGCAATTTCGGTCGCCTGGTAGTCGCCGTGCTCGGCAACGATGTGAGAGAGCATTCGCTCCCCGGCATATTCGAGCAACATCAGATTGTTCTCACGACCGAGCAACCGGACTGCTCCCCTCCCATTGCGCCATACCAGATAGTCGGCCCCGCGCAGTTCATCAGCAATGTCTTCTATAGGTTTCAATCCCTTGACGATTGCAGGAGTCCCGTCTGGCAATGAAACTTTCCAAACGAGGCTGGAAAAGGTGTCCGCAATGAGAACAGGTTGCGAAACGTGCCAATGAGCAGGAAAAACAGGCGGCATGAACAT
>SJTUF12367_Enteritidis_AMRgene_4_from_gene_4641|SJTUF12367_Enteritidis [aph(3'')-Ib_5_AF321551|identity:100.000|/|/|position:1-804]
TCAACCCCAAGTCAGAGGGTCCAATCGCAGATAGAAGGCAAGGCGTTCGCGGTCGGGGGCTTCGATCCCCAATACATTGAATAGGACAGCGAAGGCGCGCTCTGCTTCATCTGGCGCTGCCCAGTTCTCTTCGGCGTTAGCAATCATGAGTGCCAAATCGGCATAGCGATCTGCTGTTCCGAGCCGCCCAAGGTCGATCAGACCCGTGCATTGAAGAGTTTTAGGGTCCACCATGAAGTTCGGCATGCAGGGATCACCATGGCAAACAACCATATCGGTGCGCTCTTGGTCGAGCCGCACCGGTAGCTCTCGTTCGACACGAGCCAAAAGATCGAGCTGCGGCGTACTCTTGTCCTCGTCCGGTAAGAAGTCGGGATTGACGGCATTGCGGGACACCACATCAACGGCGCGTCCGAACATTCGCGACAGCCTGCGCTCAAACGGACATTGATCAACCGATAGGCTGTGAACAGCGCCAAGTTGCTGCCCCATTGACGGCCACGCTTTGAGCAAATCCGCTCCAGACAGATCAGCCGCCGGTACTCCCGGAATTGCCGTTATCACCAAGCATGCACCCTCCTGTTCCTCCTGCCAGTTGATGACCTCGGGGCAAGCCACACCTCGACCTTTGAGCCAAATGAGGCGGTCACGCTCTCCAGCGAGCTCACCGCGGCGGGAAGCAGGTGCGATTTTCGCGAAGGCATGCCCGTCACCACGTCGAAAAACAAAATCACCAGATTCTCCGCCTCTGACAGGCAACCAGTCAGAATGCGATTCACCAAAAAAAATATTAGTTCGATTCAA
>SJTUF12367_Enteritidis_AMRgene_5_from_gene_4642|SJTUF12367_Enteritidis [sul2_2_AY034138|identity:100.000|/|/|position:1-816]
TTAACGAATTCTTGCGGTTTCTTTCAGCGCCGCCAATACCGCCAGCCCGTCGCGCAAGGGGCGCGGCTCGTGTGTGCGGATGAAGTCAGCTCCACCTGCGGCGGCGGCAAGCTCTGCAGCGAGTGTCGCGGCCCCGACATCCCCCGGACCACGGCCTGTGAGCGCGCGCAGAAAGGATTTGCGCGAAACAGACAGAAGCACCGGCAAATCGAAGCGCAGCCGCAATTCATCGAACCGCGCCAGCACCGAGAGCGAGGTTTCGGGAGCAGCCCCCAGAAAAAACCCCATGCCGGGATCAAGGACAAGGCGGTTGCGTTTGATACCGGCACCCGTCAGCGCCGCGATGCGCGCGTCAAAGAACGCCGCAATGTGATCCATGATGTCGCCAGCGGGTGCCTCGCGCCGATCTGCCTGCCCGTCTTGCACCGAATGCATAACGACGAGTTTGGCAGATGATTTCGCCAATTGCGGATAGAACGCAGCGTCTGGAAAACCGCGAATATCATTGAGATAGGCCACACCACGCGACAAGGCATAGGCTTGCGTCGCGGGTTGATAACTGTCGAGCGAGACGGGAATGCCATCTGCCTTGAGCGCGTCCAGCACCGGCGCGATACGCGCGATTTCTGTGTCGGACGAAACAGGCGCGGCGTCGGGATTGCTGGATGCCGGACCGAGGTCGATCACATCTGCCCCCTCGGCCATCAGCTTACGCGCCTGCGCAATGGCTGCGTCTGGCGCCAGATACCGGCCTCCATCGGAGAAACTGTCCGAGGTTATGTTGACGATGCCGAAAATGATGAGCGATTTATTCAT
>SJTUF12367_Enteritidis_AMRgene_6_from_gene_4688|SJTUF12367_Enteritidis [floR_2_AF118107|identity:98.188|/|/|position:1-1214]
ATGACCACCACACGCCCCGCGTGGGCCTATACGCTGCCGGCAGCACTGCTGCTGATGGCTCCTTTCGACATCCTCGCTTCACTGGCGATGGATATTTATCTCCCTGTCGTTCCAGCGATGCCCGGCATCCTGAACACGACGCCCGCTATGATCCAACTCACGTTGAGCCTCTATATGGTGATGCTCGGCGTGGGCCAGGTGATTTTTGGTCCGCTCTCAGACAGAATCGGGCGACGGCCAATTCTACTTGCGGGCGCAACGGCTTTCGTCATTGCGTCTCTGGGAGCAGCTTGGTCTTCAACTGCACCGGCCTTTGTCGCTTTCCGTCTACTTCAAGCAGTGGGCGCGTCGGCCATGCTGGTGGCGACGTTCGCGACGGTTCGCGACGTTTATGCCAACCGTCCTGAGGGTGTCGTCATCTACGGCCTTTTCAGTTCGATGCTGGCGTTCGTGCCTGCGCTCGGCCCTATCGCCGGAACATTGATCGGCGAGTTCTTGGGATGGCAGGCGATATTCATTACTTTGGCTATACTGGCGATGCTCGCACTCCTAAATGCGGGTTTCAGGTGGCACGAAACCCGCCCTCTGGATCAAGTCAAGACGCGCCGATCTGTCTTGCCGATCTTCGCGAGTCCGGCTTTTTGGGTTTACACTGTCGGCTTTAGCGCCGGTATGGGCACCTACTTCGTCTTCTTCTCGACGGCTCCCCGTGTGCTCATAGGCCAAGCGGAATATTCCGAGATCGGATTCAGCTTTGCCTTCGCCACTGTCGCGCTTGTAATGATCGTGACAACCCGTTTCGCGAAGTCCTTTGTCGCCAGATGGGGCATCGCAGGATGCGTGGCGCGTGGGATGGCGTTGCTTGTTTGCGGAGCGGTCCTGTTGGGGATCGGCGAACTTTACGGCTCGCCGTCATTCCTCACCTTCATCCTACCGATGTGGGTTGTCGCGGTCGGTATTGTCTTCACGGTGTCCGTTACCGCGAACGGCGCTTTGGCAGAGTTCGACGACATCGCGGGATCAGCGGTCGCGTTCTACTTCTGCGTTCAAAGCCTGATAGTCAGCATTGTCGGGACATTGGCGGTGGCACTTTTAAACGGTGACACAGCGTGGCCCGTGATCTGTTACGCCACGGCGATGGCGGTACTGGTTTCGTTGGGGCTGGTGCTCCTTCGGCTCCGTGGGGCTGCCACCGAGAAGTCGCCAGTCGTCTA
>SJTUF12367_Enteritidis_AMRgene_7_from_gene_4700|SJTUF12367_Enteritidis [oqxA_1_EU370913|identity:99.915|/|/|position:1-1176]
ATGAGCCTGCAAAAAACCTGGGGAAACATTCACCTGACCGCGCTCGGCGCGATGATGCTCTCCTTTCTGCTCGTCGGCTGCGACGACAGCGTCGCACAGAATGCTGCGCCTCCCGCCCCGACGGTCAGCGCCGCTAAGGTGCTGGTGAAGTCGATCAGTCAGTGGGATAGTTTTAACGGTCGCATTGAAGCGGTGGAGAGCGTTCAGCTTCGCCCTCGCGTCTCGGGATACATTGATAAAGTGAATTACACTGACGGCCAGGAGGTGAAAAAGGGCCAGGTGCTGTTCACGATAGATGACAGAACCTATCGCGCCGCGCTGGAGCAGGCGCAGGCGGCGTTGGCAAGAGCCAAAACGCAGGCCAGCCTCGCGCAAAGCGAGGCGAACCGCACCGATAAATTAGTCCATACCAACCTCGTCTCCCGTGAAGAGTGGGAGCAGCGCCGGTCAGCCGCGGTTCAGGCGCAGGCCGACGTTCGCGCCGCGCAGGCGGCGGTGGATGCCGCGCAGCTTAACCTCGACTTCACCAAAGTGACCGCCCCTATTGACGGCCGCGCCAGCCGGGCGCTGATCACCAGCGGTAACCTGGTCACCGCGGGCGACACCGCCAGCGTGCTCACCACCCTGGTCTCGCAAAAGACGGTGTACGTCTACTTTGACGTCGACGAGTCAACCTACCTCCACTATCAAAACCTCGCCCGCCGCGGGCAAGGCGCGTCCAGCGATAATCAGGCGCTCCCGGTGGAGATTGGCCTGGTGGGCGAGGAGGGTTACCCCCACCAGGGCAAAGTGGATTTTCTCGATAATCAGTTAACGCCGAGTACCGGCACCATCCGCATGCGTGCGCTGCTGGATAACTCGCAGCGTCTGTTCACGCCGGGGCTGTTTGCCCGCGTGCGTCTGCCGGGCAGCGCAGAGTTCAAAGCCACGCTGATCGACGACAAAGCGGTACTGACCGATCAGGATCGTAAATACGTCTATATCGTTGATAAAGATGGTAAAGCACAGCGCCGCGACATTACCCCAGGGCGGCTGGCAGACGGTTTACGCATCGTTCAGAAGGGGTTGAATCCTGGGGATAGCGTCATCGTCGACGGCTTACAAAAAGTGTTTATGCCGGGTATGCCGGTTAACGCCAAAACCGTTGCCATGACCTCCAGCGCCACCCTTAACTGA
>SJTUF12367_Enteritidis_AMRgene_8_from_gene_4702|SJTUF12367_Enteritidis [blaCTX-M-55_1_DQ810789|identity:100.000|/|/|position:1-876]
TTACAAACCGTCGGTGACGATTTTAGCCGCCGACGCTAATACATCGCGACGGCTTTCTGCCTTAGGTTGAGGCTGGGTGAAGTAAGTGACCAGAATCAGCGGCGCACGATCTTTTGGCCAGATCACCGCGATATCGTTGGTGGTGCCATAGCCACCGCTGCCGGTTTTATCCCCCACAACCCAGGAAGCAGGCAGTCCAGCCTGAATGCTCGCTGCACCGGTGGTATTGCCTTTCATCCATGTCACCAGCTGCGCCCGTTGGCTGTCGCCCAATGCTTTACCCAGCGTCAGATTCCGCAGAGTTTGCGCCATTGCCCGAGGTGAAGTGGTATCACGCGGATCGCCCGGAATGGCGGTGTTTAACGTCGGCTCGGTACGGTCGAGACGGAACGTTTCGTCTCCCAGCTGTCGGGCGAACGCGGTGACGCTAGCCGGGCCGCCAACGTGAGCAATCAGCTTATTCATCGCCACGTTATCGCTGTACTGTAGCGCGGCCGCGCTAAGCTCAGCCAGTGACATCGTCCCATTGACGTGCTTTTCCGCAATCGGATTATAGTTAACAAGGTCAGATTTTTTGATCTCAACTCGCTGATTTAACAGATTCGGTTCGCTTTCACTTTTCTTCAGCACCGCGGCCACGGCCATCACTTTACTGGTGCTGCACATCGCAAAGCGCTCATCAGCACGATAAAGTATTTGCGAATTATCTGCTGTGTTAATCAATGCCACACCCAGTCTGCCTCCCGACTGCCGCTCTAATTCGGCAAGTTTTTGCTGTACGTCCGCCGTTTGCGCATACAGCGGCACACTTCCTAACAACAGCGTGACGGTTGCCGTCGCCATCAGCGTGAACTGGCGCAGTGATTTTTTAACCAT
>SJTUF12367_Enteritidis_AMRgene_9_from_gene_4710|SJTUF12367_Enteritidis [fosA3_1_AB522970|identity:100.000|/|/|position:1-417]
ATGCTGCAGGGATTGAATCATCTGACGCTGGCGGTCAGCGATCTGGCGTCAAGCCTGGCATTTTATCAGCAGTTACCTGGAATGCGCCTGCACGCCAGCTGGGATAGCGGAGCCTATCTCTCCTGTGGGGCGCTGTGGCTGTGCTTGTCGCTGGATGAGCAGCGGCGTAAAACGCCCCCTCAGGAAAGCGACTATACCCACTACGCCTTCAGCGTGGCGGAAGAAGAGTTTGCCGGGGTGGTGGCTCTGCTGGCGCAGGCGGGGGCTGAGGTATGGAAAGATAACCGCAGTGAAGGGGCGTCTTACTATTTTCTCGACCCTGACGGCCATAAGCTGGAGCTGCATGTGGGGAATCTGGCGCAGCGGCTGGCCGCCTGTCGCGAACGCCCCTACAAGGGGATGGTCTTTTTTGATTGA
>SJTUF12367_Enteritidis_AMRgene_10_from_gene_4714|SJTUF12367_Enteritidis [aph(3')-IIa_2_V00618|identity:100.000|/|/|position:1-795]
TCAGAAGAACTCGTCAAGAAGGCGATAGAAGGCGATGCGCTGCGAATCGGGAGCGGCGATACCGTAAAGCACGAGGAAGCGGTCAGCCCATTCGCCGCCAAGCTCTTCAGCAATATCACGGGTAGCCAACGCTATGTCCTGATAGCGGTCCGCCACACCCAGCCGGCCACAGTCGATGAATCCAGAAAAGCGGCCATTTTCCACCATGATATTCGGCAAGCAGGCATCGCCATGGGTCACGACGAGATCCTCGCCGTCGGGCATGCGCGCCTTGAGCCTGGCGAACAGTTCGGCTGGCGCGAGCCCCTGATGCTCTTCGTCCAGATCATCCTGATCGACAAGACCGGCTTCCATCCGAGTACGTGCTCGCTCGATGCGATGTTTCGCTTGGTGGTCGAATGGGCAGGTAGCCGGATCAAGCGTATGCAGCCGCCGCATTGCATCAGCCATGATGGATACTTTCTCGGCAGGAGCAAGGTGAGATGACAGGAGATCCTGCCCCGGCACTTCGCCCAATAGCAGCCAGTCCCTTCCCGCTTCAGTGACAACGTCGAGCACAGCTGCGCAAGGAACGCCCGTCGTGGCCAGCCACGATAGCCGCGCTGCCTCGTCCTGCAGTTCATTCAGGGCACCGGACAGGTCGGTCTTGACAAAAAGAACCGGGCGCCCCTGCGCTGACAGCCGGAACACGGCGGCATCAGAGCAGCCGATTGTCTGTTGTGCCCAGTCATAGCCGAATAGCCTCTCCACCCAAGCGGCCGGAGAACCTGCGTGCAATCCATCTTGTTCAATCAT
