# Supplementary material for: PRAP: Pan Resistome analysis pipeline
Source: BMC Bioinformatics. 2020 Jan 15;21:20. doi: 10.1186/s12859-019-3335-y (PMC6964052; doi:10.1186/s12859-019-3335-y)
Supplement: Supplementary file 4 — Additional file 4. Archive containing results of analysis for nucleotide sequences of 26 S. enterica genomes annotated by the ResFinder database. [file 12859_2019_3335_MOESM4_ESM.zip › arg/SJTUF13520_Indiana_ar.fna]

>SJTUF13520_Indiana_AMRgene_1_from_gene_1137|SJTUF13520_Indiana [aac(6')-Iaa_1_NC_003197|identity:98.630|/|/|position:1-438]
TCAACAACGCTTTCGGTAGAAAATGACGCGCTCTGTTTCCTCAAATCCTAACGCCTGGTGAACTTTCTGGGAAATTGTATTTTCCGGCGAGGTATCGGAGGCCATTTCCCGACACCCTTTATTCGTTCCCCATCGTTGCACCGCTGCAATCAATTGTTTCGCTACGCCGCGTTGACGGAATGAGGGGAGAACAAAAATACCTTCAAGGAAAGCCACGGGCGAACTGTCACAGCCATTGACATAATCGTGGCGGATTGAGGCATCCGCAAAGCCAATCGCCACCCCGTCTGCCATCGCAATAAATGATGCCAGATGATCGGTTTGCAGAATTTCTTCGCCGTCCGCCAGATGGGCGTCATCCGGGTGACCGGGCCAGAGCTGTTTTCGCAATCCGCGCCAGTGCTCCAGATGGGTTTTGTTCATTTGCCTGATGTCCAT
>SJTUF13520_Indiana_AMRgene_2_from_gene_4655|SJTUF13520_Indiana [blaTEM-1B_1_AY458016|identity:100.000|/|/|position:1-861]
ATGAGTATTCAACATTTTCGTGTCGCCCTTATTCCCTTTTTTGCGGCATTTTGCCTTCCTGTTTTTGCTCACCCAGAAACGCTGGTGAAAGTAAAAGATGCTGAAGATCAGTTGGGTGCACGAGTGGGTTACATCGAACTGGATCTCAACAGCGGTAAGATCCTTGAGAGTTTTCGCCCCGAAGAACGTTTTCCAATGATGAGCACTTTTAAAGTTCTGCTATGTGGTGCGGTATTATCCCGTGTTGACGCCGGGCAAGAGCAACTCGGTCGCCGCATACACTATTCTCAGAATGACTTGGTTGAGTACTCACCAGTCACAGAAAAGCATCTTACGGATGGCATGACAGTAAGAGAATTATGCAGTGCTGCCATAACCATGAGTGATAACACTGCTGCCAACTTACTTCTGACAACGATCGGAGGACCGAAGGAGCTAACCGCTTTTTTGCACAACATGGGGGATCATGTAACTCGCCTTGATCGTTGGGAACCGGAGCTGAATGAAGCCATACCAAACGACGAGCGTGACACCACGATGCCTGCAGCAATGGCAACAACGTTGCGCAAACTATTAACTGGCGAACTACTTACTCTAGCTTCCCGGCAACAATTAATAGACTGGATGGAGGCGGATAAAGTTGCAGGACCACTTCTGCGCTCGGCCCTTCCGGCTGGCTGGTTTATTGCTGATAAATCTGGAGCCGGTGAGCGTGGGTCTCGCGGTATCATTGCAGCACTGGGGCCAGATGGTAAGCCCTCCCGTATCGTAGTTATCTACACGACGGGGAGTCAGGCAACTATGGATGAACGAAATAGACAGATCGCTGAGATAGGTGCCTCACTGATTAAGCATTGGTAA
>SJTUF13520_Indiana_AMRgene_3_from_gene_4656|SJTUF13520_Indiana [rmtB_1_AB103506|identity:100.000|/|/|position:1-756]
ATGAACATCAACGATGCCCTCACCTCCATCCTGGCCTCAAAAAAATACCGCGCCCTTTGCCCGGATACCGTGCGGCGCATCCTGACTGAGGAATGGGGGCGGCATAAATCCCCCAAACAGACCGTAGAGGCTGCACGCACCCGGCTGCATGGAATTTGCGGGGCATATGTCACCCCGGAATCGCTCAAGGCTGCTGCCGCCGCGCTTTCTGCGGGCGATGTAAAAAAGGCATTGTCGCTGCATGCCTCCACCAAGGAGCGACTGGCCGAGCTGGATACCCTGTACGATTTTATCTTTTCAGCCGAAACTCCCCGCCGCGTGCTGGATATCGCCTGCGGTCTTAACCCCTTGGCGCTATACGAGCGCGGCATTGCATCCGTGTGGGGCTGTGATATCCACCAGGGATTGGGGGATGTCATCACCCCCTTTGCTAGGGAAAAAGATTGGGATTTTACCTTTGCCCTGCAGGATGTGCTGTGTGCGCCGCCCGCCGAAGCCGGCGACCTGGCGCTGATTTTTAAGCTTTTGCCCCTGCTGGAGCGGGAGCAGGCCGGTTCTGCCATGGCACTTTTACAATCCCTCAATACCCCGCGCATGGCTGTCAGCTTTCCCACGCGTAGTTTAGGCGGGCGTGGAAAAGGCATGGAGGCGAACTACGCCGCATGGTTCGAGGGCGGCTTGCCCGCCGAGTTTGAGATTGAGGATAAAAAGACCATCGGAACAGAACTTATATACTTGATAAAAAAGAATGGATAA
>SJTUF13520_Indiana_AMRgene_4_from_gene_4661|SJTUF13520_Indiana [qepA1_1_AB263754|identity:99.935|/|/|position:1-1536]
TCAACCAGATGCGAGCGCTGGGCGCTTGCGCAGCAGGCGCGCCACCAGCCCAGCGGCCACCAGCACCAGCACCGCGCCGGCCCAGGCCGTGGCCTGCAGCGCATCGGTGAAGCCCGCGCGTGCGGCCGCCAGCAAGGCCGCGCCCTGCCACGCCGGCAGGGTGTCGGCCAGGTGCACGGCGCCCCCGAGCGAGGCACCGGCCGCCTGCAGCGCATCGGCCGGCAGGCCGGGCAGCGCCGCGCTGGTCAGCGCCTGCCGGTAGACCACCAGGCCGACGCTGCCGAACAGCGCGATGCCCAGCGCGCCGCTGAATTCGGACACCGTCTCCGACAAGGCCGAGGCCGCGCCCGCGCGCCCGGACGGCGCGCTGGTGATGATGATCTCGTTGCCGATGGTGAACACCGGCGCCAGGCCCAGGCCCATGACGATCGTGGCCGGCACCAGCCACCACAGGCCCTGCCCCAGCCCCAGCACGGCGAAGCCGAACGCCGCTGCCGACAGGCCCACGACGAGGATGCGCGCCGCCGGCCAGCGCGCCGCGAGCTGCGGCGACAACAGCGAACCGATGACGAAGCACAGGGACCAGGGCAGCGTGGCCAGCCCGGCCTGCAGCGGCGACAGCCCCAGCACGAGCTGCAGGTACTGCGTCATGAAGATGTAGACGCCGAACATGGCCAGCGCGGCCAGCGCATACGCCGCCAGCGCCGCGCGGAACGGCGCGTGCGCGAACAGCCGCAGGTCCAGCAGCGGGTAGGCGATGTGGCCCTGGCGGCGCAGGAACAGCGCCCCGACCGCCAGCCCGGCCAGCAGCGCAGCCATCGAGGCGAGGCCCGCTCCATGCTCGGCCAACTGCTTGAGCCCGTAGATCGTCAGCAGCACCGCCGCCAGCGACAGCAGCACGCTGGCCAGGTCCAGGTGCCCCGCGTCCGGATCACGATACTCGGGCAGGAAGCGAGGGCCGAGCGCCAGCGTCAGCAGCATCACCGGCACGTTGAGCCAGAACACGGCGCCCCAGTGGAAGAACTCCAGCAACACGCCGCCGACCAGCGGACCGATCGCGCTGCCCAGCGAAAACGCGGCGATCCACACGCCGATGGCGAACTGGCGCTGGCGCGGGTCGTGGAACATGTTGCGGACCAGCGCCATGGTGGACGGCGCGATGGTGGCGCCGGCCAGGCCGAGCAAGGCGCGCGCCGCGATCAACAGCGCGGCGGTATCGGCCAGCGCCGCGAGCACCGAGGCGAATGCGAAGAACGCCGCGCCGATCAACAACAGCCGGCGCCGGCCGATGCGGTCGCCCAGCGTGCCCATGGTGATCAGGAAGCCGGCGACGAAGAAGCCGTAGATGTCCAGGATCCAGAGAAGCTGGGCGCTGGAGGGCTGCAGTTCACGGCTGAGCACCGGCAGCGCCAGGTTCAGCACCGTGAGGTCCATGGCGTAGACCAGGCACGGCAGGGCGACCACGGCCAGGCCGATCCATTCGCGGCGGGTGGCCTTCCGACGATCCGCTGCGGTGTCGTGGAGCGTGGCGGACAT
>SJTUF13520_Indiana_AMRgene_5_from_gene_4676|SJTUF13520_Indiana [aac(3)-IV_1_DQ241380|identity:99.871|/|/|position:1-777]
GTGCAATACGAATGGCGAAAAGCCGAGCTCATCGGTCAGCTTCTCAACCTTGGGGTTACCCCCGGCGGTGTGCTGCTGGTCCACAGCTCCTTCCGTAGCGTCCGGCCCCTCGAAGATGGGCCACTTGGACTGATCGAGGCCCTGCGTGCTGCGCTGGGTCCGGGAGGGACGCTCGTCATGCCCTCGTGGTCAGGTCTGGACGACGAGCCGTTCGATCCTGCCACGTCGCCCGTTACACCGGACCTTGGAGTTGTCTCTGACACATTCTGGCGCCTGCCAAATGTAAAGCGCAGCGCCCATCCATTTGCCTTTGCGGCAGCGGGGCCACAGGCAGAGCAGATCATCTCTGATCCATTGCCCCTGCCACCTCACTCGCCTGCAAGCCCGGTCGCCCGTGTCCATGAACTCGATGGGCAGGTACTTCTCCTCGGCGTGGGACACGATGCCAACACGACGCTGCATCTTGCCGAGTTGATGGCAAAGGTTCCCTATGGGGTGCCGAGACACTGCACCATTCTTCAGGATGGCAAGTTGGTACGCGTCGATTATCTCGAGAATGACCACTGCTGTGAGCGCTTTGCCTTGGCGGACAGGTGGCTCAAGGAGAAGAGCCTTCAGAAGGAAGGTCCAGTCGGTCATGCCTTTGCTCGGTTGATTCGCTCCCGCGACATTGTGGCGACAGCCCTGGGTCAACTGGGCCGAGATCCGTTGATCTTCCTGCATCCGCCAGAGGCGGGATGCGAAGAATGCGATGCCGCTCGCCAGTCGATTGGCTGA
>SJTUF13520_Indiana_AMRgene_6_from_gene_4678|SJTUF13520_Indiana [aph(4)-Ia_1_V01499|identity:100.000|/|/|position:1-1026]
ATGAAAAAGCCTGAACTCACCGCGACGTCTGTCGAGAAGTTTCTGATCGAAAAGTTCGACAGCGTCTCCGACCTGATGCAGCTCTCGGAGGGCGAAGAATCTCGTGCTTTCAGCTTCGATGTAGGAGGGCGTGGATATGTCCTGCGGGTAAATAGCTGCGCCGATGGTTTCTACAAAGATCGTTATGTTTATCGGCACTTTGCATCGGCCGCGCTCCCGATTCCGGAAGTGCTTGACATTGGGGAATTCAGCGAGAGCCTGACCTATTGCATCTCCCGCCGTGCACAGGGTGTCACGTTGCAAGACCTGCCTGAAACCGAACTGCCCGCTGTTCTGCAGCCGGTCGCGGAGGCCATGGATGCGATCGCTGCGGCCGATCTTAGCCAGACGAGCGGGTTCGGCCCATTCGGACCGCAAGGAATCGGTCAATACACTACATGGCGTGATTTCATATGCGCGATTGCTGATCCCCATGTGTATCACTGGCAAACTGTGATGGACGACACCGTCAGTGCGTCCGTCGCGCAGGCTCTCGATGAGCTGATGCTTTGGGCCGAGGACTGCCCCGAAGTCCGGCACCTCGTGCACGCGGATTTCGGCTCCAACAATGTCCTGACGGACAATGGCCGCATAACAGCGGTCATTGACTGGAGCGAGGCGATGTTCGGGGATTCCCAATACGAGGTCGCCAACATCTTCTTCTGGAGGCCGTGGTTGGCTTGTATGGAGCAGCAGACGCGCTACTTCGAGCGGAGGCATCCGGAGCTTGCAGGATCGCCGCGGCTCCGGGCGTATATGCTCCGCATTGGTCTTGACCAACTCTATCAGAGCTTGGTTGACGGCAATTTCGATGATGCAGCTTGGGCGCAGGGTCGATGCGACGCAATCGTCCGATCCGGAGCCGGGACTGTCGGGCGTACACAAATCGCCCGCAGAAGCGCGGCCGTCTGGACCGATGGCTGTGTAGAAGTACTCGCCGATAGTGGAAACCGACGCCCCAGCACTCGTCCGAGGGCAAAGGAATAG
>SJTUF13520_Indiana_AMRgene_7_from_gene_4697|SJTUF13520_Indiana [oqxB_1_EU370913|identity:100.000|/|/|position:1-3153]
CTAGGCGGGCAGATCCTCCTGGACCGGCTTCCTGCGGGTCACCAGTTTCCGTAGCGTCACGTAAAACACCGGCGTCAGGAACAGACCGAAGAGCGTCACGCCCAGCATCCCGGAGAACACCGTGATCCCGGTGACGCCGCGGACTTCCGCCCCCGCGCCGTGGCCGAGGATCAGCGGAATGGTCCCGGCGATAAAGGCGATGGAGGTCATCACGATCGGGCGCAGACGCAGGCGGCATGCCTCCAGCGCCGCTTCCATGATGCCTTTCCCCTGGATCTCCAGCTCGCGGGCAAACTCGACGATCAGAATGGCGTTTTTACAGGCCAGGCCCATCAGGACCACCAGACCCACCTGCACGAAGACGTTGTTATCGCCCCCGGTCAGCCAGACGCCAAACAGCGCGGAGAGCATCGTCATCGGTACGATAAGGATCACCGCCAGCGGCAGGGTCCAGCTTTCATACAGCGCGGCCAGTACGAGGAATGCCAGCAGCACCGCCACCGGGAAGACGATCAGCGCCGTGTTGCCCTGGGTGGCCTGCTGGAAGCTGAGATCCGTCCACTCAATATTCATCCCATTCGGCAGGATCTGCTTCGACAGCTCTTCCAGATGCGTCATCGCCTGCGAAGAAGAGAGGACCCGCGGATCGGCATCGCCAATCAGGTCCGCCGCCGGATAACCGTTGTAGCGGATCACCGGATCCGGCCCGTAGGTGGTACTGATATTCACCATACTGCCGATCGGTACCATTTCGCCCTGATTATTGCGGGTGCGCAGATTGGCGATATCTTCCACGCTCTCGCGGTATGGTCCGTCAGCCTGGGCCATCACGCGCCAGGTACGCCCGAACTGGTTAAAGTCATTGACATAAGACGAGCCGAGATAGGTCTGCAGCGTACCGAACAGATCGGTTAGCGATACCCCCTGCGCTTTCGCCTTATCGCGATCGACCTGCACGTCCAGCTGCGGCACGTTAGCCTGGTAAGTCGAGATCGGGAAGTGCATCCCCGGCGTCTGCATAATCGCCCCGGACATCGCATTCACCGCGCTTTGCAGCGCGCCATAGCCCAGCCCTCCGCGATCCTGGATGTACAGGGAGTAGCCGGAACCCTGACCCAGACCTAAAATCGGCGGCGGCAGGATGGAAAAGCCAAAGCCCTGCTGGATTTGCGCGATTTTGGCGTTGATCTCCGCGTTAATTTCCGCCGCCGTGTGTTTGCGCTGGTCGAACGGTTTCAGGCCAAAAAAGACCGTCCCGGTATTCGGCGTGTTGGTGAACTGCAGCGCGTTAAGCCCCGGGAAAGCGACCGCATAGTCGACCCCTTCGGTATTCATCCCGATCTCGCTCATTTTGCGGATCACCGCGTCGGTGCGCGCCAGCGACGACCCTTCCGGCATCTTCACGCCGCCAATGAGATACAGCTTATCCTGGGTGGGAATAAACCCGCCGGGGACGACTTTAAACATCACCCCAGCGGCGCAGAGCAGCAGCAGGTACACCGCAAACACTGCGCCACGGCGTCCAAGCGTTTTGCCTACCAGTCCCTGATAGCCGTTCGAGCTGCGCAGGAAAAAGCGGTTAAACGGACGGAAAATCCAGCCAAACAGGCGATCGATCAGCCGGGTAGGGAGGTCTTTCTTCGCGCCGTGCGGCTTTAACAGCAGGGCCGCCAGCGCCGGGGAGAGCGTCAGCGAGTTGATGGCCGAGATCACCGTCGAGATGGCGATGGTCACCGCGAACTGTTTGTAGAACTGGCCGGTGACCCCGGAGAGAAACGCCATCGGCACGAACACCGCACACAGCACCAGCGCAATGGCGATAATCGGCCCGGAGACCTCACGCATCGCCTGATGCGCCGCGGCAAGCGGCGCAAGCCCCTCTTCGATATTACGCTCGACGTTCTCCACCACCACGATGGCGTCGTCCACCACGATACCGATAGCCAGTACCAGCCCGAACAGGCTCAGGGTATTCAGCGAGAAGCCCAGCAGATAGAGAATGCTGAAGGTACCCACCACCGATACCGGCACAGCGATCAACGGGATAATCGACGCGCGCCAGGTCTGCAGGAACAGGATCACTACCAGCACCACCAGCACTACCGCCTCCAGCAGCGTCTGCACCACCGCGCGGATGGAGTCGCGGACGAAAACCGTCGGGTCGTACGGCGCCGCCCATTGCATATCTTCCGGGAAGCGGGTGGCCAGCTCGGCCATTTTGGCGCGTACCGCGTTCGACAGATCGATGGCGTTAGCGCCGGGTGACTGGAAGATACCGATCCCGACCGCATCCTTATTGTTGAGCTGGGAGCGCAGCGCATAGCTACCGGAACCCATCTCGATGCGCGCCACGTCGCGCAGGCGGACCAGCGAGCCATCCTGCGCCGTTTTCAGAATGATATTGCCAAACTCTTCTTCGGTATGCAGACGGCCCTGGGCGTTAATGGAGATCAGGAAATCGCTCTCCTGCGGCAGCGGCTCGGCGCCAAGCTGTCCGGCAGACACCTGGACGTTTTGCTCCTGCATCGCCGTCACCACATCCGAGGCCGTCAGACCGCGGGCAGCGACCTTATTGGGATCCAGCCAGACGCGCATCGCATATTCACCGGAGCCAAAAATCTGGATCTGGCCGACGCCGGGCAGGCGCGCCAGCTCATCCTTCACTTTCAGCGTGGCGTAGTTGCGCATATACAGCGAGTCGTACTTCCCGCCGGGGGAGAACAGATGCACCACCAGGGTCAGCGTCGGAGACTGCTTCTGGGTGGTGATCCCCAGACGGCGTACATCCTCCGGCAGACGCGCTTCGGCCTGCGCGACGCGGTTCTGCACCTGAACCTGCGCCTGATCCGGGTCGGTACCCGGGCGGAAGGTGACGGTGGTGACCAGCACGCCGTCGGAGCCGGCGACCGATTTCATGTACATCATGTTTTCAACGCCGTTGATCGCTTCCTCCAGCGGCGTCGCCACGGTCTCGGCAATCACTTTCGGGTTGGCGCCGGGATACTCCGCGCGCACCTGGACGCTCGGCGGGACGACATCCGGATATTCGCTCACCGGCAGCAGTGGGATAGCGATTAACCCGGTGATAAAAATTAAAATCGACAGCACCGCGGCGAAAATCGGCCTGTCGATAAAAAAGCGGGAAAAGTCCAT
>SJTUF13520_Indiana_AMRgene_8_from_gene_4698|SJTUF13520_Indiana [oqxA_1_EU370913|identity:100.000|/|/|position:1-1176]
TCAGTTAAGGGTGGCGCTGGAGGTCATGGCAACGGTTTTGGCGTTAACCGGCATACCCGGCATAAACACTTTTTGTAAGCCGTCGACGATGACGCTATCCCCAGGATTCAACCCCTTCTGAACGATGCGTAAACCGTCTGCCAGCCGCCCTGGGGTAATGTCGCGGCGCTGTGCTTTACCATCTTTATCAACGATATAGACGTATTTACGATCCTGATCGGTCAGTACCGCTTTGTCGTCGATCAGCGTGGCTTTGAACTCTGCGCTGCCCGGCAGACGCACGCGGGCAAACAGCCCCGGCGTGAACAGACGCTGCGAGTTATCCAGCAGCGCACGCATGCGGATGGTGCCGGTACTCGGCGTTAACTGATTATCGAGAAAATCCACTTTGCCCTGGTGGGGGTAACCCTCCTCGCCCACCAGGCCAATCTCCACCGGGAGCGCCTGATTATCGCTGGACGCGCCTTGCCCGCGGCGGGCGAGGTTTTGATAGTGGAGGTAGGTTGACTCGTCGACGTCAAAGTAGACGTACACCGTCTTTTGCGAGACCAGGGTGGTGAGCACGCTGGCGGTGTCGCCCGCGGTGACCAGGTTACCGCTGGTGATCAGCGCCCGGCTGGCGCGGCCGTCAATAGGGGCGGTCACTTTGGTGAAGTCGAGGTTAAGCTGCGCGGCATCCACCGCCGCCTGCGCGGCGCGAATGTCGGCCTGCGCCTGAACCGCGGCTGACCGGCGCTGCTCCCACTCTTCACGGGAGACGAGGTTGGTATGGACTAATTTATCGGTGCGGTTCGCCTCGCTTTGCGCGAGGCTGGCCTGCGTTTTGGCTCTTGCCAACGCCGCCTGCGCCTGCTCCAGCGCGGCGCGATAGGTTCTGTCATCTATCGTGAACAGCACCTGGCCCTTTTTCACCTCCTGGCCGTCAGTGTAATTCACTTTATCAATGTATCCCGAGACGCGAGGGCGAAGCTGAACGCTCTCCACCGCTTCAATGCGACCGTTAAAACTATCCCACTGACTGATCGACTTCACCAGCACCTTAGCGGCGCTGACCGTCGGGGCGGGAGGCGCAGCATTCTGTGCGACGCTGTCGTCGCAGCCGACGAGCAGAAAGGAGAGCATCATCGCGCCGAGCGCGGTCAGGTGAATGTTTCCCCAGGTTTTTTGCAGGCTCAT
>SJTUF13520_Indiana_AMRgene_9_from_gene_4705|SJTUF13520_Indiana [sul1_2_U12338|identity:100.000|/|/|position:1-840]
CTAGGCATGATCTAACCCTCGGTCTCTGGCGTCGCGACTGCGAAATTTCGCGAGGGTTTCCGAGAAGGTGATTGCGCTTCGCAGATCTCCAGGCGCGTGGGTGCGGACGTAGTCAGCGCCATTGCCGATCGCGTGAAGTTCCGCCGCAAGGCTCGCTGGACCCAGATCCTTTACAGGAAGGCCAACGGTGGCGCCCAAGAAGGATTTCCGCGACACCGAGACCAATAGCGGAAGCCCCAACGCCGACTTCAGCTTTTGAAGGTTCGACAGCACGTGCAGCGATGTTTCCGGTGCGGGGCTCAAGAAAAATCCCATCCCCGGATCGAGGATGAGCCGGTCGGCAGCGACCCCGCTCCGTCGCAAGGCGGAAACCCGCGCCTCGAAGAACCGCACAATCTCGTCGAGCGCGTCTTCGGGTCGAAGGTGACCGGTGCGGGTGGCGATGCCATCCCGCTGCGCTGAGTGCATAACCACCAGCCTGCAGTCCGCCTCAGCAATATCGGGATAGAGCGCAGGGTCAGGAAATCCTTGGATATCGTTCAGGTAGCCCACGCCGCGCTTGAGCGCATAGCGCTGGGTTTCCGGTTGGAAGCTGTCGATTGAAACACGGTGCATCTGATCGGACAGGGCGTCTAAGAGCGGCGCAATACGTCTGATCTCATCGGCCGGCGATACAGGCCTCGCGTCCGGATGGCTGGCGGCCGGTCCGACATCCACGACGTCTGATCCGACTCGCAGCATTTCGATCGCCGCGGTGACAGCGCCGGCGGGGTCTAGCCGCCGGCTCTCATCGAAGAAGGAGTCCTCGGTGAGATTCAGAATGCCGAACACCGTCACCAT
>SJTUF13520_Indiana_AMRgene_10_from_gene_4707|SJTUF13520_Indiana [ARR-3_1_JF806499|identity:100.000|/|/|position:1-453]
CTAGTCTTCAATGACGTGTAAACCACGGCGCTTTAAGTCCTCCAACGAATCCAACATTCCCCTTATTAATTCAACAGGATGCCCCTCCCAGTCTTCAACAACGCCAACAATTCTCAAGGGTTCGCAGGTTCTATAGGACTGTGTTGGATTACCGGGAAATCTTTTGTTCGTAAGATTCGGATCGTCTTCGAACGGTCCTGTTGGCTCAACTATGTATATGTAGCCGCGACCCTCGAGGCCAGACAGTGACATAGCAAGTTCAGCTCCCCAAACTGCTGGCTCCATCAAGGCTGAAAAGTAGATGTGCTTAAGAATACGACCGTCCTCGAAATGAGAGATGAACCCTGTGGTTAGCAAGTCACCAATCGCCAAATTGGCTTTGGTTCCATGATAGAACGGTCCTTGCACCTGCTTGTAATTATCATGAGAGATGGGAATCCAATCTTTTACCAT
>SJTUF13520_Indiana_AMRgene_11_from_gene_4708|SJTUF13520_Indiana [catB3_2_U13880|identity:100.000|/|/|position:1-633]
TTAGACGGCAAACTCGAGCCAATACTTGTGCAGGCCAACAATATTAGACGAGCACAGCATGGGCATTGCCGCTTTGATCTTCTCCAGTGACCAATTCCACCACTCCATCTCCAGAAGCAATGAAATTTCCTCATCGGTGAAGCGTTTCTTAATCTTCTTAGCGGGATTGCCGCCAACGATAGCGTAAGGCTCCACATCTTTTGTCACCAACGAGCGGCTGCCTATCACCGCACCGTGCCCGATCTTGATTCCGGGCATGACCATTGCCTCAGAGCCGATCCAAACGTCATTGCCAATGACAGTATTACCTGCTTTTTGGAAGGCATCGAGTGCGCTTGAGAATGCAGGTTCTTCCTGCATATAAAAGAACGGGAAAGATGATGCCCAGTCGTACCGATGCCCCTGATTGCCAGCCATGATAAAGGAAGCCCCACTCCCGATAGAGCAGAAACTACCGATGATCAACTTATCAACGTCATCACGGTCCGGAAACAGATACCGTGCGCAGTCATCGAATGAGTGCCCATGATAGTAGCCAGAGTAATAGCTGTACCGCCCAACTTTGATATTGGGGTTCTTCACTTGCTCAGAAAGCAGCTTGCCTTTGAAGGGGCTATCAAAGTAGTTGGTCAT
>SJTUF13520_Indiana_AMRgene_12_from_gene_4709|SJTUF13520_Indiana [blaOXA-1_1_HQ170510|identity:100.000|/|/|position:1-831]
TTATAAATTTAGTGTGTTTAGAATGGTGATCGCATTTTTCTTGGCTTTTATGCTTGATGTTAAATTCGACCCCAAGTTTCCTGTAAGTGCGGACACAAAAACATATTTATGTCCTGATTTGCTTATAATAAACCCTTCAAACCATCCGTTTTGTAAGGTTCTATTTGCTGTGAATCCTGCACCAGTTTTCCCATACAGTTTTGTACTATTATCCAGATCTTGTAGATACATGTTCTCTATGGTGTTTTCTATGGCTGAGTTTTTAACTGGGAGATTGTGATTAATAATTTTACGCAGGAATTGAATTTGTTCTTCTGGTGAAATTTTTAAGCTACTTTCGAGCCATGCTTCTGTTAATCCGTTGTTTCTTTCTTTATCTCCAGAGAAGTCTTGATTTCCATAATCAAAATCTTTGAGATAATTCTTGATTTTATTTAATCCAATTTTTTGGGTTATTTCTTGCGAAACCCAAACAACAGAAAATTGCATCCACGTCTTTGGTGTATGATTGCTGTTCCAGATCTCCATTCCTTTGGGGGTTTTATCCCATTTGAATATGGTTTTCTGATCTATTATTTCCGCATCAAATGCCATAAGTGATAATGCGATCTTGAAAGTTGAATCTGGTGCCATTTGCGTTGCACACTTTGCTTTATTGAATTGAGCAATTTCAGCGTTTGTGGATGCATCGTAAAGTAAAAAACAACCTTCAGTTCCTTCAAATAATGGAGATGCAACAGTAGAGATATCTGTTGATGCACTGGCGCTGCTGTAGATAATATTTGCAATTATTAAAAAAATAGCGAAGTTGATATGTATTGTGTTTTTCAT
>SJTUF13520_Indiana_AMRgene_13_from_gene_4710|SJTUF13520_Indiana [aac(6')-Ib-cr_1_DQ303918|identity:100.000|/|/|position:1-555]
TTAGGCATCACTGCGTGTTCGCTCGAATGCCTGGCGTGTTTGAACCATGTACACGGCTGGACCATATGGGGTGGTTACGGTACCTTGCCTCTCAAACCCCGCTTTCTCGTAGCATCGGATCGCTCGCAAGTTGCTCGGCGACGGGTCCGTTTGGATCTTGGTGACCTCGGGATCATTGAACAGCAACTCAACCAGAGCTCGAACCAGCTTGGTTCCCAAGCCTTTGCCCAGTTGTGATGCATTCGCCAGTAACTGGTCTATTCCGCGTACTCCTGGATCGGTTTCTTCTTCCCACCGTCCGTCCCCGCTTCCAAGAGCAACGTACGACTGGGCATACCCAATCGGCTCTCCATTCAGCATTGCAATGTATGGAGTGACGGACTCTTGCGCTAAAACGCTTGGCAAGTACTGTTCCTGTACGTCAGCAAGTGTCGGGCGTGCTTCTTCTCCGCCCCACCACTCGACGATATGAGATCGATTTAGCCACTCATAGAGCATCGCAAGGTCATGCTCAGTCATGAGGCGCAGTGTGACGGAATCGTTGCTGTTGGTCAC
>SJTUF13520_Indiana_AMRgene_14_from_gene_4738|SJTUF13520_Indiana [mph(A)_1_D16251|identity:100.000|/|/|position:1-906]
TCATTCCGCTGCGGCGAGCTGCGCCTTCGCCGCAGCGAGGTACTCTTCGTTACCCGAGTCGAGGGCGAAGAGTGCGTAGGTGACCGCCCCGAACGCAAGGCGCTCCGCGATGTGGTGGGCGAGCCGCGGCCACACCCGGCCACCGGCCGCTTCATACGTGAGGAGGAGCTTCGCGAGCCCCTCTTCACCAAAGACCATAAGGTGCGCGGCCATGTCGATGGCAGGGTCATCAACGCGGGCCTCGCTCCAGTCGATCATCCCGCTGACGCGCTCCGTGTTGTCGATGAGCACATGGCCCACGTAGAGATCGCCATGCACCACCACGGAGAAATCTGGCCACGACGAATCGTCGTCGAGCCAGCGCTGCCACCGGTGGAGGCGCTTGTCGTTCACCACGAACTCGCGTCGGACGCGGTCAACGTCGTCGGCCACCTTCTGACGGGCCTGCGTCGGTGTACGGATGAGCATCCCCGCATCCACGGCGGCGGAAATGGGGACGGCATGCAGGGCGGCGAGCGCGGTCGCGAAGCTCTCCGCGAAGACCTCCGAGTCCTGCGGCACGACCCAGTCGGGCGTGGACGAACCAGGCTGGATGACCATCGCAGTCGAGTCTTCGAGCATGGGATAGGCAACGAGCTCGGCGTTGGCCACGCGCCAGTCCGGCACCGCGAACGGCAGGCGATTCTTGAGCATTGCCAGCACCCGCGCCTCTGGTTCGACCTTCGCGCTTACCTCGGCTCGGCGCGGGATGCGCAGCACCCACCGACGTCCATCGTCGACGGTGGCGATCACGATCCTATAGTCGAGCCCAAGCTCATTGACAGTCAGCGGGCCATGGAGCTTGAGCCCATGTCGGGCTGCAAGTGCGTACAGTTGGGAGGTATCGGCGGTCGTGACTACGGTCAT
>SJTUF13520_Indiana_AMRgene_15_from_gene_4740|SJTUF13520_Indiana [blaCTX-M-65_1_EF418608|identity:100.000|/|/|position:1-876]
TTACAGCCCTTCGGCGATGATTCTCGCCGCTGAAGCCAGCACATCGCGGCGGCGCTCTGCGTTCTGTTGCGGCTGGGTAAAATAGGTCACCAGAACCAGCGGCGCACGACCCTGCGGCCAGATCACCGCAATATCATTGGTGGTGCCGTAGTCGCCGCTGCCGGTCTTATCACCCACAGTCCACGACGTCGGTAAGCCGGCCCGAATGCTGGCTGCGCCGGTCGTATTGCCTTTGAGCCACGTCACCAACTGCGCCCGCTGGGTTTCGCCCAGCGCATGACCCAGCGTAAGCTGACGCAACGTCTGCGCCATCGCCCGCGGCGTGGTGGTGTCTCTCGGGTCGCCGGGAATGGCGGTATTCAGCGTAGGTTCAGTGCGATCCAGACGAAACGTCTCATCGCCGATCGCGCGGGCAAAAGCCGTCACGCCTCCCGGGCCACCGAGCTGGGCAATCAATTTGTTCATGGCGGTATTGTCGCTGTACTGCAACGCGGCCGCGCTCAGTTCTGCCAGCGTCATTGTGCCGTTGACGTGTTTTTCGGCAATCGGATTGTAGTTAACCAGATCGGCAGGCTTGATCTCGACAGGCTGATTAAGCAGCTGCTTTTGCGTTTCACTCTGCTTAAGCACCGCCGCGACCGCCATAACTTTACTGGTACTGCACATTGGAAAGCGTTCATCACCGCGATAAAGCACCTGCGTATTATCTGCGGTATCGATGAGCGCGACGCCCAGCCGCCCTCCGCTGCTTTTCTCCAGCGCCGCCAGCTTTTGCTGCACCGCACTCGTCTGCGCATAAAGCGGCGCGCTGCCCAGCAGCAGCGGAATGCACGCCGCCGCCGCGAACATCATCCGTTGCACTCTCTTTGTCACCAT
>SJTUF13520_Indiana_AMRgene_16_from_gene_4743|SJTUF13520_Indiana [tet(A)_4_AJ517790|identity:99.917|/|/|position:1-1200]
GTGAAACCCAACAGACCCCTGATCGTAATTCTGAGCACTGTCGCGCTCGACGCTGTCGGCATCGGCCTGATTATGCCGGTGCTGCCGGGCCTCCTGCGCGATCTGGTTCACTCGAACGACGTCACCGCCCACTATGGCATTCTGCTGGCGCTGTATGCGTTGATGCAATTTGCCTGCGCACCTGTGCTGGGCGCGCTGTCGGATCGTTTCGGGCGGCGGCCGGTCTTGCTCGTCTCGCTGGCCGGCGCTGCTGTCGACTACGCCATCATGGCGACGACGCCTTTCCTTTGGGTTCTCTATATCGGGCGGATCGTGGCCGGCATCACCGGGGCGACTGGGGCGGTAGCCGGCGCTTATATTGCCGATATCACTGATGGCGATGAGCGCGCGCGGCACTTCGGCTTCATGAGCGCCTGTTTCGGGTTCGGGATGGTCGCGGGACCTGTGCTCGGTGGGCTGATGGGCGGTTTCTCCCCCCACGCTCCGTTCTTCGCCGCGGCAGCCTTGAACGGCCTCAATTTCCTGACGGGCTGTTTCCTTTTGCCGGAGTCGCACAAAGGCGAACGCCGGCCGTTACGCCGGGAGGCTCTCAACCCGCTCGCTTCGTTCCGGTGGGCCCGGGGCATGACCGTCGTCGCCGCCCTGATGGCGGTCTTCTTCATCATGCAACTTGTCGGACAGGTGCCGGCCGCGCTTTGGGTCATTTTCGGCGAGGATCGCTTTCACTGGGACGCGACCACGATCGGCATTTCGCTTGCCGCATTTGGCATTCTGCATTCACTCGCCCAGGCAATGATCACCGGCCCTGTAGCCGCCCGGCTCGGCGAAAGGCGGGCACTCATGCTCGGAATGATTGCCGACGGCACAGGCTACATCCTGCTTGCCTTCGCGACACGGGGATGGATGGCGTTCCCGATCATGGTCCTGCTTGCTTCGGGTGGCATCGGAATGCCGGCGCTGCAAGCAATGTTGTCCAGGCAGGTGGATGAGGAACGTCAGGGGCAGCTGCAAGGCTCACTGGCGGCGCTCACCAGCCTGACCTCGATCGTCGGACCCCTCCTCTTCACGGCGATCTATGCGGCTTCTATAACAACGTGGAACGGGTGGGCATGGATTGCAGGCGCTGCCCTCTACTTGCTCTGCCTGCCGGCGCTGCGTCGCGGGCTTTGGAGCGGCGCAGGGCAACGAGCCGATCGCTGA
>SJTUF13520_Indiana_AMRgene_17_from_gene_4746|SJTUF13520_Indiana [aadA2_1_NC_010870|identity:99.730|/|/|position:26-765]
GCCTCATTGAGCGCCATCTGGAATCAACGTTGCTGGCCGTGCATTTGTACGGCTCCGCAGTGGATGGCGGCCTGAAGCCATACAGCGATATTGATTTGTTGGTTACTGTGGCCGTAAAGCTTGATGAAACGACGCGGCGAGCATTGCTCAATGACCTTATGGAGGCTTCGGCTTTCCCTGGCGAGAGCGAGACGCTCCGCGCTATAGAAGTCACCCTTGTCGTGCATGACGACATCATCCCGTGGCGTTATCCGGCTAAGCGCGAGCTGCAATTTGGAGAATGGCAGCGCAATGACATTCTTGCGGGTATCTTCGAGCCAGCCATGATCGACATTGATCTAGCTATCCTGCTTACAAAAGCAAGAGAACATAGCGTTGCCTTGGTAGGTCCGGCAGCGGAGGAATTCTTTGACCCGGTTCCTGAACAGGATCTATTCGAGGCGCTGAGGGAAACCTTGAAGCTATGGAACTCGCAGCCCGACTGGGCCGGCGATGAGCGAAATGTAGTGCTTACGTTGTCCCGCATTTGGTACAGCGCAGTAACCGGCAAAATCGCGCCGAAGGATGTCGCTGCCGACTGGGCAATAAAACGCCTACCTGCCCAGTATCAGCCCGTCTTACTTGAAGCTAAGCAAGCTTATCTGGGACAAAAAGAAGATCACTTGGCCTCACGCGCAGATCACTTGGAAGAATTTATTCGCTTTGTGAAAGGCGAGATCATCAAGTCAGTTGGTAAATGA
>SJTUF13520_Indiana_AMRgene_18_from_gene_4747|SJTUF13520_Indiana [cmlA1_1_M64556|identity:99.921|/|/|position:1-1260]
GTGAGCTCAAAAAACTTTAGTTGGCGGTACTCCCTTGCCGCCACGGTGTTGTTGTTATCACCGTTCGATTTATTGGCATCACTCGGCATGGACATGTACTTGCCAGCAGTGCCGTTTATGCCAAACGCGCTTGGTACGACAGCGAGCACAATTCAGCTTACGCTGACAACGTACTTGGTCATGATTGGTGCCGGTCAGCTCTTGTTTGGACCGCTATCGGACCGACTGGGGCGCCGCCCCGTTCTACTGGGAGGTGGCCTCGCCTACGTTGTGGCGTCAATGGGCCTCGCTCTTACGTCATCGGCTGAAGTCTTTCTGGGGCTTCGGATTCTTCAGGCTTGTGGTGCCTCGGCGTGCCTTGTTTCCACATTTGCAACAGTACGTGACATTTACGCAGGTCGCGAGGAAAGTAATGTCATTTACGGCATACTCGGATCCATGCTGGCCATGGTCCCGGCGGTAGGCCCATTGCTCGGAGCGCTCGTCGACATGTGGCTTGGGTGGCGGGCTATCTTTGCGTTTCTAGGTTTGGGCATGATCGCTGCATCTGCAGCAGCGTGGCGATTCTGGCCTGAAACCCGGGTGCAACGAGTTGCGGGCTTGCAATGGTCGCAGCTGCTACTCCCCGTTAAGTGCCTGAACTTCTGGTTGTACACGTTGTGTTACGCCGCTGGAATGGGTAGCTTCTTCGTCTTTTTCTCCATTGCGCCCGGACTAATGATGGGCAGGCAAGGTGTGTCTCAGCTTGGCTTCAGCCTGCTGTTCGCCACAGTGGCAATTGCCATGGTGTTTACGGCTCGTTTTATGGGGCGTGTGATACCCAAGTGGGGCAGCCCAAGTGTCTTGCGAATGGGAATGGGATGCCTGATAGCTGGAGCAGTATTGCTTGCCATCACCGAAATATGGGCTTTGCAGTCCGTGTTAGGCTTTATTGCTCCAATGTGGCTAGTGGGTATTGGTGTCGCCACAGCGGTATCTGTGGCGCCCAATGGCGCTCTTCGAGGATTCGACCATGTTGCTGGAACGGTCACGGCAGTCTACTTCTGCTTGGGCGGTGTACTGCTAGGAAGCATCGGAACGTTGATCATTTCGCTGTTGCCGCGCAACACGGCTTGGCCGGTTGTCGTGTACTGTTTGACCCTTGCAACAGTCGTGCTCGGTCTGTCTTGTGTTTCCCGAGTGAAGGGCTCTCGCGGCCAGGGGGAGCATGATGTGGTCGCGCTACAAAGTGCGGAAAGTACATCAAATCCCAATCGTTGA
>SJTUF13520_Indiana_AMRgene_19_from_gene_4755|SJTUF13520_Indiana [floR_2_AF118107|identity:98.188|/|/|position:2-1215]
TAGACGACTGGCGACTTCTCGGTGGCAGCCCCACGGAGCCGAAGGAGCACCAGCCCCAACGAAACCAGTACCGCCATCGCCGTGGCGTAACAGATCACGGGCCACGCTGTGTCACCGTTTAAAAGTGCCACCGCCAATGTCCCGACAATGCTGACTATCAGGCTTTGAACGCAGAAGTAGAACGCGACCGCTGATCCCGCGATGTCGTCGAACTCTGCCAAAGCGCCGTTCGCGGTAACGGACACCGTGAAGACAATACCGACCGCGACAACCCACATCGGTAGGATGAAGGTGAGGAATGACGGCGAGCCGTAAAGTTCGCCGATCCCCAACAGGACCGCTCCGCAAACAAGCAACGCCATCCCACGCGCCACGCATCCTGCGATGCCCCATCTGGCGACAAAGGACTTCGCGAAACGGGTTGTCACGATCATTACAAGCGCGACAGTGGCGAAGGCAAAGCTGAATCCGATCTCGGAATATTCCGCTTGGCCTATGAGCACACGGGGAGCCGTCGAGAAGAAGACGAAGTAGGTGCCCATACCGGCGCTAAAGCCGACAGTGTAAACCCAAAAAGCCGGACTCGCGAAGATCGGCAAGACAGATCGGCGCGTCTTGACTTGATCCAGAGGGCGGGTTTCGTGCCACCTGAAACCCGCATTTAGGAGTGCGAGCATCGCCAGTATAGCCAAAGTAATGAATATCGCCTGCCATCCCAAGAACTCGCCGATCAATACTCCGGCGATAGGGCCGAGCGCAGGCACGAACGCCAGCATCGAACTGAAAAGGCCGTAGATGACGACACCCTCAGGACGGTTGGCATAAACGTCGCGAACCGTCGCGAACGTCGCCACCAGCATGGCCGACGCGCCCACTGCTTGAAGTAGACGGAAAGCGACAAAGGCCGGTGCAGTTGAAGACCAAGCTGCTCCCAGAGACGCAATGACGAAAGCCGTTGCGCCCGCAAGTAGAATTGGCCGTCGCCCGATTCTGTCTGAGAGCGGACCAAAAATCACCTGGCCCACGCCGAGCATCACCATATAGAGGCTCAACGTGAGTTGGATCATAGCGGGCGTCGTGTTCAGGATGCCGGGCATCGCTGGAACGACAGGGAGATAAATATCCATCGCCAGTGAAGCGAGGATGTCGAAAGGAGCCATCAGCAGCAGTGCTGCCGGCAGCGTATAGGCCCACGCGGGGCGTGTGGTGGTCAT
>SJTUF13520_Indiana_AMRgene_20_from_gene_4764|SJTUF13520_Indiana [aph(6)-Id_1_M28829|identity:100.000|/|/|position:1-837]
CTAGTATGACGTCTGTCGCACCTGCTTGATCGCGGCCGCGATAGCTAGATCGCGTTGCTCCTCTTCTCCATCCGCGTTCCAAGCTGCGGAAAGGCACCCATAAGCGTACGCCTGGTCGAGCAGGCGACGCGGATCGACGTCCAGCGCACGAGAGAATGCGTCCGCCATCTGTGCAATGCGTCTAGGATCGAGACAAAGGTCGTCTCTGTCAGCCGGATCGTAGAACATATTGGCGGCGCCAAAGCCCACTTCACCGACCAGACCGACGGGATCTATCACCAGCCAGCCGCGACTGGAGAACATGATGTTTTCATGATGCAGATCGCCATGTAGCCCACGCAGTTCCGAGGCATTGCTCATCATTTGATCGGCTATAATCGCCGCGTGGACGTAGTCAGTTTGACAACCTGCGTTTTGATCATCGCGCGCCCGCTGAAACAAAGCTGCAAAGCGATCCCGGATCGGGAGAAGGGCAGAAGGCAGGGGTTCCTCAGATGCGGCATACAGCTTCGCCATTAGTTCCGCTGCAATTTCGGTCGCCTGGTAGTCGCCGTGCTCGGCAACGATGTGAGAGAGCATTCGCTCCCCGGCATATTCGAGCAACATCAGATTGTTCTCACGACCGAGCAACCGGACTGCTCCCCTCCCATTGCGCCATACCAGATAGTCGGCCCCGCGCAGTTCATCAGCAATGTCTTCTATAGGTTTCAATCCCTTGACGATTGCAGGAGTCCCGTCTGGCAATGAAACTTTCCAAACGAGGCTGGAAAAGGTGTCCGCAATGAGAACAGGTTGCGAAACGTGCCAATGAGCAGGAAAAACAGGCGGCATGAACAT
>SJTUF13520_Indiana_AMRgene_21_from_gene_4765|SJTUF13520_Indiana [aph(3'')-Ib_5_AF321551|identity:100.000|/|/|position:1-804]
TCAACCCCAAGTCAGAGGGTCCAATCGCAGATAGAAGGCAAGGCGTTCGCGGTCGGGGGCTTCGATCCCCAATACATTGAATAGGACAGCGAAGGCGCGCTCTGCTTCATCTGGCGCTGCCCAGTTCTCTTCGGCGTTAGCAATCATGAGTGCCAAATCGGCATAGCGATCTGCTGTTCCGAGCCGCCCAAGGTCGATCAGACCCGTGCATTGAAGAGTTTTAGGGTCCACCATGAAGTTCGGCATGCAGGGATCACCATGGCAAACAACCATATCGGTGCGCTCTTGGTCGAGCCGCACCGGTAGCTCTCGTTCGACACGAGCCAAAAGATCGAGCTGCGGCGTACTCTTGTCCTCGTCCGGTAAGAAGTCGGGATTGACGGCATTGCGGGACACCACATCAACGGCGCGTCCGAACATTCGCGACAGCCTGCGCTCAAACGGACATTGATCAACCGATAGGCTGTGAACAGCGCCAAGTTGCTGCCCCATTGACGGCCACGCTTTGAGCAAATCCGCTCCAGACAGATCAGCCGCCGGTACTCCCGGAATTGCCGTTATCACCAAGCATGCACCCTCCTGTTCCTCCTGCCAGTTGATGACCTCGGGGCAAGCCACACCTCGACCTTTGAGCCAAATGAGGCGGTCACGCTCTCCAGCGAGCTCACCGCGGCGGGAAGCAGGTGCGATTTTCGCGAAGGCATGCCCGTCACCACGTCGAAAAACAAAATCACCAGATTCTCCGCCTCTGACAGGCAACCAGTCAGAATGCGATTCACCAAAAAAAATATTAGTTCGATTCAA
>SJTUF13520_Indiana_AMRgene_22_from_gene_4768|SJTUF13520_Indiana [dfrA17_1_FJ460238|identity:100.000|/|/|position:1-474]
TTGAAAATATCATTGATTTCTGCAGTGTCAGAAAATGGCGTAATCGGTAGTGGTCCTGATATCCCGTGGTCAGTAAAAGGTGAGCAACTACTCTTTAAAGCGCTCACATATAATCAATGGCTCCTTGTCGGAAGAAAAACATTTGACTCTATGGGTGTTCTTCCAAATCGCAAATATGCAGTAGTGTCAAAGAACGGAATTTCAAGCTCAAATGAAAACGTCCTAGTTTTTCCTTCAATAGAAAATGCTTTGAAAGAGCTATCAAAAGTTACAGATCATGTATATGTCTCTGGCGGGGGTCAAATCTATAATAGCCTTATTGAAAAAGCAGATATAATTCATTTGTCTACTGTTCACGTTGAAGTCGAAGGTGATATCAAATTCCCTATAATGCCTGAGAATTTCAATTTGGTTTTTGAACAGTTTTTTATGTCTAATATAAATTATACATACCAGATTTGGAAAAAAGGCTAA
>SJTUF13520_Indiana_AMRgene_23_from_gene_4769|SJTUF13520_Indiana [aadA5_1_AF137361|identity:100.000|/|/|position:1-789]
ATGGGTGAATTTTTCCCTGCACAAGTTTTCAAGCAGCTGTCCCACGCTCGCGCGGTGATCGAGCGCCATCTGGCTGCGACACTGGACACAATCCACCTGTTCGGATCTGCGATCGATGGAGGGCTGAAGCCGGACAGCGACATAGACTTGCTCGTGACCGTCAGCGCCGCACCTAACGATTCGCTCCGGCAGGCGCTAATGCTCGATTTGCTGAAAGTCTCATCACCGCCAGGCGATGGCGGAACATGGCGACCGCTGGAGCTAACTGTTGTCGCTCGAAGCGAAGTAGTGCCTTGGCGCTATCCGGCGCGGCGTGAGCTTCAGTTCGGTGAGTGGCTCCGCCACGACATCCTTTCCGGAACGTTCGAGCCTGCCGTTCTGGATCACGATCTTGCGATTTTGCTGACCAAGGCGAGGCAACACAGCCTTGCGCTTCTAGGCCCATCCGCAGCCACGTTTTTCGAGCCGGTGCCGAAGGAGCATTTCTCCAAGGCGCTTTTCGACACTATTGCCCAGTGGAATGCAGAGTCGGATTGGAAGGGTGACGAGCGGAACGTCGTTCTTGCTCTTGCTCGCATTTGGTACAGCGCTTCAACTGGTCTCATTGCTCCTAAGGACGTTGCTGCCGCATGGGTATCGGAGCGTTTGCCTGCCGAGCATCGGCCCCTCATCTGCAAGGCACGCGCGGCGTACCTGGGTAGCGAGGACGACGACCTAGCAATGCGCGTCGAAGAGACGGCCGCGTTCGTTCGATATGCCAAAGCAACGATTGAGAGAATCTTGCGTTGA
>SJTUF13520_Indiana_AMRgene_24_from_gene_4773|SJTUF13520_Indiana [fosA3_1_AB522970|identity:100.000|/|/|position:1-417]
ATGCTGCAGGGATTGAATCATCTGACGCTGGCGGTCAGCGATCTGGCGTCAAGCCTGGCATTTTATCAGCAGTTACCTGGAATGCGCCTGCACGCCAGCTGGGATAGCGGAGCCTATCTCTCCTGTGGGGCGCTGTGGCTGTGCTTGTCGCTGGATGAGCAGCGGCGTAAAACGCCCCCTCAGGAAAGCGACTATACCCACTACGCCTTCAGCGTGGCGGAAGAAGAGTTTGCCGGGGTGGTGGCTCTGCTGGCGCAGGCGGGGGCTGAGGTATGGAAAGATAACCGCAGTGAAGGGGCGTCTTACTATTTTCTCGACCCTGACGGCCATAAGCTGGAGCTGCATGTGGGGAATCTGGCGCAGCGGCTGGCCGCCTGTCGCGAACGCCCCTACAAGGGGATGGTCTTTTTTGATTGA
>SJTUF13520_Indiana_AMRgene_25_from_gene_4780|SJTUF13520_Indiana [sul2_2_AY034138|identity:99.755|/|/|position:1-816]
TTAACGAATTCTTGCGGTTTCTTTTAGCGCCGCCAATACCGCCAGCCCGTCGCGCAAGGGACGCGGCTCGTGTGTGCGGATGAAGTCAGCTCCACCTGCGGCGGCGGCAAGCTCTGCAGCGAGTGTCGCGGCCCCGACATCCCCCGGACCACGGCCTGTGAGCGCGCGCAGAAAGGATTTGCGCGAAACAGACAGAAGCACCGGCAAATCGAAGCGCAGCCGCAATTCATCGAACCGCGCCAGCACCGAGAGCGAGGTTTCGGGAGCAGCCCCCAGAAAAAACCCCATGCCGGGATCAAGGACAAGGCGGTTGCGTTTGATACCGGCACCCGTCAGCGCCGCGATGCGCGCGTCAAAGAACGCCGCAATGTGATCCATGATGTCGCCAGCGGGTGCCTCGCGCCGATCTGCCTGCCCGTCTTGCACCGAATGCATAACGACGAGTTTGGCAGATGATTTCGCCAATTGCGGATAGAACGCAGCGTCTGGAAAACCGCGAATATCATTGAGATAGGCCACACCACGCGACAAGGCATAGGCTTGCGTCGCGGGTTGATAACTGTCGAGCGAGACGGGAATGCCATCTGCCTTGAGCGCGTCCAGCACCGGCGCGATACGCGCGATTTCTGTGTCGGACGAAACAGGCGCGGCGTCGGGATTGCTGGATGCCGGACCGAGGTCGATCACATCTGCCCCCTCGGCCATCAGCTTACGCGCCTGCGCAATGGCTGCGTCTGGCGCCAGATACCGGCCTCCATCGGAGAAACTGTCCGAGGTTATGTTGACGATGCCGAAAATGATGAGCGATTTATTCAT
