# Supplementary material for: PRAP: Pan Resistome analysis pipeline
Source: BMC Bioinformatics. 2020 Jan 15;21:20. doi: 10.1186/s12859-019-3335-y (PMC6964052; doi:10.1186/s12859-019-3335-y)
Supplement: Supplementary file 4 — Additional file 4. Archive containing results of analysis for nucleotide sequences of 26 S. enterica genomes annotated by the ResFinder database. [file 12859_2019_3335_MOESM4_ESM.zip › pangenome/4_ar_distribution.txt]

1
2	rmtB,qepA
3	mph
4
5	fosA
6
7
8	blaCTX-M
9
10
11
12
13	oqxB
14	sul3,dfrA
15	oqxA
16	cmlA,aph(4),blaTEM
17	aac(3)
18	aac(6')-Ib-cr,blaOXA,catB,ARR,floR,aph(6)
19	tet,sul1
20
21
22
23
24	sul2
25
26	aac(6')
