# Supplementary material for: PRAP: Pan Resistome analysis pipeline
Source: BMC Bioinformatics. 2020 Jan 15;21:20. doi: 10.1186/s12859-019-3335-y (PMC6964052; doi:10.1186/s12859-019-3335-y)
Supplement: Supplementary file 4 — Additional file 4. Archive containing results of analysis for nucleotide sequences of 26 S. enterica genomes annotated by the ResFinder database. [file 12859_2019_3335_MOESM4_ESM.zip › pangenome/5_pangenome.txt]

Genome_Number	Pan_Genome_Size	Core_Genome_Size
1	18	18
1	20	20
1	18	18
1	13	13
1	18	18
1	17	17
1	14	14
1	13	13
1	21	21
1	15	15
1	12	12
1	16	16
1	20	20
1	8	8
1	2	2
1	20	20
1	17	17
1	6	6
1	5	5
1	5	5
1	5	5
1	9	9
1	18	18
1	17	17
1	24	24
1	23	23
2	20	18
2	20	16
2	20	12
2	20	16
2	20	15
2	18	15
2	18	13
2	21	18
2	18	15
2	20	11
2	19	15
2	20	18
2	21	6
2	18	3
2	20	18
2	19	16
2	18	7
2	18	6
2	18	6
2	18	6
2	21	7
2	22	14
2	21	14
2	25	17
2	25	16
2	20	18
2	20	14
2	20	18
2	20	17
2	20	15
2	20	14
2	21	20
2	20	15
2	20	13
2	20	16
2	20	20
2	21	8
2	20	4
2	20	20
2	21	16
2	20	7
2	20	6
2	20	6
2	20	6
2	22	8
2	22	16
2	23	15
2	25	19
2	25	18
2	20	12
2	18	18
2	20	15
2	20	13
2	18	13
2	21	18
2	18	15
2	20	11
2	18	16
2	20	18
2	20	7
2	18	3
2	20	18
2	19	16
2	20	5
2	20	4
2	20	4
2	20	4
2	21	7
2	22	14
2	21	14
2	25	17
2	25	16
2	20	12
2	17	13
2	16	11
2	19	7
2	21	14
2	20	9
2	13	12
2	20	10
2	20	14
2	14	7
2	13	2
2	20	13
2	21	10
2	13	6
2	13	5
2	13	5
2	13	5
2	16	6
2	22	9
2	23	8
2	24	14
2	24	13
2	20	15
2	20	13
2	18	13
2	21	18
2	18	15
2	20	11
2	18	16
2	20	18
2	20	7
2	18	3
2	20	18
2	19	16
2	20	5
2	20	4
2	20	4
2	20	4
2	21	7
2	22	14
2	21	14
2	25	17
2	25	16
2	19	12
2	19	11
2	21	17
2	20	12
2	17	12
2	20	13
2	20	17
2	18	7
2	17	2
2	20	17
2	21	13
2	17	6
2	17	5
2	17	5
2	17	5
2	19	7
2	22	13
2	23	12
2	25	16
2	25	15
2	17	10
2	21	15
2	18	12
2	16	10
2	19	12
2	20	15
2	17	5
2	14	2
2	20	14
2	19	13
2	14	6
2	14	5
2	14	5
2	14	5
2	17	6
2	22	10
2	21	10
2	24	15
2	24	14
2	21	13
2	15	13
2	19	6
2	16	13
2	20	14
2	19	4
2	14	1
2	20	14
2	17	13
2	17	2
2	16	2
2	16	2
2	16	2
2	19	4
2	22	10
2	17	13
2	25	12
2	24	12
2	21	15
2	21	13
2	21	16
2	21	20
2	21	9
2	21	3
2	21	20
2	21	17
2	21	7
2	21	6
2	21	6
2	21	6
2	22	9
2	22	17
2	23	15
2	25	20
2	25	19
2	20	8
2	16	15
2	20	15
2	20	5
2	16	2
2	20	15
2	17	15
2	18	4
2	17	4
2	17	4
2	17	4
2	20	5
2	22	11
2	18	14
2	25	14
2	24	14
2	20	9
2	20	13
2	14	6
2	12	2
2	20	12
2	21	9
2	13	5
2	13	4
2	13	4
2	13	4
2	16	5
2	22	8
2	23	7
2	24	13
2	24	12
2	20	16
2	20	6
2	17	2
2	20	16
2	18	15
2	19	4
2	18	4
2	18	4
2	18	4
2	20	6
2	22	12
2	19	14
2	25	15
2	24	15
2	21	8
2	20	4
2	20	20
2	21	16
2	20	7
2	20	6
2	20	6
2	20	6
2	22	8
2	22	16
2	23	15
2	25	19
2	25	18
2	8	3
2	21	7
2	20	6
2	9	5
2	9	5
2	9	5
2	9	5
2	10	7
2	18	8
2	22	6
2	24	9
2	24	9
2	20	3
2	17	3
2	6	2
2	6	1
2	6	1
2	6	1
2	9	3
2	18	3
2	18	2
2	24	3
2	24	2
2	21	16
2	20	6
2	20	5
2	20	5
2	20	5
2	22	7
2	22	16
2	23	15
2	25	19
2	25	18
2	19	5
2	19	4
2	19	4
2	19	4
2	20	7
2	22	13
2	19	15
2	25	16
2	25	15
2	6	5
2	6	5
2	6	5
2	10	5
2	18	6
2	21	3
2	24	7
2	24	6
2	5	5
2	5	5
2	10	4
2	18	5
2	20	3
2	24	6
2	23	6
2	5	5
2	10	4
2	18	5
2	20	3
2	24	6
2	23	6
2	10	4
2	18	5
2	20	3
2	24	6
2	23	6
2	18	9
2	21	7
2	24	10
2	24	9
2	23	13
2	25	17
2	25	16
2	25	16
2	24	16
2	24	23
3	20	16
3	20	12
3	20	16
3	20	15
3	20	15
3	20	14
3	21	18
3	20	15
3	20	11
3	20	15
3	20	18
3	21	6
3	20	4
3	20	18
3	21	16
3	20	7
3	20	6
3	20	6
3	20	6
3	22	7
3	22	14
3	23	15
3	25	17
3	25	16
3	20	10
3	20	16
3	20	13
3	20	13
3	20	13
3	21	16
3	20	15
3	20	9
3	20	15
3	20	16
3	21	5
3	20	3
3	20	16
3	21	16
3	20	5
3	20	4
3	20	4
3	20	4
3	22	6
3	22	12
3	23	14
3	25	15
3	25	14
3	20	10
3	20	12
3	20	11
3	20	8
3	21	12
3	20	9
3	20	10
3	20	9
3	20	12
3	21	5
3	20	2
3	20	12
3	21	10
3	20	6
3	20	5
3	20	5
3	20	5
3	22	5
3	22	8
3	23	9
3	25	12
3	25	11
3	20	13
3	20	13
3	20	13
3	21	16
3	20	15
3	20	9
3	20	15
3	20	16
3	21	5
3	20	3
3	20	16
3	21	16
3	20	5
3	20	4
3	20	4
3	20	4
3	22	6
3	22	12
3	23	14
3	25	15
3	25	14
3	20	13
3	20	11
3	21	15
3	20	12
3	20	11
3	20	12
3	20	15
3	21	6
3	20	3
3	20	15
3	21	13
3	20	7
3	20	6
3	20	6
3	20	6
3	22	7
3	22	11
3	23	12
3	25	14
3	25	13
3	18	11
3	21	15
3	18	12
3	20	10
3	19	12
3	20	15
3	21	5
3	18	2
3	20	15
3	19	13
3	18	6
3	18	5
3	18	5
3	18	5
3	21	6
3	22	11
3	21	11
3	25	15
3	25	14
3	21	13
3	18	13
3	20	7
3	19	13
3	20	14
3	21	5
3	18	2
3	20	14
3	19	13
3	18	3
3	18	3
3	18	3
3	18	3
3	21	5
3	22	10
3	21	13
3	25	12
3	25	12
3	21	15
3	21	11
3	21	15
3	21	18
3	21	6
3	21	3
3	21	18
3	21	16
3	21	7
3	21	6
3	21	6
3	21	6
3	22	7
3	22	14
3	23	14
3	25	17
3	25	16
3	20	8
3	19	15
3	20	15
3	21	5
3	18	2
3	20	15
3	19	15
3	18	4
3	18	4
3	18	4
3	18	4
3	21	5
3	22	11
3	21	14
3	25	14
3	25	14
3	20	8
3	20	11
3	21	4
3	20	2
3	20	11
3	21	9
3	20	5
3	20	4
3	20	4
3	20	4
3	22	4
3	22	7
3	23	8
3	25	11
3	25	10
3	20	15
3	21	5
3	19	2
3	20	15
3	20	15
3	19	4
3	19	4
3	19	4
3	19	4
3	21	5
3	22	11
3	22	14
3	25	14
3	25	14
3	21	6
3	20	4
3	20	18
3	21	16
3	20	7
3	20	6
3	20	6
3	20	6
3	22	7
3	22	14
3	23	15
3	25	17
3	25	16
3	21	3
3	21	6
3	21	5
3	21	5
3	21	5
3	21	5
3	21	5
3	22	5
3	22	6
3	23	6
3	25	6
3	25	6
3	20	4
3	19	3
3	18	2
3	18	1
3	18	1
3	18	1
3	21	3
3	22	4
3	21	3
3	25	3
3	25	2
3	21	16
3	20	7
3	20	6
3	20	6
3	20	6
3	22	7
3	22	14
3	23	15
3	25	17
3	25	16
3	19	5
3	19	4
3	19	4
3	19	4
3	21	6
3	22	12
3	21	14
3	25	15
3	25	14
3	18	5
3	18	5
3	18	5
3	21	5
3	22	7
3	21	4
3	25	7
3	25	6
3	18	5
3	18	5
3	21	4
3	22	6
3	21	4
3	25	6
3	25	6
3	18	5
3	21	4
3	22	6
3	21	4
3	25	6
3	25	6
3	21	4
3	22	6
3	21	4
3	25	6
3	25	6
3	22	7
3	22	6
3	25	7
3	25	6
3	23	11
3	25	13
3	25	12
3	25	13
3	25	13
3	25	16
3	20	12
3	20	18
3	20	15
3	20	13
3	20	14
3	21	18
3	20	15
3	20	11
3	20	16
3	20	18
3	21	7
3	20	4
3	20	18
3	21	16
3	20	5
3	20	4
3	20	4
3	20	4
3	22	7
3	22	14
3	23	15
3	25	17
3	25	16
3	20	12
3	20	14
3	20	11
3	20	9
3	21	14
3	20	9
3	20	12
3	20	10
3	20	14
3	21	7
3	20	3
3	20	14
3	21	10
3	20	6
3	20	5
3	20	5
3	20	5
3	22	6
3	22	10
3	23	10
3	25	14
3	25	13
3	20	15
3	20	13
3	20	14
3	21	18
3	20	15
3	20	11
3	20	16
3	20	18
3	21	7
3	20	4
3	20	18
3	21	16
3	20	5
3	20	4
3	20	4
3	20	4
3	22	7
3	22	14
3	23	15
3	25	17
3	25	16
3	20	13
3	20	12
3	21	17
3	20	12
3	20	13
3	20	13
3	20	17
3	21	8
3	20	4
3	20	17
3	21	13
3	20	7
3	20	6
3	20	6
3	20	6
3	22	8
3	22	13
3	23	13
3	25	16
3	25	15
3	20	12
3	21	15
3	20	12
3	20	10
3	20	12
3	20	15
3	21	5
3	20	3
3	20	15
3	21	13
3	20	6
3	20	5
3	20	5
3	20	5
3	22	6
3	22	11
3	23	12
3	25	15
3	25	14
3	21	14
3	20	14
3	20	8
3	20	14
3	20	14
3	21	5
3	20	2
3	20	14
3	21	14
3	20	4
3	20	4
3	20	4
3	20	4
3	22	5
3	22	10
3	23	13
3	25	13
3	25	13
3	21	15
3	21	13
3	21	16
3	21	20
3	21	8
3	21	4
3	21	20
3	21	16
3	21	7
3	21	6
3	21	6
3	21	6
3	22	8
3	22	16
3	23	15
3	25	19
3	25	18
3	20	8
3	20	15
3	20	15
3	21	5
3	20	3
3	20	15
3	21	15
3	20	4
3	20	4
3	20	4
3	20	4
3	22	5
3	22	11
3	23	15
3	25	14
3	25	14
3	20	9
3	20	13
3	21	6
3	20	3
3	20	13
3	21	9
3	20	5
3	20	4
3	20	4
3	20	4
3	22	5
3	22	9
3	23	9
3	25	13
3	25	12
3	20	16
3	21	6
3	20	3
3	20	16
3	21	15
3	20	4
3	20	4
3	20	4
3	20	4
3	22	6
3	22	12
3	23	15
3	25	15
3	25	15
3	21	8
3	20	4
3	20	20
3	21	16
3	20	7
3	20	6
3	20	6
3	20	6
3	22	8
3	22	16
3	23	15
3	25	19
3	25	18
3	21	3
3	21	8
3	21	5
3	21	5
3	21	5
3	21	5
3	21	5
3	22	6
3	22	8
3	23	6
3	25	8
3	25	8
3	20	4
3	21	4
3	20	3
3	20	2
3	20	2
3	20	2
3	22	3
3	22	4
3	23	3
3	25	4
3	25	3
3	21	16
3	20	7
3	20	6
3	20	6
3	20	6
3	22	8
3	22	16
3	23	15
3	25	19
3	25	18
3	21	5
3	21	4
3	21	4
3	21	4
3	22	6
3	22	12
3	23	15
3	25	15
3	25	14
3	20	5
3	20	5
3	20	5
3	22	5
3	22	7
3	23	5
3	25	7
3	25	6
3	20	5
3	20	5
3	22	4
3	22	6
3	23	5
3	25	6
3	25	6
3	20	5
3	22	4
3	22	6
3	23	5
3	25	6
3	25	6
3	22	4
3	22	6
3	23	5
3	25	6
3	25	6
3	22	8
3	23	6
3	25	8
3	25	7
3	23	11
3	25	15
3	25	14
3	25	14
3	25	14
3	25	18
3	20	12
3	20	12
3	20	9
3	20	8
3	21	12
3	20	9
3	20	10
3	20	10
3	20	12
3	21	6
3	20	2
3	20	12
3	21	10
3	20	4
3	20	3
3	20	3
3	20	3
3	22	5
3	22	8
3	23	9
3	25	12
3	25	11
3	20	15
3	20	13
3	18	13
3	21	18
3	18	15
3	20	11
3	18	16
3	20	18
3	20	7
3	18	3
3	20	18
3	19	16
3	20	5
3	20	4
3	20	4
3	20	4
3	21	7
3	22	14
3	21	14
3	25	17
3	25	16
3	20	11
3	20	11
3	21	15
3	20	12
3	20	11
3	20	13
3	20	15
3	21	7
3	20	3
3	20	15
3	21	13
3	20	5
3	20	4
3	20	4
3	20	4
3	22	7
3	22	11
3	23	12
3	25	14
3	25	13
3	20	11
3	21	13
3	20	12
3	20	8
3	20	12
3	20	13
3	21	4
3	20	2
3	20	13
3	21	13
3	20	4
3	20	3
3	20	3
3	20	3
3	22	5
3	22	9
3	23	11
3	25	13
3	25	12
3	21	13
3	18	13
3	20	7
3	18	13
3	20	14
3	20	5
3	18	2
3	20	14
3	19	13
3	20	3
3	20	3
3	20	3
3	20	3
3	21	5
3	22	10
3	21	13
3	25	12
3	25	12
3	21	15
3	21	11
3	21	16
3	21	18
3	21	7
3	21	3
3	21	18
3	21	16
3	21	5
3	21	4
3	21	4
3	21	4
3	22	7
3	22	14
3	23	14
3	25	17
3	25	16
3	20	8
3	18	15
3	20	15
3	20	5
3	18	2
3	20	15
3	19	15
3	20	4
3	20	4
3	20	4
3	20	4
3	21	5
3	22	11
3	21	14
3	25	14
3	25	14
3	20	9
3	20	11
3	21	5
3	20	2
3	20	11
3	21	9
3	20	3
3	20	2
3	20	2
3	20	2
3	22	4
3	22	7
3	23	8
3	25	11
3	25	10
3	20	16
3	20	6
3	18	2
3	20	16
3	19	15
3	20	4
3	20	4
3	20	4
3	20	4
3	21	6
3	22	12
3	21	14
3	25	15
3	25	15
3	21	7
3	20	4
3	20	18
3	21	16
3	20	5
3	20	4
3	20	4
3	20	4
3	22	7
3	22	14
3	23	15
3	25	17
3	25	16
3	20	3
3	21	7
3	20	5
3	21	4
3	21	4
3	21	4
3	21	4
3	21	5
3	22	7
3	22	6
3	25	7
3	25	7
3	20	4
3	19	3
3	20	2
3	20	1
3	20	1
3	20	1
3	21	3
3	22	4
3	21	3
3	25	3
3	25	2
3	21	16
3	20	5
3	20	4
3	20	4
3	20	4
3	22	7
3	22	14
3	23	15
3	25	17
3	25	16
3	21	5
3	21	4
3	21	4
3	21	4
3	21	6
3	22	12
3	21	14
3	25	15
3	25	14
3	20	3
3	20	3
3	20	3
3	22	4
3	22	5
3	23	4
3	25	5
3	25	4
3	20	3
3	20	3
3	22	3
3	22	4
3	23	4
3	25	4
3	25	4
3	20	3
3	22	3
3	22	4
3	23	4
3	25	4
3	25	4
3	22	3
3	22	4
3	23	4
3	25	4
3	25	4
3	22	7
3	22	6
3	25	7
3	25	6
3	23	11
3	25	13
3	25	12
3	25	13
3	25	13
3	25	16
3	20	12
3	20	9
3	20	8
3	21	12
3	20	9
3	20	10
3	20	10
3	20	12
3	21	6
3	20	2
3	20	12
3	21	10
3	20	4
3	20	3
3	20	3
3	20	3
3	22	5
3	22	8
3	23	9
3	25	12
3	25	11
3	19	11
3	19	7
3	21	14
3	20	9
3	17	12
3	20	10
3	20	14
3	18	7
3	17	2
3	20	13
3	21	10
3	17	6
3	17	5
3	17	5
3	17	5
3	19	6
3	22	9
3	23	7
3	25	14
3	25	13
3	19	7
3	21	11
3	20	8
3	16	10
3	20	8
3	20	11
3	17	5
3	16	2
3	20	11
3	21	9
3	16	6
3	16	5
3	16	5
3	16	5
3	18	5
3	22	7
3	23	8
3	24	11
3	24	10
3	21	8
3	20	8
3	19	6
3	20	8
3	20	9
3	20	4
3	19	1
3	20	8
3	21	8
3	19	2
3	19	2
3	19	2
3	19	2
3	21	3
3	22	4
3	23	8
3	25	8
3	25	8
3	21	9
3	21	12
3	21	10
3	21	14
3	21	7
3	21	2
3	21	14
3	21	10
3	21	6
3	21	5
3	21	5
3	21	5
3	22	6
3	22	10
3	23	9
3	25	14
3	25	13
3	20	7
3	20	9
3	20	9
3	21	4
3	20	1
3	20	9
3	21	9
3	20	3
3	20	3
3	20	3
3	20	3
3	22	3
3	22	5
3	23	9
3	25	9
3	25	9
3	20	8
3	20	12
3	14	6
3	13	2
3	20	12
3	21	8
3	13	5
3	13	4
3	13	4
3	13	4
3	16	5
3	22	8
3	23	6
3	24	12
3	24	11
3	20	10
3	21	5
3	20	1
3	20	10
3	21	9
3	20	3
3	20	3
3	20	3
3	20	3
3	22	4
3	22	6
3	23	9
3	25	10
3	25	10
3	21	7
3	20	3
3	20	14
3	21	10
3	20	6
3	20	5
3	20	5
3	20	5
3	22	6
3	22	10
3	23	10
3	25	14
3	25	13
3	14	3
3	21	7
3	21	4
3	14	5
3	14	5
3	14	5
3	14	5
3	16	6
3	22	7
3	23	4
3	24	7
3	24	7
3	20	3
3	21	2
3	13	2
3	13	1
3	13	1
3	13	1
3	16	3
3	22	3
3	23	1
3	24	2
3	24	1
3	21	10
3	20	6
3	20	5
3	20	5
3	20	5
3	22	6
3	22	9
3	23	9
3	25	14
3	25	13
3	21	4
3	21	3
3	21	3
3	21	3
3	22	4
3	22	6
3	23	9
3	25	10
3	25	9
3	13	5
3	13	5
3	13	5
3	16	5
3	22	6
3	23	2
3	24	6
3	24	5
3	13	5
3	13	5
3	16	4
3	22	5
3	23	2
3	24	5
3	24	5
3	13	5
3	16	4
3	22	5
3	23	2
3	24	5
3	24	5
3	16	4
3	22	5
3	23	2
3	24	5
3	24	5
3	22	6
3	23	3
3	24	6
3	24	5
3	23	5
3	25	10
3	25	9
3	25	9
3	25	9
3	24	13
3	20	11
3	20	11
3	21	15
3	20	12
3	20	11
3	20	13
3	20	15
3	21	7
3	20	3
3	20	15
3	21	13
3	20	5
3	20	4
3	20	4
3	20	4
3	22	7
3	22	11
3	23	12
3	25	14
3	25	13
3	20	11
3	21	13
3	20	12
3	20	8
3	20	12
3	20	13
3	21	4
3	20	2
3	20	13
3	21	13
3	20	4
3	20	3
3	20	3
3	20	3
3	22	5
3	22	9
3	23	11
3	25	13
3	25	12
3	21	13
3	18	13
3	20	7
3	18	13
3	20	14
3	20	5
3	18	2
3	20	14
3	19	13
3	20	3
3	20	3
3	20	3
3	20	3
3	21	5
3	22	10
3	21	13
3	25	12
3	25	12
3	21	15
3	21	11
3	21	16
3	21	18
3	21	7
3	21	3
3	21	18
3	21	16
3	21	5
3	21	4
3	21	4
3	21	4
3	22	7
3	22	14
3	23	14
3	25	17
3	25	16
3	20	8
3	18	15
3	20	15
3	20	5
3	18	2
3	20	15
3	19	15
3	20	4
3	20	4
3	20	4
3	20	4
3	21	5
3	22	11
3	21	14
3	25	14
3	25	14
3	20	9
3	20	11
3	21	5
3	20	2
3	20	11
3	21	9
3	20	3
3	20	2
3	20	2
3	20	2
3	22	4
3	22	7
3	23	8
3	25	11
3	25	10
3	20	16
3	20	6
3	18	2
3	20	16
3	19	15
3	20	4
3	20	4
3	20	4
3	20	4
3	21	6
3	22	12
3	21	14
3	25	15
3	25	15
3	21	7
3	20	4
3	20	18
3	21	16
3	20	5
3	20	4
3	20	4
3	20	4
3	22	7
3	22	14
3	23	15
3	25	17
3	25	16
3	20	3
3	21	7
3	20	5
3	21	4
3	21	4
3	21	4
3	21	4
3	21	5
3	22	7
3	22	6
3	25	7
3	25	7
3	20	4
3	19	3
3	20	2
3	20	1
3	20	1
3	20	1
3	21	3
3	22	4
3	21	3
3	25	3
3	25	2
3	21	16
3	20	5
3	20	4
3	20	4
3	20	4
3	22	7
3	22	14
3	23	15
3	25	17
3	25	16
3	21	5
3	21	4
3	21	4
3	21	4
3	21	6
3	22	12
3	21	14
3	25	15
3	25	14
3	20	3
3	20	3
3	20	3
3	22	4
3	22	5
3	23	4
3	25	5
3	25	4
3	20	3
3	20	3
3	22	3
3	22	4
3	23	4
3	25	4
3	25	4
3	20	3
3	22	3
3	22	4
3	23	4
3	25	4
3	25	4
3	22	3
3	22	4
3	23	4
3	25	4
3	25	4
3	22	7
3	22	6
3	25	7
3	25	6
3	23	11
3	25	13
3	25	12
3	25	13
3	25	13
3	25	16
3	19	8
3	21	13
3	20	10
3	19	10
3	20	10
3	20	13
3	20	5
3	19	2
3	20	12
3	21	11
3	19	6
3	19	5
3	19	5
3	19	5
3	21	6
3	22	8
3	23	9
3	25	13
3	25	12
3	21	11
3	20	11
3	19	6
3	20	11
3	20	12
3	20	4
3	19	1
3	20	12
3	21	11
3	19	2
3	19	2
3	19	2
3	19	2
3	21	4
3	22	8
3	23	12
3	25	10
3	25	10
3	21	12
3	21	13
3	21	13
3	21	17
3	21	8
3	21	3
3	21	17
3	21	13
3	21	7
3	21	6
3	21	6
3	21	6
3	22	8
3	22	13
3	23	12
3	25	16
3	25	15
3	20	8
3	20	12
3	20	12
3	21	5
3	20	2
3	20	12
3	21	12
3	20	4
3	20	4
3	20	4
3	20	4
3	22	5
3	22	8
3	23	12
3	25	11
3	25	11
3	20	9
3	20	13
3	18	6
3	17	2
3	20	12
3	21	9
3	17	5
3	17	4
3	17	4
3	17	4
3	19	5
3	22	8
3	23	6
3	25	13
3	25	12
3	20	13
3	21	6
3	20	2
3	20	13
3	21	12
3	20	4
3	20	4
3	20	4
3	20	4
3	22	6
3	22	9
3	23	12
3	25	12
3	25	12
3	21	8
3	20	4
3	20	17
3	21	13
3	20	7
3	20	6
3	20	6
3	20	6
3	22	8
3	22	13
3	23	13
3	25	16
3	25	15
3	18	3
3	21	7
3	21	5
3	18	5
3	18	5
3	18	5
3	18	5
3	19	6
3	22	7
3	23	4
3	25	8
3	25	8
3	20	3
3	21	3
3	17	2
3	17	1
3	17	1
3	17	1
3	19	3
3	22	3
3	23	1
3	25	3
3	25	2
3	21	13
3	20	6
3	20	5
3	20	5
3	20	5
3	22	7
3	22	13
3	23	13
3	25	16
3	25	15
3	21	5
3	21	4
3	21	4
3	21	4
3	22	6
3	22	9
3	23	12
3	25	12
3	25	11
3	17	5
3	17	5
3	17	5
3	19	5
3	22	6
3	23	2
3	25	7
3	25	6
3	17	5
3	17	5
3	19	4
3	22	5
3	23	2
3	25	6
3	25	6
3	17	5
3	19	4
3	22	5
3	23	2
3	25	6
3	25	6
3	19	4
3	22	5
3	23	2
3	25	6
3	25	6
3	22	7
3	23	4
3	25	8
3	25	7
3	23	9
3	25	12
3	25	11
3	25	11
3	25	11
3	25	15
3	21	11
3	18	11
3	19	6
3	19	11
3	20	12
3	20	4
3	17	1
3	20	11
3	19	11
3	17	2
3	17	2
3	17	2
3	17	2
3	20	4
3	22	7
3	21	10
3	25	11
3	25	11
3	21	12
3	21	10
3	21	12
3	21	15
3	21	5
3	21	2
3	21	15
3	21	13
3	21	6
3	21	5
3	21	5
3	21	5
3	22	6
3	22	11
3	23	11
3	25	15
3	25	14
3	20	7
3	19	12
3	20	12
3	21	4
3	18	1
3	20	12
3	19	12
3	18	3
3	18	3
3	18	3
3	18	3
3	21	4
3	22	8
3	21	11
3	25	12
3	25	12
3	20	7
3	20	10
3	17	4
3	16	2
3	20	10
3	21	8
3	16	5
3	16	4
3	16	4
3	16	4
3	18	4
3	22	6
3	23	7
3	24	10
3	24	9
3	20	12
3	21	4
3	19	1
3	20	12
3	20	12
3	19	3
3	19	3
3	19	3
3	19	3
3	21	4
3	22	8
3	22	11
3	25	12
3	25	12
3	21	5
3	20	3
3	20	15
3	21	13
3	20	6
3	20	5
3	20	5
3	20	5
3	22	6
3	22	11
3	23	12
3	25	15
3	25	14
3	17	3
3	21	5
3	21	4
3	17	5
3	17	5
3	17	5
3	17	5
3	18	5
3	22	5
3	23	5
3	24	5
3	24	5
3	20	3
3	19	2
3	14	2
3	14	1
3	14	1
3	14	1
3	17	3
3	22	3
3	21	2
3	24	2
3	24	1
3	21	13
3	20	6
3	20	5
3	20	5
3	20	5
3	22	6
3	22	10
3	23	11
3	25	15
3	25	14
3	19	4
3	19	3
3	19	3
3	19	3
3	21	5
3	22	9
3	21	11
3	25	13
3	25	12
3	14	5
3	14	5
3	14	5
3	17	5
3	22	6
3	21	3
3	24	6
3	24	5
3	14	5
3	14	5
3	17	4
3	22	5
3	21	3
3	24	5
3	24	5
3	14	5
3	17	4
3	22	5
3	21	3
3	24	5
3	24	5
3	17	4
3	22	5
3	21	3
3	24	5
3	24	5
3	22	6
3	22	5
3	24	6
3	24	5
3	23	7
3	25	11
3	25	10
3	25	11
3	25	11
3	24	14
3	21	13
3	21	7
3	21	13
3	21	14
3	21	5
3	21	2
3	21	14
3	21	13
3	21	3
3	21	3
3	21	3
3	21	3
3	22	5
3	22	10
3	23	13
3	25	12
3	25	12
[truncated: 193,904 more rows]
