# Supplementary material for: PRAP: Pan Resistome analysis pipeline
Source: BMC Bioinformatics. 2020 Jan 15;21:20. doi: 10.1186/s12859-019-3335-y (PMC6964052; doi:10.1186/s12859-019-3335-y)
Supplement: Supplementary file 4 — Additional file 4. Archive containing results of analysis for nucleotide sequences of 26 S. enterica genomes annotated by the ResFinder database. [file 12859_2019_3335_MOESM4_ESM.zip › pangenome/5_pangenome_fitmodel.txt]

Power Law Model of Pan Resistome:
P=(21.119430302483853)*x^(0.054407389424609376) (R^2=0.9636919304615425802711836778)
Power Law Model of Core Resistome:
C=(5.1148222886819585)*x^(-0.201994109372641) (R^2=0.6179681060532629650990120451)
