# Supplementary material for: PRAP: Pan Resistome analysis pipeline
Source: BMC Bioinformatics. 2020 Jan 15;21:20. doi: 10.1186/s12859-019-3335-y (PMC6964052; doi:10.1186/s12859-019-3335-y)
Supplement: Supplementary file 4 — Additional file 4. Archive containing results of analysis for nucleotide sequences of 26 S. enterica genomes annotated by the ResFinder database. [file 12859_2019_3335_MOESM4_ESM.zip › analysis/1_class_summary.csv]

name	Aminoglycoside	Beta-lactam	Fosfomycin	Macrolide	Phenicol	Quinolone	Rifampicin	Sulphonamide	Tetracycline	Trimethoprim
SJTUF10057_Typhimurium	8	2	0	0	3	0	1	3	1	1
SJTUF10112_Typhimurium	9	2	0	0	3	2	1	3	1	1
SJTUF10169_Typhimurium	7	1	0	0	3	2	1	3	1	1
SJTUF10231_Typhimurium	4	2	0	0	1	2	1	2	1	0
SJTUF10236_Typhimurium	7	1	0	0	3	2	1	3	1	1
SJTUF10250_Typhimurium	5	2	0	0	3	2	1	3	1	0
SJTUF10330_Typhimurium	6	2	0	0	2	0	1	2	1	0
SJTUF10359_Typhimurium	5	1	0	0	3	0	1	3	0	0
SJTUF10405_Typhimurium	8	3	0	0	3	2	1	3	1	1
SJTUF10452_Typhimurium	7	1	0	0	3	0	1	3	0	1
SJTUF10484_Typhimurium	4	2	0	0	1	2	1	1	1	0
SJTUF10640_Typhimurium	7	1	0	0	3	1	1	3	0	1
SJTUF10648_Typhimurium	9	2	0	0	3	2	1	3	1	1
SJTUF10855_Typhimurium	4	1	0	0	0	2	0	1	2	0
SJTUF10960_Enteritidis	1	0	0	0	0	0	0	0	1	0
SJTUF11077_Typhimurium	8	2	0	0	3	2	1	3	1	1
SJTUF11216_Typhimurium	7	2	0	0	3	0	1	3	1	1
SJTUF11435_Enteritidis	3	1	0	0	0	0	0	1	1	0
SJTUF11561_Enteritidis	3	1	0	0	0	0	0	1	0	0
SJTUF11565_Enteritidis	3	1	0	0	0	0	0	1	0	0
SJTUF11653_Enteritidis	3	1	0	0	0	0	0	1	0	0
SJTUF12367_Enteritidis	4	1	1	0	1	1	0	1	1	0
SJTUF12519_Enteritidis	7	2	1	0	2	2	0	3	1	1
SJTUF13500_Indiana	6	2	1	1	3	0	1	3	0	1
SJTUF13520_Indiana	9	3	1	1	3	3	1	2	1	1
SJTUF87912_Indiana	9	3	1	1	3	3	1	2	0	1
