# Supplementary material for: PRAP: Pan Resistome analysis pipeline
Source: BMC Bioinformatics. 2020 Jan 15;21:20. doi: 10.1186/s12859-019-3335-y (PMC6964052; doi:10.1186/s12859-019-3335-y)
Supplement: Supplementary file 4 — Additional file 4. Archive containing results of analysis for nucleotide sequences of 26 S. enterica genomes annotated by the ResFinder database. [file 12859_2019_3335_MOESM4_ESM.zip › analysis/1_mech_summary.csv]

name	/
SJTUF10057_Typhimurium	19
SJTUF10112_Typhimurium	22
SJTUF10169_Typhimurium	19
SJTUF10231_Typhimurium	13
SJTUF10236_Typhimurium	19
SJTUF10250_Typhimurium	17
SJTUF10330_Typhimurium	14
SJTUF10359_Typhimurium	13
SJTUF10405_Typhimurium	22
SJTUF10452_Typhimurium	16
SJTUF10484_Typhimurium	12
SJTUF10640_Typhimurium	17
SJTUF10648_Typhimurium	22
SJTUF10855_Typhimurium	10
SJTUF10960_Enteritidis	2
SJTUF11077_Typhimurium	21
SJTUF11216_Typhimurium	18
SJTUF11435_Enteritidis	6
SJTUF11561_Enteritidis	5
SJTUF11565_Enteritidis	5
SJTUF11653_Enteritidis	5
SJTUF12367_Enteritidis	10
SJTUF12519_Enteritidis	19
SJTUF13500_Indiana	18
SJTUF13520_Indiana	25
SJTUF87912_Indiana	24
