# Supplementary material for: PRAP: Pan Resistome analysis pipeline
Source: BMC Bioinformatics. 2020 Jan 15;21:20. doi: 10.1186/s12859-019-3335-y (PMC6964052; doi:10.1186/s12859-019-3335-y)
Supplement: Supplementary file 4 — Additional file 4. Archive containing results of analysis for nucleotide sequences of 26 S. enterica genomes annotated by the ResFinder database. [file 12859_2019_3335_MOESM4_ESM.zip › analysis/3_Aminoglycoside_contribution.txt]

aph(3')	0.14714602183485717
blaCTX-M	0.08188403185668293
tet	0.07324751289868313
oqxA	0.07152068877677431
sul2	0.05418471012805134
blaTEM	0.050896230828340834
aadA	0.05061148488743493
fosA	0.043189898058467915
oqxB	0.04205133065415769
dfrA	0.038038218402460765
aph(6)	0.03694875098653314
aac(3)	0.03504756900398919
rmtB	0.03422421261909433
aph(4)	0.03257140231365361
floR	0.029632493995836028
qepA	0.027216942387986415
mph	0.026474895619379962
sul3	0.024063652459562733
aac(6')-Ib-cr	0.02071801585152691
ARR	0.01893093453411368
catB	0.01884583342710923
blaOXA	0.017203451280188266
cmlA	0.012791057737738825
sul1	0.012560659457376734
aac(6')	0.0
