# Supplementary material for: PRAP: Pan Resistome analysis pipeline
Source: BMC Bioinformatics. 2020 Jan 15;21:20. doi: 10.1186/s12859-019-3335-y (PMC6964052; doi:10.1186/s12859-019-3335-y)
Supplement: Supplementary file 4 — Additional file 4. Archive containing results of analysis for nucleotide sequences of 26 S. enterica genomes annotated by the ResFinder database. [file 12859_2019_3335_MOESM4_ESM.zip › analysis/3_Aminoglycoside_matrix.csv]

name	aac(6')-Iaa_1_NC_003197	aadA1_3_JQ414041	aadA2_2_JQ364967	aac(3)-IV_1_DQ241380	aph(4)-Ia_1_V01499	aac(6')-Ib-cr_1_DQ303918	aph(3'')-Ib_5_AF321551	aph(6)-Id_1_M28829	aph(3')-Ia_1_V00359	aadA2_1_NC_010870	aph(6)-Id_4_CP000971	aph(3')-IIa_2_V00618	aac(3)-IId_1_EU022314	rmtB_1_AB103506	aadA5_1_AF137361	PHENOTYPE
SJTUF10057_Typhimurium	1.0	1.0	0.99747	0.99871	1.0	1.0	1.0	1.0	0	0	0	0	0	0	0	2
SJTUF10112_Typhimurium	1.0	0.99874	1.0	0.99871	1.0	1.0	1.0	1.0	1.0	0	0	0	0	0	0	3
SJTUF10169_Typhimurium	1.0	0.99874	1.0	0.99871	1.0	1.0	0	0	1.0	0	0	0	0	0	0	2
SJTUF10231_Typhimurium	1.0	0	0	0	0	1.0	1.0	1.0	0	0	0	0	0	0	0	1
SJTUF10236_Typhimurium	1.0	1.0	0	0.99871	1.0	1.0	0	0	1.0	0.99874	0	0	0	0	0	1
SJTUF10250_Typhimurium	1.0	0.99874	0	0	0	1.0	1.0	1.0	0	0	0	0	0	0	0	1
SJTUF10330_Typhimurium	1.0	0	0	0.99871	1.0	1.0	1.0	1.0	0	0	0	0	0	0	0	2
SJTUF10359_Typhimurium	1.0	0	0	0.99871	1.0	1.0	0	0	0	0.99747	0	0	0	0	0	0
SJTUF10405_Typhimurium	1.0	0.99874	0	0.99871	1.0	1.0	1.0	1.0	0	1.0	0	0	0	0	0	1
SJTUF10452_Typhimurium	1.0	1.0	0.99747	0.99871	1.0	1.0	0	0	1.0	0	0	0	0	0	0	2
SJTUF10484_Typhimurium	1.0	0	0	0	0	1.0	1.0	1.0	0	0	0	0	0	0	0	0
SJTUF10640_Typhimurium	1.0	1.0	0	0.99871	1.0	1.0	0	0	1.0	0.99747	0	0	0	0	0	1
SJTUF10648_Typhimurium	1.0	0.99874	0	0.99871	1.0	1.0	1.0	1.0	1.0	0.99874	0	0	0	0	0	3
SJTUF10855_Typhimurium	1.0	0	0	0	0	0	0.9975100000000001	0	1.0	0	1.0	0	0	0	0	2
SJTUF10960_Enteritidis	0.9634699999999999	0	0	0	0	0	0	0	0	0	0	0	0	0	0	0
SJTUF11077_Typhimurium	1.0	0	0	0.99871	1.0	1.0	1.0	1.0	1.0	0.99874	0	0	0	0	0	3
SJTUF11216_Typhimurium	1.0	0.99874	1.0	0.99871	1.0	1.0	0	0	1.0	0	0	0	0	0	0	1
SJTUF11435_Enteritidis	0.9634699999999999	0	0	0	0	0	1.0	0	0	0	1.0	0	0	0	0	1
SJTUF11561_Enteritidis	0.9634699999999999	0	0	0	0	0	1.0	0	0	0	1.0	0	0	0	0	0
SJTUF11565_Enteritidis	0.9634699999999999	0	0	0	0	0	1.0	0	0	0	1.0	0	0	0	0	1
SJTUF11653_Enteritidis	0.9634699999999999	0	0	0	0	0	1.0	0	0	0	1.0	0	0	0	0	0
SJTUF12367_Enteritidis	0.9634699999999999	0	0	0	0	0	1.0	1.0	0	0	0	1.0	0	0	0	2
SJTUF12519_Enteritidis	0.9634699999999999	1.0	0	0.99871	1.0	0	1.0	0	1.0	0	1.0	0	0	0	0	2
SJTUF13500_Indiana	0.9863	0	1.0	0.99871	1.0	1.0	0	0	0	0	0	0	0.9988400000000001	0	0	2
SJTUF13520_Indiana	0.9863	0	0	0.99871	1.0	1.0	1.0	1.0	0	0.9973000000000001	0	0	0	1.0	1.0	4
SJTUF87912_Indiana	0.9863	0	0	0.99871	1.0	1.0	1.0	1.0	0	0.9973000000000001	0	0	0	1.0	1.0	4
