# Supplementary material for: PRAP: Pan Resistome analysis pipeline
Source: BMC Bioinformatics. 2020 Jan 15;21:20. doi: 10.1186/s12859-019-3335-y (PMC6964052; doi:10.1186/s12859-019-3335-y)
Supplement: Supplementary file 4 — Additional file 4. Archive containing results of analysis for nucleotide sequences of 26 S. enterica genomes annotated by the ResFinder database. [file 12859_2019_3335_MOESM4_ESM.zip › analysis/3_Beta-lactam_contribution.txt]

blaCTX-M	0.2157583916505235
tet	0.13485758726187058
fosA	0.0701189498695057
aph(3')	0.05803228028017543
oqxA	0.056571427585325684
oqxB	0.048982655998635986
blaTEM	0.0437236994563904
mph	0.03176679754306436
aadA	0.029709413679195752
catB	0.02943898206571741
sul1	0.028479714837359955
aph(6)	0.027637633906106178
aac(3)	0.02434505492232242
aac(6')-Ib-cr	0.024198018729825202
blaOXA	0.024070702098935762
ARR	0.023759039372990495
sul2	0.01984043385985987
rmtB	0.019669455226215316
floR	0.018998065300856314
dfrA	0.018139669649476744
qepA	0.01561654486611785
sul3	0.01398860223193961
aph(4)	0.01214467656073473
cmlA	0.010152203046854658
aac(6')	0.0
