# Supplementary material for: PRAP: Pan Resistome analysis pipeline
Source: BMC Bioinformatics. 2020 Jan 15;21:20. doi: 10.1186/s12859-019-3335-y (PMC6964052; doi:10.1186/s12859-019-3335-y)
Supplement: Supplementary file 4 — Additional file 4. Archive containing results of analysis for nucleotide sequences of 26 S. enterica genomes annotated by the ResFinder database. [file 12859_2019_3335_MOESM4_ESM.zip › analysis/3_Phenicol_contribution.txt]

floR	0.24540130291783815
aph(4)	0.11788560867228325
aac(3)	0.11666949464824822
cmlA	0.10030690806668074
aadA	0.09964197774179805
sul3	0.04746560710450039
sul1	0.046940335787712645
dfrA	0.03221695547765902
fosA	0.026679061837233047
aac(6')-Ib-cr	0.02552879098584115
catB	0.02544344437105872
blaOXA	0.023465668778422172
oqxA	0.015227893742071818
aph(3')	0.01507637717355141
ARR	0.0148398915111119
blaCTX-M	0.012000888721331975
sul2	0.0111224073226094
tet	0.00830745881892609
oqxB	0.007007018599414848
blaTEM	0.005884644408696147
mph	0.001447148489911648
aph(6)	0.0009742236895413071
rmtB	0.0004668911335578002
aac(6')	0.0
qepA	0.0
