# Supplementary material for: PRAP: Pan Resistome analysis pipeline
Source: BMC Bioinformatics. 2020 Jan 15;21:20. doi: 10.1186/s12859-019-3335-y (PMC6964052; doi:10.1186/s12859-019-3335-y)
Supplement: Supplementary file 4 — Additional file 4. Archive containing results of analysis for nucleotide sequences of 26 S. enterica genomes annotated by the ResFinder database. [file 12859_2019_3335_MOESM4_ESM.zip › analysis/3_Sulphonamide_contribution.txt]

catB	0.141835793797579
ARR	0.12028267602014572
blaOXA	0.11968835170153136
aac(6')-Ib-cr	0.1106746959546362
sul1	0.10639876512635758
fosA	0.06636469825948112
tet	0.04986929225173121
aac(3)	0.04405783792291834
mph	0.04099374833820235
aadA	0.030883276092709567
aph(3')	0.025787614864624622
blaCTX-M	0.021829611051418753
sul3	0.02068554179509158
aph(4)	0.01633810794678084
rmtB	0.016191921374262466
qepA	0.014284096213648085
floR	0.012332785896290149
cmlA	0.00997491499359976
oqxA	0.009543915229875535
oqxB	0.0080320980129891
dfrA	0.005824374286534948
blaTEM	0.00357848986978548
aph(6)	0.0031399634410606407
sul2	0.0014074295587453475
aac(6')	0.0
