# Supplementary material for: PRAP: Pan Resistome analysis pipeline
Source: BMC Bioinformatics. 2020 Jan 15;21:20. doi: 10.1186/s12859-019-3335-y (PMC6964052; doi:10.1186/s12859-019-3335-y)
Supplement: Supplementary file 4 — Additional file 4. Archive containing results of analysis for nucleotide sequences of 26 S. enterica genomes annotated by the ResFinder database. [file 12859_2019_3335_MOESM4_ESM.zip › analysis/3_Sulphonamide_matrix.csv]

name	sul3_2_AJ459418	sul1_2_U12338	sul2_2_AY034138	sul2_3_HQ840942	PHENOTYPE
SJTUF10057_Typhimurium	1.0	1.0	0.9987699999999999	0	2
SJTUF10112_Typhimurium	1.0	1.0	1.0	0	2
SJTUF10169_Typhimurium	1.0	1.0	1.0	0	2
SJTUF10231_Typhimurium	0	1.0	0	1.0	2
SJTUF10236_Typhimurium	1.0	1.0	1.0	0	2
SJTUF10250_Typhimurium	1.0	1.0	1.0	0	2
SJTUF10330_Typhimurium	0	1.0	0.9987699999999999	0	2
SJTUF10359_Typhimurium	1.0	1.0	1.0	0	2
SJTUF10405_Typhimurium	1.0	1.0	1.0	0	2
SJTUF10452_Typhimurium	1.0	1.0	1.0	0	2
SJTUF10484_Typhimurium	0	1.0	0	0	2
SJTUF10640_Typhimurium	1.0	1.0	1.0	0	2
SJTUF10648_Typhimurium	1.0	1.0	0	1.0	2
SJTUF10855_Typhimurium	0	0	0	1.0	1
SJTUF10960_Enteritidis	0	0	0	0	1
SJTUF11077_Typhimurium	1.0	1.0	1.0	0	2
SJTUF11216_Typhimurium	1.0	1.0	1.0	0	2
SJTUF11435_Enteritidis	0	0	1.0	0	1
SJTUF11561_Enteritidis	0	0	1.0	0	1
SJTUF11565_Enteritidis	0	0	1.0	0	1
SJTUF11653_Enteritidis	0	0	1.0	0	1
SJTUF12367_Enteritidis	0	0	1.0	0	1
SJTUF12519_Enteritidis	1.0	1.0	1.0	0	1
SJTUF13500_Indiana	1.0	1.0	1.0	0	1
SJTUF13520_Indiana	0	1.0	0.9975499999999999	0	1
SJTUF87912_Indiana	0	1.0	0.9975499999999999	0	2
