# Supplementary material for: PRAP: Pan Resistome analysis pipeline
Source: BMC Bioinformatics. 2020 Jan 15;21:20. doi: 10.1186/s12859-019-3335-y (PMC6964052; doi:10.1186/s12859-019-3335-y)
Supplement: Supplementary file 4 — Additional file 4. Archive containing results of analysis for nucleotide sequences of 26 S. enterica genomes annotated by the ResFinder database. [file 12859_2019_3335_MOESM4_ESM.zip › analysis/3_Tetracycline_contribution.txt]

tet	0.22349241281390808
sul1	0.08672763056811959
oqxA	0.07892993957525875
floR	0.06587535629893301
catB	0.052143707978059894
aph(3')	0.05058494045840064
oqxB	0.047537326689256955
blaOXA	0.04641096542176578
aac(6')-Ib-cr	0.043342307815492184
blaTEM	0.0428346280713717
ARR	0.041132168439717745
dfrA	0.032422117619721136
blaCTX-M	0.03144909847780883
fosA	0.030185637248473667
aadA	0.025759216090207267
aph(4)	0.01923736851036745
aac(3)	0.019211387270267104
aph(6)	0.01875921411424549
sul2	0.013097443432098156
cmlA	0.01265716394532973
mph	0.00835187290252959
sul3	0.0067386110027921236
rmtB	0.001589759839736319
qepA	0.0015297254161388601
aac(6')	0.0
