# Supplementary material for: PRAP: Pan Resistome analysis pipeline
Source: BMC Bioinformatics. 2020 Jan 15;21:20. doi: 10.1186/s12859-019-3335-y (PMC6964052; doi:10.1186/s12859-019-3335-y)
Supplement: Supplementary file 4 — Additional file 4. Archive containing results of analysis for nucleotide sequences of 26 S. enterica genomes annotated by the ResFinder database. [file 12859_2019_3335_MOESM4_ESM.zip › analysis/3_Tetracycline_matrix.csv]

name	tet(B)_2_AF326777	tet(M)_4_X75073	tet(A)_4_AJ517790	tet(A)_6_AF534183	PHENOTYPE
SJTUF10057_Typhimurium	1.0	0	0	0	1
SJTUF10112_Typhimurium	1.0	0	0	0	1
SJTUF10169_Typhimurium	1.0	0	0	0	1
SJTUF10231_Typhimurium	1.0	0	0	0	1
SJTUF10236_Typhimurium	1.0	0	0	0	1
SJTUF10250_Typhimurium	1.0	0	0	0	1
SJTUF10330_Typhimurium	1.0	0	0	0	1
SJTUF10359_Typhimurium	0	0	0	0	0
SJTUF10405_Typhimurium	1.0	0	0	0	1
SJTUF10452_Typhimurium	0	0	0	0	1
SJTUF10484_Typhimurium	1.0	0	0	0	1
SJTUF10640_Typhimurium	0	0	0	0	0
SJTUF10648_Typhimurium	1.0	0	0	0	1
SJTUF10855_Typhimurium	1.0	0.9989600000000001	0	0	2
SJTUF10960_Enteritidis	0	0	0.99917	0	2
SJTUF11077_Typhimurium	1.0	0	0	0	1
SJTUF11216_Typhimurium	1.0	0	0	0	1
SJTUF11435_Enteritidis	0	0	1.0	0	2
SJTUF11561_Enteritidis	0	0	0	0	0
SJTUF11565_Enteritidis	0	0	0	0	0
SJTUF11653_Enteritidis	0	0	0	0	0
SJTUF12367_Enteritidis	0	0	0	0.9991599999999999	1
SJTUF12519_Enteritidis	0	0	1.0	0	1
SJTUF13500_Indiana	0	0	0	0	1
SJTUF13520_Indiana	0	0	0.99917	0	1
SJTUF87912_Indiana	0	0	0	0	1
